# Supplementary material for: Respiratory Syncytial Virus Infection Does Not Induce Epithelial-Mesenchymal Transition
Source: J Virol. 2023 Jun 20;97(7):e00394-23. doi: 10.1128/jvi.00394-23 (PMC10373540; doi:10.1128/jvi.00394-23)
Supplement: Supplemental file 1 — Table S1. Download jvi.00394-23-s0002.xlsx, XLSX file, 0.04 MB [file jvi.00394-23-s0002.xlsx]

## Sheet: Table S1
Table S1_Shared DEGs
GeneID
43900
44082
A2ML1
A4GALT
AADAC
AADACL2
AADACL2-AS1
AADACP1
AADAT
AAK1
ABCA12
ABCA13
ABCA5
ABCB11
ABCC3
ABCC5
ABCC9
ABCD2
ABCG2
ABHD12
ABHD4
ABHD5
ABHD6
ABI2
ABLIM1
ABLIM3
ABRACL
ABTB2
ACAA2
ACADL
ACADM
ACADSB
ACBD7
ACKR2
ACPP
ACSBG1
ACSS1
ACSS3
ACTB
ACTN4
ACTR1A
ACTR3B
ADAM10
ADAM12
ADAM17
ADAM8
ADAMTS1
ADAMTS3
ADAMTS7
ADAMTSL4
ADAP1
ADCK4
ADCY4
ADCY7
ADGB
ADH6
ADM
ADM2
ADPRHL1
ADRA2A
ADRB2
ADRBK2
ADSSL1
ADTRP
AFAP1
AFF1
AFF4
AGBL2
AGBL5
AGL
AGPAT6
AGPAT9
AGR2
AGRN
AGTPBP1
AIM1L
AIP
AK7
AK8
AK9
AKAP12
AKAP14
AKAP6
AKAP9
AKIRIN2
AKNA
AKR1C2
AKR7A2
ALDH1A1
ALDH1A3
ALDH3A1
ALDH3B1
ALDH5A1
ALDH6A1
ALDH9A1
ALDOB
ALG1L
ALMS1
ALOX15
ALOX15B
ALPK3
ALPL
ALS2CL
ALS2CR12
AMN
AMOTL1
AMOTL2
AMZ2
AMZ2P1
ANAPC16
ANK1
ANKEF1
ANKLE2
ANKMY1
ANKRD20A5P
ANKRD31
ANKRD37
ANKRD42
ANKRD45
ANKRD54
ANKRD66
ANKUB1
ANKZF1
ANO8
ANTXR1
ANTXR2
AOC2
AOC3
AP3M2
AP5B1
AP5S1
AP5Z1
APAF1
APBB1
APOBEC3A
APOBEC3C
APOBEC4
APOL1
APOO
APPL2
AQP3
AQP4-AS1
AQP7
ARAP2
ARFIP2
ARHGAP1
ARHGAP18
ARHGAP21
ARHGAP23
ARHGAP27
ARHGAP31
ARHGAP32
ARHGAP33
ARHGDIB
ARHGEF10
ARHGEF10L
ARHGEF12
ARHGEF16
ARHGEF18
ARHGEF2
ARHGEF26-AS1
ARHGEF3
ARHGEF37
ARHGEF5
ARID5A
ARL3
ARL5B
ARL6
ARL8A
ARL8B
ARMC3
ARMC4
ARMC6
ARPC5
ARRDC2
ARRDC3
ASAP1
ASAP2
ASB14
ASB9
ASPHD1
ASPHD2
ASRGL1
ATG16L1
ATG2A
ATG9A
ATG9B
ATMIN
ATP13A2
ATP1B1
ATP2C2
ATP5F1
ATP5G2
ATP5S
ATP6V1B2
ATP6V1H
ATP8B2
ATPIF1
ATXN7L3B
AUP1
AVPI1
AZIN1
AZU1
B2M
B3GNT5
B3GNTL1
B4GALNT3
B4GALT1
B9D1
B9D2
BACE2
BACH2
BAIAP3
BAK1
BATF
BAX
BAZ2A
BBIP1
BBOX1
BBS1
BBS2
BBS4
BBS5
BBS9
BCAR1
BCAR3
BCAS3
BCAT1
BCDIN3D-AS1
BCL2A1
BCL3
BCR
BDH1
BDNF
BFSP1
BHLHE40
BHLHE41
BLACAT1
BLM
BLMH
BLOC1S2
BMP1
BMP3
BMP4
BNC2
BNIP3
BNIPL
BRD8
BRI3
BST1
BTBD19
BTG1
BTG4
BTN2A3P
BTNL9
BUB1B
C10orf10
C10orf107
C10orf111
C10orf32
C10orf67
C10orf95
C11orf16
C11orf48
C11orf49
C11orf70
C11orf71
C11orf74
C11orf80
C11orf88
C11orf97
C12orf5
C12orf75
C12orf76
C14orf142
C14orf79
C15orf26
C15orf48
C16orf46
C16orf54
C16orf71
C16orf80
C16orf93
C16orf98
C17orf75
C17orf80
C17orf97
C19orf44
C19orf48
C19orf55
C1orf106
C1orf110
C1orf141
C1orf158
C1orf168
C1orf189
C1orf192
C1orf194
C1orf228
C1orf87
C1QTNF8
C1R
C1S
C20orf195
C20orf26
C20orf85
C20orf96
C21orf128
C21orf2
C21orf58
C21orf59
C22orf15
C22orf42
C2CD2L
C2CD5
C2orf27A
C2orf40
C2orf50
C2orf54
C2orf73
C2orf81
C3
C3orf52
C4BPA
C4orf19
C4orf22
C4orf3
C4orf47
C5
C5AR2
C5orf15
C5orf49
C6
C6orf106
C6orf118
C6orf165
C6orf52
C6orf57
C7orf57
C7orf63
C8orf37
C8orf37-AS1
C8orf4
C9orf116
C9orf135
C9orf163
C9orf171
C9orf24
C9orf43
C9orf89
C9orf9
C9orf91
CA12
CA5B
CACHD1
CACNA1A
CACNA1D
CALML4
CALU
CAMK1G
CAMK2G
CAMSAP2
CAP1
CAP2
CAPG
CAPN14
CAPN2
CAPN5
CAPS
CAPS2
CAPSL
CARD10
CARD11
CARD6
CASC1
CASC14
CASC15
CASC2
CASD1
CASP1
CAT
CATIP
CATSPERD
CAV1
CAV2
CBL
CBX4
CBX5
CBX8
CBY1
CC2D2A
CCDC103
CCDC104
CCDC108
CCDC11
CCDC110
CCDC113
CCDC121
CCDC125
CCDC129
CCDC13
CCDC135
CCDC138
CCDC144CP
CCDC146
CCDC147
CCDC148
CCDC151
CCDC153
CCDC157
CCDC162P
CCDC17
CCDC170
CCDC173
CCDC176
CCDC178
CCDC18
CCDC180
CCDC181
CCDC184
CCDC19
CCDC24
CCDC28A
CCDC33
CCDC39
CCDC42B
CCDC60
CCDC65
CCDC68
CCDC69
CCDC74A
CCDC74B
CCDC78
CCDC8
CCDC81
CCDC87
CCDC88C
CCDC89
CCDC96
CCL28
CCM2
CCND1
CCP110
CCT6B
CD151
CD164L2
CD200R1L
CD24
CD274
CD276
CD4
CD40
CD47
CD59
CD68
CD74
CDADC1
CDC25B
CDC42EP1
CDC42EP3
CDC45
CDCA7
CDH1
CDH11
CDH13
CDH24
CDHR2
CDHR3
CDIP1
CDK18
CDK2
CDK20
CDK6
CDKL1
CDKL2
CDKN1A
CDKN1C
CDKN2B
CDNF
CDR2
CDR2L
CDYL
CEACAM1
CECR1
CECR3
CEL
CELF2
CENPBD1P1
CENPU
CEP112
CEP128
CEP131
CEP135
CEP162
CEP19
CEP290
CEP44
CEP78
CEP83
CEP97
CERCAM
CERKL
CERS4
CES1
CES4A
CETN2
CETN3
CFB
CFH
CFL2
CHCHD6
CHD1L
CHDC2
CHN2
CHP2
CHPF
CHPF2
CHST15
CHST5
CHST9
CHSY3
CHURC1
CIPC
CIRBP
CKAP4
CLCA2
CLCN7
CLCNKB
CLDN1
CLDN14
CLDN16
CLDN25
CLDN4
CLDN8
CLDND1
CLEC19A
CLEC2B
CLEC7A
CLIC5
CLIP2
CLTB
CLUAP1
CMIP
CNIH2
CNIH4
CNN2
CNOT8
CNTLN
CNTN5
CNTNAP2
CNTNAP3
CNTRL
COG7
COL12A1
COL16A1
COL17A1
COL1A1
COL21A1
COL28A1
COL3A1
COL4A2
COL4A5
COL5A2
COL7A1
COL8A2
COLGALT1
COPRS
COQ10A
COQ4
COQ7
CORO1C
CORO7
CPEB1
CPEB2
CPEB3
CPM
CPNE2
CPPED1
CRABP2
CRB1
CREB3L1
CREBL2
CRLF1
CRNDE
CROCCP2
CRTAP
CRYAB
CSDC2
CSGALNACT1
CSMD1
CSNK1A1
CSRNP1
CSTA
CTDSP2
CTIF
CTNNAL1
CTPS1
CTTNBP2
CTTNBP2NL
CTXN1
CXCL16
CXCL8
CXorf22
CXorf30
CXorf57
CYB561
CYB5D1
CYBRD1
CYGB
CYP1A1
CYP27A1
CYP2C18
CYP2W1
CYP46A1
CYP4A11
CYP4B1
CYP4F35P
CYP4V2
CYP4Z2P
CYR61
DAB2IP
DAGLB
DALRD3
DAPK2
DAPK3
DBNDD1
DCBLD1
DCDC2B
DCDC5
DCTN3
DCTN5
DCUN1D3
DDX11
DEAF1
DEFB1
DENND2A
DENND2C
DENND4B
DENND6B
DERL3
DGAT1
DGCR2
DGKA
DGKQ
DHFR
DHRS3
DHRS4
DHRS4-AS1
DHRS4L1
DHRS7
DHRS7B
DHRS9
DHX40
DHX57
DIAPH1
DIAPH3
DIO1
DIP2A
DIP2B
DIRC2
DKK3
DLAT
DLEC1
DLGAP1
DLK2
DLL1
DLST
DMBT1
DMD
DMKN
DMXL2
DNAAF1
DNAAF2
DNAAF3
DNAH1
DNAH10
DNAH12
DNAH2
DNAH3
DNAH5
DNAH6
DNAH7
DNAH9
DNAI1
DNAI2
DNAJA4
DNAJC10
DNAJC13
DNAJC6
DNAL1
DNAL4
DNALI1
DND1
DNER
DNM3
DOCK1
DOCK6
DOK4
DOT1L
DPCD
DPP4
DPP9
DPY19L2
DPY19L2P1
DPY19L2P2
DPY19L3
DPY30
DPYSL2
DR1
DRAXIN
DRC1
DSC2
DSCR3
DSG3
DTD2
DTHD1
DUOX2
DUOXA2
DUSP12
DUSP18
DUSP19
DUSP2
DUSP3
DUSP4
DUSP6
DUSP7
DUSP8
DVL1
DVL3
DYDC1
DYDC2
DYNC2H1
DYNC2LI1
DYNLL1
DYNLL1-AS1
DYNLRB2
DYX1C1
DZANK1
DZIP1L
DZIP3
E2F3
E2F4
ECE1
ECT2L
EDA2R
EDEM1
EDN1
EDNRA
EEF1G
EEF2
EFCAB1
EFCAB10
EFCAB11
EFCAB12
EFCAB14
EFCAB2
EFCAB6
EFCAB7
EFCC1
EFHB
EFHC1
EFHC2
EFNA1
EFNA5
EGFEM1P
EGR1
EHD1
EHD2
EHD3
EHHADH
EID1
EID2B
EIF2D
EIF4B
ELF1
ELF4
ELFN2
ELK4
ELL
ELL3
ELOVL1
EML1
EML6
EMP1
ENAH
ENC1
ENDOD1
ENKD1
ENKUR
ENO4
ENOSF1
ENOX1
ENPP3
ENTPD3-AS1
ENTPD5
ENTPD7
EP300-AS1
EP400
EPGN
EPHA1
EPHA4
EPHB2
EPHX1
EPHX2
EPHX3
EPPIN
EPPIN-WFDC6
EPPK1
EPS8L1
EPS8L2
EPSTI1
ERAP2
ERCC1
EREG
ERGIC1
ERGIC3
ERICH2
ERICH3
ERICH5
ERO1L
ERRFI1
ESRRG
ETS1
ETS2
ETV5
EXOC2
EXT1
F2R
F3
F8
FAIM3
FAM104B
FAM110C
FAM120B
FAM129B
FAM13B
FAM149A
FAM154A
FAM154B
FAM160B2
FAM161A
FAM161B
FAM166B
FAM172A
FAM172BP
FAM173A
FAM173B
FAM174A
FAM175A
FAM179A
FAM179B
FAM181A
FAM181A-AS1
FAM182B
FAM183A
FAM198B
FAM201A
FAM206A
FAM216B
FAM221A
FAM221B
FAM229B
FAM230B
FAM27A
FAM3D
FAM46A
FAM47E
FAM65A
FAM65B
FAM76A
FAM81A
FAM81B
FAM83F
FAM83G
FAM83H-AS1
FAM86B1
FAM86C1
FAM86C2P
FAM8A1
FAM92B
FANCE
FANCF
FANCM
FAP
FAT2
FAT3
FBF1
FBLIM1
FBLN1
FBLN2
FBXL13
FBXL19
FBXO15
FBXO36
FBXO6
FBXW10
FBXW11
FBXW9
FCF1
FCHO2
FCHSD2
FDXR
FECH
FERMT1
FERMT2
FEZ2
FGD2
FGF11
FGF13
FGF14
FGF14-AS2
FGFR1
FGFR1OP
FGFRL1
FHDC1
FHL2
FHOD3
FKBP14
FKBP1B
FLJ26850
FLJ41278
FLNA
FLVCR1
FMO2
FMO3
FMO5
FMO6P
FMR1
FNDC3B
FNIP1
FOCAD
FOLR1
FOS
FOSB
FOSL1
FOSL2
FOXA3
FOXJ1
FOXJ2
FOXK1
FOXO1
FOXQ1
FRMD4B
FRMD5
FRMD6
FRMD8
FRYL
FSCN1
FSD1L
FSIP1
FSTL1
FSTL3
FTO
FTO-IT1
FTSJ1
FURIN
FUT6
FUZ
FYB
FZD3
FZD6
GABARAPL1
GABRB2
GABRB3
GABRE
GABRP
GADD45A
GAK
GALC
GALE
GALK1
GALK2
GALNS
GALNT10
GALNT12
GALNT14
GALNT2
GALNT5
GAN
GAREM
GAS2L2
GAS5
GAS7
GATA3
GATA6
GBAS
GBP2
GBP5
GCAT
GCNT4
GCOM1
GDAP1
GEMIN8
GEN1
GFM2
GFOD1
GGA3
GGT1
GINS4
GJB1
GJB3
GJB4
GJB5
GK
GLB1L
GLB1L2
GLIS2
GLS
GLT8D1
GLUL
GLYATL2
GMDS
GNA14
GNA15
GNN
GOLGA2P5
GOLGA8H
GOLIM4
GPATCH3
GPC1
GPCPD1
GPM6B
GPR111
GPR115
GPR116
GPR135
GPR153
GPR156
GPR157
GPR161
GPR35
GPR56
GPR87
GPR98
GPRC5A
GPSM1
GPT2
GPX3
GRAMD3
GRAMD4
GRB7
GRHL3
GRIK2
GRK5
GRM5
GRN
GSTA1
GSTA2
GSTA7P
GTF2IRD1
GTPBP2
GUSB
GYG2
H19
H1FX-AS1
H2AFV
HACL1
HAPLN3
HAUS5
HBB
HBEGF
HCAR1
HCG14
HCK
HCN4
HCP5
HDAC7
HDAC9
HDHD2
HDX
HEATR2
HECA
HELLS
HELZ
HEXB
HIST1H2AI
HIST1H2BC
HIST1H2BD
HIST1H2BF
HIST1H3H
HIST1H4B
HIST1H4C
HIST1H4D
HIST2H2BE
HKDC1
HLA-B
HLA-DQA1
HLA-DQB1
HLA-DRB1
HLA-E
HLA-F
HLA-F-AS1
HLA-G
HLTF
HMCN1
HMGCS1
HMGN3
HMGN5
HN1
HN1L
HNF1B
HOGA1
HOMER1
HOMER3
HOOK1
HPS4
HRASLS
HRASLS2
HRH1
HS3ST6
HSD17B13
HSPA1L
HSPA2
HSPA9
HSPB1
HSPB11
HSPB8
HSPBP1
HSPG2
HTR7
HUNK
HYAL2
HYDIN
HYLS1
ICA1L
ICAM1
ID1
ID2
ID3
IDNK
IDO1
IER2
IER3
IER5
IER5L
IFI16
IFITM10
IFLTD1
IFNGR1
IFNGR2
IFNLR1
IFT122
IFT140
IFT172
IFT22
IFT27
IFT43
IFT46
IFT52
IFT57
IFT74
IFT80
IFT81
IFT88
IGF1
IGFBP2
IGFBP3
IGFBP4
IGFBP6
IGSF10
IGSF8
IK
IKZF4
IL10RB
IL17RD
IL18
IL1RAP
IL1RN
IL20RA
IL20RB
IL32
IL4R
IL5RA
ILK
INF2
INO80D
INPP1
INPP4B
INPP5B
INPP5D
INTS10
INTS3
INTS6
IPO4
IPO5
IQCA1
IQCD
IQCE
IQCG
IQCH
IQCK
IQUB
IRAK1
IRAK1BP1
IRAK2
IRF2
IRS4
IRX3
ISCA1
ISPD
IST1
ITGA2
ITGA4
ITGA5
ITGA6
ITGAL
ITGB6
ITLN1
ITPR1
ITPR3
ITPRIP
ITPRIPL2
ITSN2
IZUMO4
JADE1
JAG1
JAK3
JAKMIP2
JARID2
JMJD1C
JOSD1
JOSD2
JUN
JUNB
JUP
KANK1
KANSL3
KATNAL2
KATNB1
KATNBL1P6
KAZALD1
KBTBD4
KCND3
KCNE1
KCNE3
KCNH1
KCNH3
KCNIP4
KCNK2
KCNK6
KCNMA1
KCNMB4
KCNQ4
KCNRG
KCNT1
KCP
KCTD11
KCTD12
KCTD18
KCTD20
KCTD21
KCTD6
KDM1B
KDM2A
KHNYN
KIAA0040
KIAA0226
KIAA0247
KIAA0355
KIAA0513
KIAA0586
KIAA0825
KIAA0895
KIAA1024
KIAA1147
KIAA1217
KIAA1257
KIAA1324
KIAA1377
KIAA1407
KIAA1456
KIAA1549L
KIAA1751
KIAA1841
KIAA1919
KIAA1958
KIAA2022
KIF11
KIF13B
KIF19
KIF1C
KIF21A
KIF24
KIF3A
KIF3B
KIF4A
KIF6
KIF9
KIFAP3
KIFC3
KIZ
KLF12
KLF13
KLF3-AS1
KLF6
KLF7
KLHDC7B
KLHDC8A
KLHDC9
KLHL13
KLHL29
KLHL32
KLHL41
KLK12
KLK13
KLLN
KLRG2
KNCN
KNDC1
KREMEN1
KRIT1
KRT15
KRT16
KRT17
KRT23
KRT38
KRT6A
KRT6B
KRT6C
KRT7
KRT80
KRTAP5-AS1
KYNU
L3MBTL3
LACTB
LAD1
LAMA1
LAMA3
LAMA5
LAMB3
LANCL1
LAP3
LARGE
LARS
LATS2
LBH
LCA5
LCA5L
LCLAT1
LCN2
LDHA
LDLRAD1
LDLRAD4
LDLRAD4-AS1
LDLRAP1
LEKR1
LEMD1
LEMD2
LEPREL2
LEPREL4
LGMN
LHFPL2
LHX6
LIF
LIFR
LIG1
LIMA1
LIMK1
LINC00094
LINC00152
LINC00202-1
LINC00240
LINC00263
LINC00271
LINC00643
LINC00674
LINC00857
LINC00886
LINC00908
LINC00999
LINC01061
LINC01176
LINC01207
LIPG
LIPH
LITAF
LMBR1L
LMLN
LMO4
LNPEP
LNX1
LOC100129175
LOC100129361
LOC100129534
LOC100130451
LOC100130691
LOC100130899
LOC100130950
LOC100132078
LOC100422737
LOC100499484-C9ORF174
LOC100505841
LOC100506124
LOC100506127
LOC100506497
LOC100506548
LOC100506730
LOC100506844
LOC100507053
LOC100507283
LOC100507459
LOC100507462
LOC100507564
LOC100652758
LOC100652824
LOC100996634
LOC101926928
LOC101926935
LOC101927136
LOC101927181
LOC101927248
LOC101927284
LOC101927364
LOC101927391
LOC101927630
LOC101927934
LOC101928053
LOC101928227
LOC101928489
LOC101928564
LOC101928597
LOC101929555
LOC101929694
LOC102659288
LOC102724094
LOC102724386
LOC145837
LOC153684
LOC158960
LOC200772
LOC257396
LOC283177
LOC283692
LOC284023
LOC286189
LOC339666
LOC339807
LOC388780
LOC400891
LOC401052
LOC402160
LOC645638
LOC646719
LOC646903
LOC648987
LOC653513
LOC728024
LOC728392
LOC730101
LOC81691
LONRF2
LOXL4
LPAR3
LPAR6
LPCAT1
LPCAT4
LPHN2
LPIN1
LPPR3
LRBA
LRCOL1
LRGUK
LRIG1
LRP10
LRP2BP
LRP5
LRP8
LRRC1
LRRC10B
LRRC18
LRRC19
LRRC2
LRRC23
LRRC27
LRRC31
LRRC34
LRRC36
LRRC37A4P
LRRC37BP1
LRRC43
LRRC46
LRRC48
LRRC49
LRRC56
LRRC6
LRRC71
LRRC73
LRRC8A
LRRC8D
LRRCC1
LRRIQ1
LRRIQ3
LRTOMT
LRWD1
LTBP1
LTBR
LTF
LTK
LURAP1L
LUZP1
LXN
LY6E
LY6H
LYPD3
LYRM4
LYRM7
LYZ
LZTFL1
LZTS2
MAATS1
MAB21L3
MACC1
MACC1-AS1
MACROD2
MAF
MAFF
MAFG-AS1
MAFK
MAGED2
MAGI2
MAGIX
MAK
MALL
MALT1
MAML3
MAN1B1-AS1
MAN2A1
MANF
MAOB
MAP1A
MAP2
MAP2K1
MAP3K1
MAP3K10
MAP3K11
MAP3K19
MAP3K9
MAP4K2
MAP4K4
MAP6
MAP7D3
MAP9
MAPK10
MAPK1IP1L
MAPK7
MAPKAPK2
MAPKAPK3
MARK1
MAST4
MAT1A
MATN2
MB
MC1R
MCAT
MCF2L2
MCFD2
MCL1
MCMDC2
MCTP1
MCTP2
MDFI
MDGA1
MDH1B
MDM1
MED12L
MED25
MEGF6
MEIG1
MEP1A
MERTK
MESDC1
MET
METRN
METTL10
MEX3C
MFAP2
MFGE8
MFHAS1
MFNG
MFSD12
MFSD4
MGAT3
MGAT4B
MGMT
MICAL2
MICAL3
MICALL1
MID1
MID2
MIER1
MIPEP
MIPEPP3
MIPOL1
MIR22HG
MIR3189
MIR31HG
MIR4483
MIR614
MIR7161
MITF
MKL1
MKL2
MKNK1
MKS1
MKX
MLF1
MLPH
MMAB
MMP10
MMP13
MMP14
MMP15
MMP17
MMP28
MMP9
MNS1
MOB3C
MORN1
MORN2
MORN3
MORN5
MPHOSPH9
MPL
MPP2
MPRIP
MPZL1
MPZL2
MROH8
MROH9
MRPS27
MS4A8
MSH2
MSH3
MSI2
MST1R
MTAP
MTCH1
MTCH2
MTMR10
MTURN
MUC1
MUC12
MUC13
MUC4
MXD1
MXRA5
MYB
MYCBPAP
MYCT1
MYD88
MYEOV
MYH10
MYH9
MYL12A
MYLK
MYLK3
MYO10
MYO18A
MYO19
MYO1C
MYO5C
MYO9B
N4BP1
N4BP2
NAA38
NAB1
NABP1
NADK
NAF1
NAP1L1
NAT1
NAT14
NAV2
NBEA
NBEAL2
NBPF1
NCALD
NCAM1
NCCRP1
NCKAP5
NCMAP
NCR3LG1
NDE1
NDEL1
NDRG1
NDUFA4L2
NDUFA5
NDUFB5
NEK1
NEK10
NEK11
NEK4
NEK5
NEK8
NEU3
NF1
NFIL3
NFKBIA
NFKBIE
NHLRC4
NIFK-AS1
NINJ1
NIPAL4
NIPSNAP3A
NKX2-1
NLGN2
NLRC3
NLRP1
NME5
NME7
NME9
NMNAT2
NOA1
NOL4L
NOS2
NOS3
NOTCH4
NOXRED1
NPAS2
NPC1
NPDC1
NPFFR2
NPHP1
NPIPA5
NPLOC4
NPR3
NPTN
NR4A2
NR4A3
NRG4
NRIP1
NRP2
NSMCE1
NSUN7
NT5DC1
NTN4
NTPCR
NUBPL
NUCB2
NUDC
NUDCD3
NWD1
OAF
OBFC1
OBSCN
OCIAD2
ODF2
ODF2L
OGFOD2
OPTN
OR7E47P
OSBPL10
OSBPL6
OSCP1
OSGIN2
OSMR
OSTM1
OTULIN
OVOL1
OXCT1
OXSR1
OXTR
P2RX3
P2RX4
PACRGL
PADI1
PAIP2B
PALLD
PALMD
PAPLN
PARD3B
PARP1
PARP12
PART1
PARVA
PAX8-AS1
PBLD
PCBD2
PCDH1
PCDHGC3
PCDP1
PCM1
PCNT
PCNXL4
PCSK5
PCSK7
PCYT1B
PDE11A
PDE2A
PDE4C
PDE9A
PDGFC
PDLIM4
PDLIM7
PDP1
PDXK
PDZD2
PDZK1IP1
PEA15
PEBP1
PECR
PEG10
PELI1
PELI2
PERM1
PFKFB4
PFN1
PGAM1
PGAP1
PGF
PHC2
PHEX
PHF7
PHGDH
PHLDA1
PHLDA2
PHLDA3
PHLDB1
PHLDB2
PHTF1
PI4K2A
PIAS2
PIBF1
PIEZO2
PIFO
PIGP
PIGR
PIH1D2
PIH1D3
PIK3AP1
PIK3CA
PIM1
PIM2
PIN1
PIP5K1C
PIR
PITPNC1
PITPNM2
PITPNM3
PKD2L1
PKIG
PKN2
PLA2G15
PLAU
PLAUR
PLB1
PLCB2
PLCB3
PLCB4
PLCD1
PLCD3
PLCH1
PLD6
PLEKHA2
PLEKHA4
PLEKHA5
PLEKHA6
PLEKHA8
PLEKHB1
PLEKHG2
PLEKHG6
PLEKHH3
PLEKHM1
PLEKHM2
PLEKHN1
PLEKHO1
PLEKHS1
PLK2
PLOD1
PLS3
PLSCR1
PLXNA1
PLXNA2
PMEPA1
PML
PMM1
PMS1
PNLDC1
PNPLA4
PNPT1
POF1B
POLD2
POLD4
POLI
POLQ
POLR1C
POLR2I
POLR3H
POMT2
POSTN
POTEJ
POU2AF1
PPAPDC1B
PPARD
PPARGC1A
PPFIBP1
PPIC
PPIF
PPIL6
PPM1E
PPM1K
PPME1
PPOX
PPP1R14B
PPP1R14C
PPP1R18
PPP1R26-AS1
PPP1R32
PPP1R42
PPP1R7
PPP1R9B
PPP2R3A
PPP2R5B
PPP5C
PPRC1
PPTC7
PRADC1
PRCD
PRDM1
PREB
PRKACB
PRKAR2A-AS1
PRKCB
PRMT2
PRNP
PROM2
PRR18
PRR29
PRR5L
PRR7
PRRC2C
PRRG1
PRRT3
PRRX2
PRSS8
PSD2
PSD4
PSEN1
PSENEN
PSMC3IP
PSMG3-AS1
PSPH
PSTPIP2
PTAFR
PTCD3
PTCHD4
PTGFR
PTGR2
PTK2B
PTOV1-AS1
PTP4A1
PTP4A3
PTPLAD2
PTPN12
PTPN14
PTPN3
PTPRD
PTPRK
PTPRT
PTPRU
PTTG1IP
PVR
PVRL3
PVRL4
PXDN
PXMP4
PYCRL
PYGB
QKI
RAB11FIP1
RAB11FIP5
RAB12
RAB21
RAB26
RAB27B
RAB28
RAB31
RAB32
RAB34
RAB36
RAB38
RAB43
RAB8B
RABL2A
RABL2B
RAD51D
RAET1E
RAET1G
RAI14
RALGPS1
RANBP6
RANGAP1
RAP1B
RAP1GAP
RAP2B
RAP2C
RAPGEF1
RAPGEF5
[truncated: 746 more rows]
