# Supplementary material for: Respiratory Syncytial Virus Infection Does Not Induce Epithelial-Mesenchymal Transition
Source: J Virol. 2023 Jun 20;97(7):e00394-23. doi: 10.1128/jvi.00394-23 (PMC10373540; doi:10.1128/jvi.00394-23)
Supplement: Supplemental file 2 — Table S2. Download jvi.00394-23-s0003.xlsx, XLSX file, 0.03 MB [file jvi.00394-23-s0003.xlsx]

## Sheet: Table S2
TableS2_RSVunique_Genes
GeneID
AAAS
AAED1
AANAT
AASS
ABCA2
ABCA6
ABCC6P2
ABCD1
ABCF1
ABHD12B
ABHD16A
ABHD17C
ABL1
ACAD10
ACAP1
ACAT1
ACCS
ACE2
ACER2
ACOT7
ACOX3
ACP2
ACSL1
ACSL3
ACSL5
ACTR3C
ACYP1
ADAM22
ADAMTS14
ADAMTS6
ADAMTS9
ADAR
ADCY6
ADH1A
ADH4
ADIPOR2
ADORA2B
ADRBK1
ADSL
ADSS
AEN
AFMID
AGBL4
AGBL4-IT1
AGPAT4
AHCYL2
AHR
AHRR
AIM2
AK1
AKAP1
AKAP10
AKR1B10
AKT1
ALDH3B2
ALG1
ALG11
ALPK1
AMD1
AMOT
ANAPC15
ANAPC4
ANG
ANGPTL5
ANK3
ANKDD1B
ANKFN1
ANKFY1
ANKK1
ANKRA2
ANKRD13A
ANKRD16
ANKRD17
ANKRD18A
ANKRD18B
ANKRD23
ANKRD26
ANKRD35
ANKRD36
ANKRD65
ANKRD9
ANXA1
ANXA10
ANXA2R
AP1S1
AP2S1
AP3D1
AP4M1
AP5M1
APEX2
APH1B
APOBEC3D
APOBEC3F
APOBEC3G
APOL2
APOL3
APOL4
APOL6
AQP1
AREG
ARF1
ARF4
ARF6
ARFGEF2
ARG2
ARHGAP12
ARHGAP29
ARHGAP42
ARHGDIA
ARHGEF33
ARID3B
ARL13B
ARL17A
ARL4D
ARMC2
ARMC2-AS1
ARMC9
ARNT
ARNTL2
ARPC5L
ARSD
ARSG
ASB1
ASF1A
ASL
ASPH
ASPN
ASS1
ASTN2
ATAD1
ATAD5
ATF2
ATG2B
ATG4D
ATHL1
ATL2
ATOH8
ATP10B
ATP11A
ATP6V0B
ATP6V1D
ATP6V1E1
ATP8B4
ATXN1L
ATXN2
ATXN7
ATXN7L3
AVL9
AVPR1A
AXIN1
B3GNT3
B3GNT6
B3GNT7
B4GALT2
B4GALT4
B4GALT5
BAALC
BAALC-AS1
BAG5
BAIAP2-AS1
BAMBI
BASP1
BASP1P1
BATF2
BAZ1B
BBC3
BBS12
BBS7
BBX
BCKDK
BCL10
BCL2L14
BCL2L15
BCL9
BCLAF1
BCO2
BDP1
BEND5
BEST4
BET1
BET1L
BFAR
BICC1
BID
BIN1
BIRC3
BLCAP
BLVRB
BLZF1
BNIP3L
BOD1
BOLA3-AS1
BPHL
BRIP1
BRIX1
BRMS1L
BSDC1
BST2
BTBD3
BTD
BTN2A1
BTN3A1
BTN3A2
BTN3A3
BYSL
BZRAP1
BZRAP1-AS1
C10orf105
C10orf115
C10orf12
C10orf2
C10orf54
C11orf24
C11orf54
C11orf63
C12orf56
C12orf74
C14orf132
C16orf3
C16orf58
C16orf70
C17orf67
C17orf85
C19orf10
C19orf66
C19orf70
C1GALT1
C1orf101
C1orf116
C1orf122
C1orf54
C2
C21orf91
C2orf47
C2orf57
C2orf68
C2orf74
C3orf18
C3orf67
C5orf42
C5orf45
C5orf56
C6orf164
C6orf222
C6orf223
C6orf62
C7orf49
C8orf31
C8orf34
C9orf117
C9orf156
C9orf172
C9orf72
CA3
CABLES2
CACNG6
CALCRL
CALM1
CAMKK2
CAMSAP3
CANT1
CAPN15
CAPN9
CARF
CASC10
CASP10
CASP2
CASP4
CBLC
CCAR1
CCAT1
CCBL2
CCDC102A
CCDC112
CCDC114
CCDC117
CCDC13-AS1
CCDC160
CCDC183
CCDC30
CCDC34
CCDC37
CCDC40
CCDC53
CCDC57
CCDC6
CCDC61
CCDC64B
CCDC66
CCDC7
CCDC80
CCDC82
CCDC85C
CCDC88A
CCND3
CCNDBP1
CCNG1
CCNK
CCPG1
CCR7
CCRL2
CCSER1
CD38
CD5
CD55
CD7
CD96
CD99L2
CDC14A
CDC42EP2
CDC42EP5
CDC42SE2
CDC5L
CDCA7L
CDCP1
CDH23
CDHR4
CDK5R1
CDK5RAP1
CDKN2B-AS1
CDON
CEACAM5
CEACAM6
CEBPB
CEBPD
CEBPZ
CELSR3
CEMIP
CENPO
CEP164
CEP170
CEP68
CEP70
CEP89
CFDP1
CHD2
CHD3
CHD6
CHEK2
CHMP1B
CHMP4C
CHMP5
CHMP7
CHRNB2
CHST10
CHST13
CIB1
CLCN4
CLDN10
CLDN15
CLDN18
CLDN7
CLEC1A
CLHC1
CLIC6
CLIP1
CLIP1-AS1
CLK4
CLMN
CLN3
CLSTN2
CLUH
CMPK2
CMTM4
CMTR1
CMYA5
CNBP
CNGA4
CNGB1
CNKSR1
CNKSR3
CNNM2
CNOT1
CNP
CNPY4
CNTD1
CNTN1
CNTNAP1
COBLL1
COG3
COL4A3BP
COLCA1
COLCA2
COMMD8
COPS2
COQ10B
CORO2A
CORO2B
CPA4
CPAMD8
CPEB4
CPQ
CPSF4
CRB3
CREB3L2
CREBRF
CRHR1
CRIM1
CRIP1
CRIP3
CRIPT
CRK
CRKL
CROCC
CROCCP3
CRTC1
CRTC3
CRY2
CSK
CSPP1
CSRP3
CTAGE5
CTDSPL
CUBN
CUL7
CWF19L2
CWH43
CXCL10
CXCL11
CXCL2
CXCR2P1
CXorf23
CXorf38
CXorf40B
CXXC4
CYB561A3
CYP11A1
CYP20A1
CYP2A6
CYP2R1
CYP2U1
CYP4F11
DACT2
DANCR
DARS2
DAW1
DAXX
DBI
DBP
DCAF6
DCBLD2
DCDC1
DCDC2
DCLRE1C
DCP1A
DCP2
DCTD
DCUN1D4
DDHD1
DDHD2
DDIT3
DDRGK1
DDX24
DDX27
DDX47
DDX52
DDX58
DDX59
DDX60
DDX60L
DEF6
DENND1B
DENND3
DENND5B
DESI1
DGCR14
DGCR5
DGCR9
DGKD
DHDDS
DHFRL1
DHRS12
DHX15
DHX58
DIAPH2
DIS3
DIXDC1
DKFZP434K028
DKK1
DLEU2L
DLEU7
DLG4
DLX4
DMAP1
DMWD
DNAH11
DNAH14
DNAJA3
DNAJB13
DNAJB7
DNAJB9
DNAJC1
DNAJC16
DNAJC18
DNAJC9-AS1
DNM2
DNMBP
DNMBP-AS1
DNPEP
DNPH1
DOC2A
DPF2
DPP10
DPYSL3
DSCAML1
DSN1
DSTN
DTNA
DTX3
DTX3L
DUS2
DUSP1
DUSP15
DUSP16
DUSP5
DYRK1A
DYRK1B
DYRK3
DZIP1
E2F8
EAF1
EAF2
ECM2
EDA
EEF2K
EFCAB5
EFCAB6-AS1
EFNB2
EFNB3
EGF
EGFL7
EHD4
EHF
EIF2AK2
EIF2AK3
EIF3L
EIF4A2
EIF5A2
EIF6
ELF3
ELL2
ELMO2
ELMOD1
ELMOD2
ELN
ELOVL6
ELOVL7
EMC7
EMP2
ENHO
ENPP5
ENTPD6
EPHA2
EPHA7
EPS8
EPT1
ERBB2IP
ERBB3
ERBB4
ERICH6
ERMAP
ERN1
ERP27
ERP44
ERVK13-1
ESAM
ESD
ESPN
ESRP1
ESRP2
ETV3
ETV4
ETV7
EVI5
EVI5L
EVL
EXOC4
EXTL2
EYA4
F2RL1
F5
FA2H
FADD
FAF2
FAIM
FAM102B
FAM133CP
FAM134C
FAM135A
FAM13C
FAM171A1
FAM171B
FAM177A1
FAM178B
FAM184A
FAM189B
FAM195B
FAM198A
FAM200B
FAM208B
FAM219B
FAM21A
FAM227A
FAM227B
FAM228B
FAM27B
FAM63B
FAM73B
FAM74A3
FAM83A
FAM89A
FAM92A1
FAM95C
FAM98B
FANK1
FAR1
FARP1
FAS
FASTKD3
FAT4
FAXC
FAXDC2
FBN1
FBXL2
FBXO27
FBXO28
FBXO39
FBXO41
FBXW4
FEM1A
FEM1C
FER1L5
FGFBP1
FGGY
FGL2
FGR
FHAD1
FIGNL1
FILIP1
FKBP10
FKBP1A
FKBP4
FKRP
FLJ22184
FLJ23867
FLNC
FLT1
FLVCR1-AS1
FLYWCH2
FMN2
FNDC3A
FOXE1
FOXK2
FOXO3
FRA10AC1
FRK
FRMPD2
FRMPD2P1
FRRS1
FRZB
FUCA1
FUCA2
FUT3
FXYD1
FYCO1
FZD5
G6PD
GABARAP
GADD45G
GALNT11
GAMT
GAS8
GATA1
GATC
GATS
GBA2
GBE1
GBP1
GBP1P1
GBP3
GBP4
GBP7
GCC1
GCFC2
GCNT3
GDF15
GET4
GFOD2
GFPT1
GGPS1
GID4
GIMAP2
GJB2
GLRX
GLUD1
GMIP
GMPR
GNAZ
GNB1L
GNE
GNL3
GOLGA3
GOLGA7
GOLT1B
GOSR2
GPA33
GPBP1
GPBP1L1
GPD1L
GPR108
GPR110
GPR114
GPR123
GPR125
GPR155
GPR162
GPR37L1
GPR85
GPRC5B
GPRC5C
GPX1
GRAMD2
GRB2
GRHL1
GRIFIN
GRIN3B
GRK6
GRM7
GRPEL1
GSDMB
GSTA3
GSTK1
GSTM2
GSTP1
GTF2E1
GTF2E2
GTPBP1
GTPBP10
GUCY2EP
GUCY2F
GUK1
GXYLT2
H1F0
H3F3B
HABP2
HADH
HAGHL
HCFC2
HCG26
HCG4
HCG4B
HDHD3
HEATR5B
HEBP2
HELZ2
HERC5
HERC6
HES1
HES4
HEY1
HEY2
HHAT
HHLA2
HIPK1
HIPK3
HIRA
HIST1H1A
HIST1H1B
HIST1H1D
HIST1H2AB
HIST1H2AC
HIST1H2AD
HIST1H2AG
HIST1H2AM
HIST1H2BB
HIST1H2BG
HIST1H2BK
HIST1H2BM
HIST1H2BO
HIST1H3D
HIST1H3J
HIST1H4E
HIST2H2AC
HIST2H3D
HIVEP2
HK2
HLA-A
HLA-C
HLA-DMB
HLA-DPA1
HLA-DRB5
HLA-H
HM13
HMG20A
HMGN3-AS1
HMOX1
HMOX2
HNF1A-AS1
HNF4G
HNRNPA1L2
HOXB2
HPGD
HPS5
HS3ST1
HSD11B1L
HSD11B2
HSD17B4
HSD17B8
HSDL2
HSF1
HSF2
HSH2D
HSPA14
HTR3A
HYAL1
IAH1
IBTK
ICA1
IDE
IFI27
IFI30
IFI35
IFI44
IFI44L
IFI6
IFIH1
IFIT1
IFIT2
IFIT3
IFIT5
IFITM1
IFITM2
IFITM3
IFNL1
IFNL2
IFNL3
IFRD1
IGF2BP2
IGFBP5
IGHMBP2
IGSF11
IKZF2
IL12B
IL15RA
IL16
IL17RA
IL2RG
IL6ST
ILDR1
INO80
INO80B
INPP5E
INTS7
IPO11
IPO5P1
IPPK
IPW
IQCC
IQGAP2
IRF1
IRF7
IRF9
IRS2
ISG15
ISG20
ITFG2
ITFG3
ITPKA
ITPKC
IYD
JADE2
JAG2
JAK2
JAZF1
JMJD6
JMY
KAL1
KANK3
KANSL1L
KAT2A
KATNAL1
KCNAB1
KCND1
KCNG1
KCNJ16
KCNK1
KCNT2
KCTD2
KCTD5
KCTD7
KDM4A
KDM6A
KDM8
KHDRBS1
KIAA0141
KIAA0195
KIAA0319
KIAA0430
KIAA0556
KIAA0753
KIAA0922
KIAA1045
KIAA1211L
KIAA1551
KIAA1598
KIAA1656
KIAA1671
KIAA1804
KIAA1875
KIF17
KIF21B
KIF27
KLC4
KLF3
KLF4
KLF5
KLF9
KLHDC1
KLHL18
KLHL2
KLHL6
KMT2D
KPNA3
KPNA5
KRT18
KRT19
KRT42P
KRT78
KTN1
LAG3
LAMA2
LAMP3
LANCL2
LAPTM5
LAYN
LDLR
LEF1
LETM1
LFNG
LGALS3BP
LGALS9
LGALSL
LGSN
LINC00111
LINC00265
LINC00284
LINC00326
LINC00341
LINC00467
LINC00476
LINC00479
LINC00494
LINC00535
LINC00536
LINC00539
LINC00589
LINC00628
LINC00664
LINC00862
LINC00882
LINC00883
LINC00893
LINC00910
LINC00939
LINC00959
LINC00964
LINC00997
LINC01006
LINC01014
LINC01091
LINC01125
LINC01132
LINC01206
LINC01209
LINC01266
LINC01267
LINC01279
LINC01341
LIX1L
LLGL2
LMCD1
LMF2
LMO3
LMO7
LMTK2
LOC100128398
LOC100128531
LOC100128568
LOC100129034
LOC100129940
LOC100131257
LOC100131691
LOC100132354
LOC100133669
LOC100270746
LOC100270804
LOC100288637
LOC100288748
LOC100506123
LOC100506985
LOC100506990
LOC100507540
LOC101241902
LOC101926913
LOC101926996
LOC101927043
LOC101927267
LOC101927354
LOC101927668
LOC101927811
LOC101928068
LOC101928075
LOC101928266
LOC101928491
LOC101928766
LOC102503427
LOC102724246
LOC102724484
LOC113230
LOC285696
LOC286367
LOC286437
LOC389641
LOC441666
LOC554223
LOC728175
LOC729732
LOC729966
LONP1
LONRF1
LPAR1
LPHN3
LPIN2
LRAT
LRCH4
LRMP
LRP2
LRP3
LRRC16B
LRRC41
LRRC42
LRRC45
LRRC63
LRRC9
LSM11
LSR
LY6G5C
LY6K
LYN
LYRM2
LYVE1
MAD1L1
MAD2L1BP
MADD
MAL2
MAML1
MAN2A2
MAP1B
MAP1LC3B
MAP2K3
MAP3K12
MAP3K5
MAPK13
MAPK15
MAPK6
MAPK8IP1
MAPK8IP2
MAPKAPK5
MAPRE3
MARK2
MARK4
MARVELD3
MASTL
MAX
MBD1
MBP
MCM2
MCM6
MCMBP
MCU
MDC1
MDK
MED13
MED8
MEF2BNB
MEF2D
MEGF8
MEGF9
MESDC2
METRNL
METTL12
METTL14
METTL25
METTL7A
MFN2
MFSD11
MFSD9
MGAT1
MGAT4A
MGAT5
MGME1
MGRN1
MICAL1
MICB
MICU2
MICU3
MIEF1
MIER3
MILR1
MIR100HG
MIR1180
MIR34B
MIR34C
MIR4423
MIR4435-1HG
MIR4664
MIR5186
MIR597
MIR600HG
MIR92B
MKNK2
MKRN1
MLKL
MLLT4
MLX
MMP24-AS1
MOAP1
MOB2
MOBP
MOCOS
MOK
MORC4
MORF4L2-AS1
MOSPD2
MOV10
MPDZ
MPP5
MPV17L
MR1
MRE11A
MREG
MROH6
MRPL14
MRPL17
MRPL23
MRPL44
MRPL49
MRPS18A
MRPS18C
MRPS31
MRVI1
MRVI1-AS1
MSH6
MSRB3
MT2A
MTMR14
MTMR2
MTMR8
MTO1
MTUS1
MTX1
MUC21
MX1
MX2
MYCBP2
MYEF2
MYH15
MYO5B
MYOM1
MYRF
MZF1
N4BP3
NAA40
NAA50
NAALADL2
NAMPT
NAPA
NASP
NBAS
NCBP2-AS2
NCF1
NCKAP5L
NCKIPSD
NCOA3
NCOA5
NCOA6
NCOA7
NCOR1
NDOR1
NDRG2
NDUFAF4
NDUFAF4P1
NDUFB8
NDUFS7
NDUFS8
NECAP1
NEGR1
NEIL1
NEK6
NELFB
NFASC
NFKB2
NFKBIB
NFKBIZ
NGDN
NHLRC3
NHS
NICN1
NIT2
NKAPP1
NKIRAS2
NLRC5
NLRP14
NMD3
NMI
NMT1
NMT2
NOC3L
NOD2
NOL6
NOL7
NOL9
NOMO2
NOMO3
NOP2
NOSIP
NOSTRIN
NOTCH2
NPHP3-ACAD11
NPHP4
NPR2
NR1D2
NR1H2
NR2F2
NR3C1
NR4A1
NRBP1
NRBP2
NRDE2
NRF1
NRIP2
NRP1
NSD1
NSF
NSMF
NSUN2
NSUN4
NSUN5
NT5C
NT5C2
NT5C3A
NT5E
NUB1
NUDT13
NUDT14
NUDT7
NUMBL
NUP210
NXN
NXPE3
NXT1
OAS1
OAS2
OAS3
OASL
OAZ2
OBSL1
OCLN
OGFOD1
OGG1
OIT3
OPRL1
OR52N4
ORAI2
ORMDL3
OSBPL1A
OSBPL2
OSER1
OSGIN1
OTOP3
P2RX7
PACRG
PACRG-AS1
PALM3
PAMR1
PANX2
PAQR5
PARP10
PARP14
PARP15
PARP6
PARP8
PARP9
PATL1
PATL2
PAX6
PAX9
PBRM1
PBX1
PCAT19
PCAT6
PCDH9
PCDHA4
PCDHB1
PCDHB13
PCDHB15
PCDHB9
PCDHGA6
PCDHGB1
PCDHGB3
PCED1A
PCGF5
PCMTD2
PCOLCE-AS1
PCSK1
PDCD10
PDE4D
PDE6B
PDHX
PDIA3P1
PDK3
PDLIM2
PDLIM5
PDZD3
PEAK1
PEF1
PELO
PEPD
PEX1
PEX11G
PEX6
PFDN1
PFDN5
PGAP3
PHACTR3
PHACTR4
PHC1
PHF1
PHF11
PHF6
PHLPP2
PI4KAP2
PIAS4
PIK3C2B
PIK3CD
PIKFYVE
PIM3
PINK1-AS
PINLYP
PIP4K2C
PIP5K1A
PITPNB
PITX1
PJA1
PKD2
PKIB
PKP3
PKP4
PLA2G3
PLA2G6
PLA2R1
PLCXD2
PLEKHF1
PLEKHG4
PLEKHG7
PLEKHO2
PLIN2
PLSCR4
PLTP
PLVAP
PLXNB1
PMAIP1
PMM2
PNKP
PNLIPRP3
PNMA1
PNPLA2
PNRC1
PNRC2
PODXL
POLK
POLN
POLR1A
POLR2K
POLR3A
POM121C
POM121L10P
POM121L8P
POU2F1
POU6F1
PPA1
PPARA
PPARG
PPFIA1
PPIB
PPL
PPM1B
PPM1J
PPP1R36
PPP1R3D
PPP2CA
PPP2R2A
PPP2R5A
PQLC1
PRCC
PRDM4
PRDX5
PRELID1
PREP
PRICKLE1
PRICKLE2
PRICKLE2-AS3
PRICKLE3
PRKAB1
PRKAR1A
PRKD2
PRKDC
PRKX
PROM1
PROS1
PROSER1
PROSER2
PRPH
PRPS1
PRR14L
PRR7-AS1
PRSS12
PRSS16
PRSS22
PRSS54
PRUNE2
PSMA4
PSMA6
PSMB10
PSMB7
PSMB8
PSMB9
PSMC2
PSMD13
PSME1
PSME2
PTCH2
PTGER2
PTGES
PTOV1
PTP4A2
PTPLAD1
PTPMT1
PTPN1
PTPN20B
PTPN9
PTPRCAP
PTPRH
PTPRJ
PTPRQ
PTRH1
PTRHD1
PVRIG
PVRL2
PXMP2
PZP
QARS
QRSL1
QSOX1
QSOX2
R3HCC1L
R3HDM2
RAB14
RAB20
RAB25
RAB35
RAB3B
RAB4A
RAB5A
RAB8A
RAB9A
RAB9B
RABGAP1L
RAD54L2
RAET1L
RALGDS
RANBP3
RAP1GAP2
RAP2C-AS1
RAPGEF3
RAPGEFL1
RASA4
RASGRF1
RASGRP3
RASSF5
RASSF8-AS1
RBCK1
RBM14
RBM24
RBM47
RBM4B
RCAN1
RCAN3
RCC2
RDH10
RDH11
RDH5
REEP2
REEP3
RELA
RELL1
REPS1
REPS2
REXO1
RFC1
RFNG
RGAG4
RGL2
RGMB
RHEB
RHOQ
RICTOR
RIMKLB
RIPK2
RMDN1
RNASE4
RNASEL
RNASET2
RND2
RNF10
RNF103
RNF114
RNF13
RNF144A-AS1
RNF157
RNF157-AS1
RNF187
RNF2
RNF224
RNF24
RNF25
RNF31
RNF39
RNF4
RNF40
RNF43
RNF7
RNF8
RNFT1
RNMT
RNPEP
ROBO2
RP11-87M18.2
RPAP3
RPL23
RPL29P2
RPL34-AS1
RPL5
RPP25
RPS6KL1
RPTOR
RRBP1
RRN3
RRN3P2
RRP7A
RSAD2
RTCA-AS1
RTP4
RUFY1
RUFY2
RUFY4
RYR1
RYR3
S100A14
S100P
S1PR2
SAMD12
SAMD4A
SAMD5
SAMD8
SAMD9L
SAR1A
SART3
SBDS
SBF1
SBF2
SCAMP3
SCARB1
SCARF2
SCD
SCEL
SCIN
SCN11A
SCN4A
SCNN1A
SCO2
SCP2
SCRIB
SCRN3
SCUBE1
SCUBE3
SCYL3
SDAD1
SDC4P
SDHB
SDR16C5
SDSL
SEC13
SEC22B
SEC22C
SEC24A
SEC24C
SEC24D
SEC61A1
SECTM1
SEL1L
SEL1L3
SEMA3A
SEMA4D
SENP7
SEPT5-GP1BB
SERF2
SERPINF1
SERPING1
SERPINI2
SERTAD3
SERTAD4
SESN2
SETD6
SETDB1
SETX
SFI1
SFPQ
SFT2D1
SFTA3
SGK1
SGSH
SH2B2
SH2D4A
SH3GL1P2
SH3GL3
SH3RF3
SHANK2
SHANK2-AS1
SHANK2-AS3
SHANK3
SHISA5
SHISA6
SHROOM1
SIAE
SIAH3
SIRT7
SLC15A3
SLC16A1
SLC16A1-AS1
SLC16A6
SLC17A5
SLC1A3
SLC20A2
SLC22A18
SLC22A4
SLC25A10
SLC25A21
SLC25A23
SLC25A24
SLC25A25
SLC25A30
SLC25A44
SLC27A2
SLC27A3
SLC28A2
SLC29A3
SLC2A4RG
SLC30A7
SLC34A2
SLC34A3
SLC35A1
SLC35A4
SLC35B1
SLC35B4
SLC35E2
SLC35E3
SLC36A4
SLC37A1
SLC38A6
SLC3A2
SLC4A1AP
SLC50A1
SLC52A2
SLC5A9
SLC6A14
SLC6A16
SLC6A8
SLC7A6
SLC9A3R2
SLC9C2
SLCO1B3
SLCO4A1
SLFN12
SLFN5
SLPI
SMAGP
SMC2
SMCHD1
SMCO2
SMCR8
SMEK1
SMG1
SMG7
SMIM22
SMPD4
SMTNL1
SMYD2
SNAPC1
SNAPC4
SNCAIP
SNHG1
SNX11
SNX19
SNX29
SNX29P2
SOBP
SOX15
SP1
SP100
SP110
SP140
SP140L
SP3
SP5
SPAG1
SPATA6L
SPATS2L
SPECC1L
SPICE1
SPINT2
SPNS2
SPPL2B
SPRED2
SPRY1
SPRY2
SQSTM1
SRF
SRGAP1
SRI
SRPK1
SRPR
SRPRB
SRSF1
SRSF2
SRSF3
SRSF6
SRXN1
SS18
SSH2
SSPO
ST3GAL3
ST6GALNAC4
ST8SIA1
STAG3
STAR
STARD10
STARD3
STARD4
STARD9
STAT1
STAT2
STAT5A
STEAP4
STIM1
STK17B
STK36
STK4
STK40
STOM
STOML1
STOX2
STRADB
STS
STX17
STX2
STX3
SULT1E1
SUMF1
SUPT6H
SUSD3
SVEP1
SVIL
SVOPL
SYNE1
SYNE2
SYNGR2
SYNJ1
SYNPO2
SYNPR
SYNPR-AS1
SYT8
SYTL5
SYVN1
SZRD1
TAB2
TAB3
TAF1B
TAOK3
TAP2
TAPSAR1
TARS2
TATDN2
TBC1D19
TBC1D23
TBC1D9B
TBCC
TBCD
TBKBP1
TBRG4
TBX6
TBXAS1
TCF12
TCF20
TCF7
TCTEX1D1
TDRD1
TDRD7
TDRP
TEKT3
TET2
TEX9
TF
TFF1
TGFA
TGM1
THAP7-AS1
THAP9-AS1
THBS3
THOC7-AS1
THRAP3
THY1
TIMM10
TJP2
TLE1
TLR3
TM9SF4
TMA7
TMED3
TMEM11
TMEM115
TMEM121
TMEM126B
TMEM136
TMEM138
TMEM140
TMEM156
TMEM164
TMEM167B
TMEM17
TMEM171
TMEM173
TMEM194B
TMEM198
TMEM204
TMEM214
TMEM219
TMEM229B
TMEM234
TMEM237
TMEM246
TMEM260
TMEM37
TMEM38B
TMEM41A
TMEM57
TMEM60
TMEM61
TMEM62
TMEM63A
TMEM64
TMEM70
TMIE
TMOD2
TMPRSS11D
TNFAIP8L3
TNFRSF10A
TNFRSF13C
TNFRSF14
TNFSF13
TNNT3
TNPO1
TNPO3
TNXB
TOMM20L
TOMM5
TOP1
TOR1A
TOR1AIP2
TOR1B
TOR4A
TP53
TP53AIP1
TP53I11
TP53TG5
TPCN1
TPGS2
TPM3
TPPP
TPRA1
TPRG1L
TPRXL
TRAF4
TRANK1
TRAPPC13
TRAPPC6B
TRDMT1
TREX1
TRIAP1
TRIM11
TRIM13
TRIM14
TRIM16
TRIM21
TRIM22
TRIM25
TRIM26
TRIM32
TRIM35
TRIM36
TRIM39
TRIM69
TRIM8
TRIP6
TRMT5
TRPM4
TRPT1
TRPV2
TSC1
TSC22D1
TSC22D4
TSKU
TSNARE1
TSPAN11
TSPAN13
TSPAN17
TSPAN3
TSPAN6
TTC21B-AS1
TTC7B
TTC8
TTC9C
TTF2
TTLL1
TTLL12
TTLL3
TUBA4B
TUSC3
TVP23C
TXNDC11
TXNDC16
TXNDC8
TXNIP
UBA7
UBAC2
UBALD1
UBALD2
UBC
UBE2D3
UBE2L6
UBE3B
UBE3C
UBE3D
UBN1
UCP2
UEVLD
UFSP2
UGCG
UGDH-AS1
UHRF1
UHRF1BP1
UNC5B
UNC79
UPF3A
UQCRB
USP18
USP30-AS1
USP4
USP43
UST
UTP14C
VEGFA
VEGFB
VIM-AS1
VIT
VLDLR
VNN2
VNN3
VPS13A
VPS13C
VPS35
VPS39
VPS51
VSIG10
VSIG8
VTCN1
VWA3A
VWA7
[truncated: 127 more rows]
