# Supplementary material for: Respiratory Syncytial Virus Infection Does Not Induce Epithelial-Mesenchymal Transition
Source: J Virol. 2023 Jun 20;97(7):e00394-23. doi: 10.1128/jvi.00394-23 (PMC10373540; doi:10.1128/jvi.00394-23)
Supplement: Supplemental file 3 — Table S3. Download jvi.00394-23-s0004.xlsx, XLSX file, 0.05 MB [file jvi.00394-23-s0004.xlsx]

## Sheet: Table S3
TableS3_TGFB1unique_Genes
GeneID
44077
44080
44083
44084
AACS
AARS
AASDH
AATK
ABAT
ABCA1
ABCA3
ABCA4
ABCA7
ABCB10
ABCC4
ABCD4
ABHD10
ABHD14B
ABL2
ABRA
ABTB1
ACAN
ACAP3
ACAT2
ACE
ACHE
ACKR3
ACOT1
ACOT2
ACOT4
ACOT9
ACOX1
ACOX2
ACSF2
ACSL4
ACTBL2
ACTN1
ACTR6
ACVR1
ACVR1C
ADA
ADAD2
ADAL
ADAM19
ADAM9
ADAMTS10
ADAMTS15
ADAMTS17
ADAMTS4
ADAMTS5
ADAMTS8
ADCK3
ADCY10P1
ADCY5
ADCY9
ADD1
ADD3
ADH1C
ADH7
ADI1
ADPRHL2
ADRA1B
ADRB1
AEBP1
AEBP2
AFAP1-AS1
AFAP1L1
AFAP1L2
AFF2
AGA
AGAP3
AGFG1
AGK
AGMO
AGPAT5
AGTRAP
AGXT
AHDC1
AHNAK
AHNAK2
AHSA1
AIFM2
AIG1
AIM1
AIRN
AJAP1
AJUBA
AKAP13
AKAP3
AKAP7
AKAP8L
AKT3
ALAS1
ALDH18A1
ALDH1A2
ALDH1L2
ALDH2
ALDH3A2
ALG10
ALG10B
ALK
ALKBH3
ALKBH7
ALKBH8
ALOX5
AMER1
AMFR
AMIGO1
AMIGO2
AMMECR1L
AMPD2
AMPH
AMTN
AMZ1
ANAPC13
ANGPTL4
ANK2
ANKH
ANKMY2
ANKRD1
ANKRD10
ANKRD20A11P
ANKRD20A8P
ANKRD24
ANKRD32
ANKRD36BP1
ANKRD36BP2
ANKRD50
ANKRD52
ANKS1B
ANKS6
ANLN
ANO10
ANO3
ANO6
ANO9
ANP32B
ANP32E
ANPEP
ANXA2
ANXA2P2
ANXA4
ANXA5
ANXA8
ANXA8L1
AOX1
AP1S3
AP2M1
APBA2
APIP
APLP2
APOE
APP
AQP2
AQP5
AQP6
AQP7P1
AQP9
ARAP1
ARAP3
ARHGAP11A
ARHGAP17
ARHGAP22
ARHGAP26
ARHGAP35
ARHGAP40
ARHGAP6
ARHGEF1
ARHGEF34P
ARHGEF35
ARHGEF38
ARHGEF4
ARHGEF40
ARHGEF6
ARHGEF9
ARIH2OS
ARL10
ARL14
ARL15
ARL2BP
ARL5A
ARL6IP5
ARMCX6
ARNTL
ARPC1A
ARPC1B
ARPP19
ARRB1
ARRDC3-AS1
ARSA
ARSB
ARSI
ARTN
ARVCF
ASCC3
ASCL2
ASCL3
ASF1B
ASIC1
ASIC3
ASNS
ASPM
ASXL1
ATAD2
ATF3
ATG4B
ATP10D
ATP12A
ATP13A4
ATP13A5
ATP1B3
ATP2B3
ATP2B4
ATP2C1
ATP5B
ATP6AP1L
ATP6V0D2
ATP6V0E1
ATP6V1C2
ATP6V1E2
ATP7B
ATP8B3
ATP9A
ATRIP
ATXN7L1
AURKA
AXIN2
AXL
AZGP1
B3GALNT1
B3GALTL
B3GNT8
BAG2
BAI1
BAIAP2L1
BANF1
BANK1
BARD1
BARX2
BAZ1A
BCAN
BCAS1
BCAS4
BCCIP
BCL2
BCL2L11
BCL6
BCL9L
BDKRB2
BDNF-AS
BEAN1
BEND3
BEND3P3
BEST3
BGN
BHLHA15
BICD1
BICD2
BIN3-IT1
BIRC5
BIRC7
BIVM
BMF
BMP15
BMP2
BMP2K
BMP6
BMPR1B
BMPR2
BNC1
BNIP1
BNIP2
BOK
BOLA3
BPIFA1
BPIFB1
BPIFB2
BRCA1
BRCA2
BRE
BRF1
BRINP1
BRWD3
BSND
BTBD10
BTBD11
BTF3L4
BTG2
BUB1
BUD31
BVES
C10orf25
C10orf55
C11orf44
C11orf65
C11orf82
C11orf91
C11orf95
C12orf10
C12orf49
C12orf54
C12orf57
C14orf1
C14orf164
C15orf39
C15orf52
C15orf62
C16orf45
C16orf62
C16orf74
C16orf89
C17orf107
C17orf50
C17orf53
C17orf58
C17orf62
C18orf25
C19orf12
C19orf26
C1orf115
C1orf145
C1orf195
C1orf226
C1orf233
C1orf74
C1orf85
C1QBP
C1QL1
C1QTNF1
C21orf119
C21orf15
C21orf67
C22orf23
C22orf46
C2CD2
C2CD3
C2CD4A
C2CD4B
C2CD4C
C2orf15
C2orf42
C2orf82
C3orf14
C3orf67-AS1
C4orf17
C4orf48
C5orf34
C5orf55
C6orf141
C6orf89
C7orf43
C7orf50
C8orf48
C9
C9orf152
C9orf3
CA11
CA13
CAB39L
CABLES1
CABS1
CABYR
CACNA1H
CACNB1
CACNB3
CACNB4
CACNG4
CACUL1
CADPS2
CALD1
CALM3
CALML3
CALML3-AS1
CALML5
CALR
CAMK1
CAMK1D
CAMK2N1
CAMK4
CAMKK1
CAPN1
CAPN12
CAPN8
CAPZB
CARD9
CARM1
CARNS1
CARS
CASC5
CASKIN1
CASP6
CASP8
CATSPER1
CBFA2T3
CBLB
CBLN3
CBS
CBX7
CC2D1B
CCBL1
CCDC109B
CCDC120
CCDC134
CCDC15
CCDC150
CCDC171
CCDC25
CCDC3
CCDC50
CCDC67
CCDC77
CCDC88B
CCDC93
CCL2
CCL20
CCNA1
CCNB1
CCNB2
CCNG2
CCNH
CCNL1
CCNL2
CCNO
CCRN4L
CCSER2
CD101
CD109
CD164
CD19
CD200
CD36
CD44
CD58
CD63
CD81
CD83
CDC14B
CDC20
CDC20B
CDC25C
CDC34
CDC42
CDC42BPB
CDC42BPG
CDC42EP4
CDC42SE1
CDCA2
CDCA3
CDCA4
CDCA5
CDCA8
CDH19
CDH26
CDH3
CDH6
CDH7
CDHR1
CDK1
CDK11A
CDK14
CDK17
CDKN2A
CDR1
CDS1
CDS2
CDT1
CEACAM19
CELSR1
CELSR2
CENPF
CENPH
CENPI
CENPJ
CENPK
CENPV
CEP120
CEP152
CEP41
CEP55
CEP57
CEP85
CERK
CERS2
CERS5
CES2
CFD
CFL1
CFP
CFTR
CGB
CGB5
CGB7
CGB8
CGNL1
CHAC1
CHAF1A
CHAF1B
CHAMP1
CHCHD10
CHCHD3
CHD9
CHFR
CHL1
CHN1
CHPT1
CHRD
CHRM4
CHRNA3
CHRNA7
CHRNB1
CHRNB4
CHST11
CHST2
CHST3
CHST7
CHSY1
CHTOP
CIB2
CIC
CIR1
CISD1
CIT
CITED2
CITED4
CKAP2
CKAP2L
CKS2
CLASP1
CLCA4
CLCN1
CLCN5
CLDN11
CLDN6
CLDN9
CLEC16A
CLEC18B
CLEC18C
CLGN
CLIC3
CLIP4
CLN6
CLN8
CLNK
CLSTN1
CLSTN3
CLTCL1
CLU
CMBL
CMTM3
CMTM7
CMTM8
CNDP2
CNIH3
CNOT10
CNR1
CNTN3
COA3
COA4
COCH
COG5
COL13A1
COL18A1
COL18A1-AS1
COL1A2
COL22A1
COL23A1
COL27A1
COL4A1
COL4A4
COL4A6
COL5A1
COL6A2
COL9A2
COMP
COMTD1
COPB1
COPG2
COPS3
COPS8
COPZ1
COQ2
COQ3
COQ5
COQ6
COQ9
CORO6
COTL1
COX10
COX5B
COX6B2
COX7A1
COX7B
COX8A
CP
CPA6
CPNE5
CPT1C
CPZ
CR1L
CRAMP1L
CREB3L4
CREB5
CREG1
CREG2
CREM
CRIP2
CRISP2
CRISPLD2
CRMP1
CROT
CRTAC1
CRTC2
CRYM
CRYM-AS1
CSE1L
CSF1
CSF1R
CSF2
CSGALNACT2
CSNK1E
CSPG4
CSRP1
CST6
CSTF2T
CTBS
CTGF
CTH
CTHRC1
CTNNB1
CTNND1
CTNS
CTR9
CTSA
CTSB
CTSC
CTSE
CTSH
CTSZ
CTTN
CUEDC1
CUX2
CX3CL1
CXCL13
CXCL14
CXCL17
CXCR2
CXCR4
CXorf58
CXXC5
CYB5A
CYB5R1
CYB5R2
CYB5R4
CYC1
CYCS
CYLD
CYP19A1
CYP24A1
CYP26B1
CYP27C1
CYP2A13
CYP2B6
CYP2B7P
CYP2C19
CYP2C9
CYP2F1
CYP2J2
CYP3A5
CYP4X1
CYP4Z1
CYP8B1
CYTH1
CYYR1
DAAM2
DAB2
DACT1
DAGLA
DAK
DAP3
DAPP1
DBF4B
DBN1
DBNL
DCAF11
DCAF16
DCAF4L1
DCAF5
DCHS1
DCHS2
DCLK1
DCLRE1A
DCUN1D5
DCXR
DDAH2
DDB2
DDIT4
DDR2
DDX11-AS1
DDX4
DEGS2
DENND4A
DENND5A
DEPDC1
DEPTOR
DFNA5
DGCR11
DGCR8
DGKH
DGKI
DGKZ
DHODH
DHRS11
DHRS13
DHRS4L2
DIRAS1
DKC1
DKFZp434J0226
DKFZP586I1420
DLC1
DLD
DLEU1
DLEU2
DLG1
DLG5
DLGAP4
DLGAP5
DLL4
DMBX1
DMGDH
DMRT2
DMRT3
DMRTA1
DNAJB5
DNAJB6
DNAJC19
DNAJC27
DNASE1L1
DNM1
DNMT3A
DNMT3B
DNTTIP1
DOCK3
DOCK8
DOCK9
DOCK9-AS2
DOK1
DPH5
DPY19L2P4
DQX1
DRAM1
DRD5
DSC3
DSCC1
DSE
DSEL
DSG2
DSP
DST
DSTYK
DTL
DTNB
DTWD2
DTX1
DTX4
DUOXA1
DUS3L
DUS4L
DUSP10
DUSP11
DUSP14
DUSP23
DUSP9
DYNC1H1
DYNC1I2
DYNC1LI2
DYNLT3
DYRK2
E2F1
E2F2
E2F7
EAPP
EBAG9
EBF4
EBPL
ECHS1
ECM1
ECT2
EDIL3
EEA1
EFCAB13
EFCAB4A
EFCAB4B
EFEMP2
EFNA2
EFNA3
EFNB1
EFS
EGFR
EGR2
EHBP1
EHBP1L1
EIF2B3
EIF2S2
EIF2S3
EIF3K
EIF4A3
ELF5
ELK3
ELMO3
ELP3
ELP4
EMC9
EME1
EMP3
EMR2
ENPP1
EOGT
EPB41L3
EPB41L4A-AS1
EPDR1
EPHB3
EPRS
ERAP1
ERC1
ERCC3
ERCC4
ERCC6L
ERCC6L2
ERF
ERG
ERH
ERI2
ERLIN1
ERLIN2
ERMN
ERN2
ERVMER34-1
ESCO2
ESPNP
ESYT1
ETHE1
ETV1
EVA1A
EVC
EVC2
EVPL
EVPLL
EWSR1
EXOC3
EXOC6B
EXOSC5
EXOSC8
EXPH5
EXT2
EXTL3
EYA2
F2RL3
F7
FABP5
FABP6
FADS3
FAF1
FAIM2
FAM101B
FAM105A
FAM107B
FAM111B
FAM117A
FAM117B
FAM120AOS
FAM126A
FAM127A
FAM129A
FAM131B
FAM132A
FAM134B
FAM159A
FAM160A2
FAM168A
FAM169A
FAM181B
FAM189A2
FAM193B
FAM20A
FAM20C
FAM212A
FAM213A
FAM214B
FAM216A
FAM218A
FAM219A
FAM3B
FAM43A
FAM46B
FAM46C
FAM49A
FAM50A
FAM50B
FAM57A
FAM57B
FAM69A
FAM71A
FAM71E2
FAM83B
FAM83D
FAM83E
FAM83H
FAM86EP
FAM86HP
FAM86JP
FAM89B
FANCC
FANCD2
FANCI
FARSB
FASN
FASTKD2
FAT1
FBL
FBLN5
FBLN7
FBN2
FBN3
FBXL14
FBXO16
FBXO17
FBXO18
FBXO2
FBXO32
FBXO4
FBXO43
FBXO48
FBXW4P1
FBXW8
FCGBP
FCHSD1
FER1L4
FER1L6
FER1L6-AS1
FER1L6-AS2
FEZ1
FGD1
FGD3
FGD5
FGD6
FGF1
FGF13-AS1
FGF2
FGFBP3
FGFR2
FGFR3
FH
FHL3
FHOD1
FIBCD1
FIBIN
FILIP1L
FITM2
FKBP5
FKTN
FLCN
FLJ16779
FLJ37201
FLJ38122
FLJ44313
FLJ44511
FLRT2
FLYWCH1
FMNL2
FMNL3
FMO4
FMOD
FN1
FN3K
FNBP1L
FNDC4
FOPNL
FOXA2
FOXC1
FOXC2
FOXI1
FOXL1
FOXM1
FOXN4
FOXP2
FOXRED2
FRAS1
FRAT2
FREM2
FRG1B
FRMD6-AS1
FRMD6-AS2
FRMPD4
FST
FTX
FUT11
FUT4
FXYD5
FXYD6
FYN
FZD1
FZD10
FZD10-AS1
FZD2
FZD4
FZD7
FZR1
G0S2
GAA
GAB1
GABBR1
GAD1
GADD45B
GAL3ST2
GAL3ST4
GALM
GALNT1
GALNT16
GALNT18
GALNT6
GALNTL6
GAPVD1
GAR1
GARS
GAS1
GAS2L3
GAS6
GAS6-AS1
GATAD2B
GATSL3
GBA
GBGT1
GBP6
GC
GCGR
GCHFR
GCLC
GCNT1
GCNT2
GCSAM
GDAP1L1
GDNF
GDNF-AS1
GDPD2
GDPD3
GDPD5
GEMIN6
GGA2
GGCX
GGT5
GGT7
GHR
GIPC2
GJA1
GJA4
GJC2
GJD3
GK5
GKAP1
GLDN
GLG1
GLI1
GLI2
GLI3
GLIDR
GLIPR1
GLIPR2
GLRB
GLTSCR2
GMCL1
GMNC
GMPR2
GNA12
GNA13
GNAI2
GNAL
GNB2L1
GNB4
GNB5
GNG12
GNPDA1
GNPNAT1
GOLGA6L5P
GOLGA7B
GOLM1
GOLPH3L
GOPC
GOT1
GPC2
GPC3
GPC6
GPD1
GPNMB
GPR132
GPR176
GPR18
GPR37
GPR68
GPR83
GPRIN1
GPRIN2
GPT
GPX2
GPX7
GRAMD1A
GRB10
GRID1
GRIN1
GRIP1
GRK4
GRM4
GSG2
GSN
GSN-AS1
GSTA4
GSTO1
GTDC1
GTF2F1
GTF2I
GTPBP8
GTSE1
GUCY1A2
GUCY1A3
GUCY1B3
GYLTL1B
GYPC
GZMA
H2AFJ
HAAO
HAP1
HAS2
HAS2-AS1
HAS3
HAX1
HCAR2
HCFC1R1
HCG27
HDAC2
HDAC4
HDGFRP3
HDHD1
HEATR5A
HECTD3
HECW2
HEG1
HENMT1
HEPACAM2
HEPH
HERC3
HERC4
HERPUD1
HES2
HES5
HES6
HGFAC
HGS
HGSNAT
HHEX
HIBADH
HIF1A
HIF3A
HIGD2A
HINT2
HINT3
HIRIP3
HIST1H2AL
HIST1H2BE
HIST1H2BJ
HIST1H2BN
HIST1H3G
HIST1H4H
HIST1H4J
HIST2H2BA
HIST3H2A
HIST3H2BB
HJURP
HK1
HLA-DOB
HLCS
HLF
HMGB1
HMGB2
HMGCR
HMGN2
HMGN2P46
HMMR
HNF4A
HNF4A-AS1
HNRNPA1P33
HNRNPF
HNRNPM
HOMER2
HOOK3
HOPX
HP1BP3
HPCAL4
HPD
HPS3
HPSE
HRAS
HRASLS5
HS3ST2
HS3ST3B1
HS6ST1
HSD11B1
HSD3BP4
HSF2BP
HSP90AA1
HSPA1A
HSPA1B
HSPA4L
HSPA8
HSPB7
HSPD1
HSPH1
HTATSF1P2
HTR1D
HTR2B
HTRA1
HTT
IARS
ICK
ICOSLG
ID4
IDH1
IDI1
IDUA
IFFO2
IFNAR2
IFNE
IGF1R
IGF2BP3
IGF2R
IGFBP7
IGFBP7-AS1
IGFBPL1
IGFL1
IGFL2
IGFL3
IGFN1
IGSF3
IGSF9
IKBIP
IKBKB
IKBKG
IKZF3
IL11
IL12RB1
IL12RB2
IL13RA1
IL15
IL1A
IL1B
IL21R
IL22RA1
IL31RA
IL33
IL34
IL36G
IL6R
ILF3-AS1
IMPA1
IMPACT
IMPDH1
IMPDH2
IMPG1
INADL
ING5
INHBA
INHBB
INHBE
INPP4A
INPP5A
INPP5F
INSC
INSIG1
INTS2
IP6K3
IPCEF1
IPMK
IPP
IQCB1
IQGAP1
IQGAP3
IQSEC1
IQSEC2
IRF2BP2
IRF5
IRF6
IRGQ
IRS1
IRX2
IRX6
ISCA2
ISLR2
ISOC1
ITGA1
ITGA3
ITGAV
ITGB1
ITGB3
ITGB3BP
ITGB4
ITGB5
ITGB8
ITSN1
IVD
IVL
IVNS1ABP
JAK1
JAKMIP2-AS1
JARID2-AS1
JMJD8
JPH1
JPH3
JUND
KANK2
KANK4
KAT7
KBTBD2
KCNA7
KCNAB2
KCNC3
KCNC4
KCNH2
KCNIP3
KCNJ15
KCNN3
KCNN4
KCNQ1
KCNQ3
KCNS3
KCTD1
KCTD16
KDELC2
KDM4B
KDM4D
KDM6B
KDR
KDSR
KIAA1109
KIAA1143
KIAA1430
KIAA1432
KIAA1462
KIAA1467
KIAA1524
KIAA1644
KIAA1731
KIAA1755
KIDINS220
KIF12
KIF13A
KIF14
KIF15
KIF16B
KIF18A
KIF18B
KIF20A
KIF20B
KIF22
KIF23
KIF26B
KIF3C
KIFC1
KIFC2
KIRREL
KIT
KLC1
KLC3
KLF10
KLF11
KLF2
KLF8
KLHDC7A
KLHL11
KLHL24
KLHL25
KLHL7-AS1
KLHL8
KLK10
KLK11
KLK14
KLK7
KLRC4-KLRK1
KLRD1
KLRK1
KMT2E
KPNA7
KRBA1
KRT14
KRT16P2
KRT16P3
KRT20
KRT4
KRT5
KRT81
KRT85
L3MBTL2
LACC1
LACE1
LAMB1
LAMB2
LAMC1
LAMC2
LAMP1
LAMP2
LAPTM4B
LAS1L
LBR
LCAT
LCK
LCORL
LDB1
LDHB
LDHD
LEAP2
LEMD3
LEPR
LEPRE1
LEPREL1
LEPROT
LGALS1
LGALS2
LGALS7
LGALS7B
LGALS9C
LGI2
LGR4
LGR5
LGR6
LHB
LHFP
LIAS
LIFR-AS1
LIMCH1
LIMD1
LIMK2
LIN54
LINC00294
LINC00303
LINC00313
LINC00319
LINC00322
LINC00342
LINC00471
LINC00475
LINC00482
LINC00514
LINC00592
LINC00607
LINC00622
LINC00626
LINC00673
LINC00675
LINC00683
LINC00689
LINC00696
LINC00842
LINC00869
LINC00885
LINC00887
LINC00889
LINC00936
LINC00941
LINC00942
LINC00958
LINC01128
LINC01133
LINC01137
LINC01138
LINC01184
LINC01187
LINC01225
LINC01226
LINC01232
LINC01239
LINC01268
LINC01271
LINC01342
LINC01344
LIPE
LIPT2
LKAAEAR1
LMNB1
LMO2
LNX1-AS1
LNX2
LOC100126784
LOC100129046
LOC100129203
LOC100129550
LOC100129617
LOC100130357
LOC100130417
LOC100130705
LOC100130744
LOC100130992
LOC100131094
LOC100132781
LOC100132891
LOC100287042
LOC100288162
LOC100288842
LOC100289580
LOC100505658
LOC100505984
LOC100506281
LOC100506585
LOC100506801
LOC100507002
LOC100507156
LOC100507250
LOC100507501
LOC100507642
LOC100652770
LOC100653515
LOC100862671
LOC100996609
LOC101059948
LOC101926896
LOC101927087
LOC101927131
LOC101927257
LOC101927311
LOC101927318
LOC101927446
LOC101927495
LOC101927550
LOC101927651
LOC101927770
LOC101928100
LOC101928797
LOC101928988
LOC101929140
LOC101929486
LOC101929653
LOC101929679
LOC101929690
LOC101929698
LOC101929723
LOC101929767
LOC102606465
LOC102723354
LOC102723927
LOC102724163
LOC102724467
LOC102724508
LOC102724550
LOC103091866
LOC283070
LOC284454
LOC285629
LOC339059
LOC339803
LOC344887
LOC388692
LOC388849
LOC388942
LOC389906
LOC440434
LOC646762
LOC730668
LOH12CR1
LOX
LOXL1
LOXL2
LPAR2
LPAR5
LPCAT2
LPIN3
LPO
LPP-AS2
LPXN
LRCH1
LRIG3
LRP1
LRP12
LRP4
LRRC26
LRRC58
LRRC61
LRRC75B
LRRC8C
LRRK2
LRRN1
LRRTM2
LRSAM1
LSAMP
LSG1
LSM14B
LSM3
LSP1
LTBP2
LTBP3
LTBP4
LY6D
LYAR
LYPD1
LYPD2
LYPD6
LYPD6B
LYRM1
LYRM9
LYSMD2
LYSMD4
LZTR1
LZTS1
MACF1
MAD2L1
MAFB
MAGI1
MAMLD1
MAN1A1
MANBA
MANSC1
MAP10
MAP2K6
MAP3K2
MAP3K4
MAP3K6
MAP3K7
MAP4
MAP4K3
MAP4K5
MAP7D1
MAP7D2
MAPK14
MAPK4
MAPKBP1
MARC1
MARC2
MARCH2
MARCH7
MARCKS
MARCKSL1
MARK3
MARS
MARVELD1
MBD2
MBOAT2
MCAM
MCC
MCCC1
MCCC2
MCF2L-AS1
MCIDAS
MCOLN1
MCOLN3
MDN1
ME3
MEAF6
MED14
MED15
MED29
MEDAG
MEF2A
MEIS1
MEIS3
MELK
MESP1
METTL15
METTL20
MEX3A
MEX3B
MEX3D
MFI2
MFSD2A
MFSD6L
MGC12916
MGC2889
MGC34796
MGST3
MIAT
MIB1
MICALCL
MICALL2
MID1IP1
MINA
MINK1
MIR1204
MIR1206
MIR149
MIR181A1HG
MIR181A2HG
MIR181B1
MIR200B
MIR205
MIR205HG
MIR21
MIR221
MIR2355
MIR23A
MIR23B
MIR27A
MIR27B
MIR3074
MIR3193
MIR34A
MIR3619
MIR4256
MIR4260
MIR4284
MIR449B
MIR449C
MIR4637
MIR4684
MIR4698
MIR4714
MIR4785
MIR5008
MIR575
MIR6081
MIR612
MIR6499
MIR7854
MIR944
MIRLET7BHG
MISP
MKI67
MKNK1-AS1
MLH1
MLLT1
MLLT11
MLXIP
MMACHC
MMD
MMP1
MMP11
MMP12
MMP2
MMP3
MMP7
MMRN2
MMS19
MN1
MOB3B
MOCS1
MOCS3
MORC3
MORF4L2
MORN4
MPC1
MPC2
MPP3
MRAP2
MRAS
MRC2
MROH1
MRPL11
MRPL21
MRPL24
MRPL3
MRPL30
MRPL35
MRPL40
MRPL42
MRPL45
MRPL48
MRPL57
MRPS18B
MRPS33
MSANTD3
MSC
MSL1
MSL3P1
MSLN
MSN
MSTN
MT3
MTA2
MTBP
MTF1
MTHFD2
MTIF2
MTL5
MTMR11
MTMR3
MTMR9
MTMR9LP
MTSS1
MTTP
MUC2
MUC5B
MUC7
MUM1
MURC
MUT
MUTYH
MVK
MXI1
MXRA7
MXRA8
MYADM
MYBL1
MYBPHL
MYCL
MYH11
MYH14
MYH16
MYL12B
MYL6
MYL9
MYO1D
MYO3B
MYO5A
MYO6
MYO7A
MYOF
MYOM3
MYRIP
N6AMT1
NAB2
NACAD
NAGLU
NALCN
NANOS1
NANP
NAP1L2
NAP1L4
NARF
NARS
NAV1
NAV2-AS2
NAV2-AS5
NAV3
NBN
NCAPD3
NCAPG
NCAPH
NCDN
NCF2
NCF4
NCK1
NCOR2
NCS1
NDC1
NDC80
NDNF
NDRG4
NDST1
NDUFAB1
NDUFAF3
NDUFB10
NDUFS3
NECAB2
NECAB3
NECAP2
NEDD4L
NEDD9
NEK2
NEK7
NENF
NEO1
NET1
NETO2
NEU4
NEURL1
NEURL1B
NFATC1
NFATC4
NFE2L2
NFIA
NFIB
NFKB1
NFYA
NGB
NGEF
NGF
NGFR
NHLH2
NHP2
NHP2L1
NID1
NINL
NIPAL2
NIPSNAP1
NKAIN4
NKAP
NKD1
NKIRAS1
NKX3-1
NLE1
NLGN4X
NLN
NMB
NMBR
NNMT
NOBOX
NOD1
NOG
NOLC1
NOP56
NOP58
NOS1AP
NOTCH3
NOTUM
NOX4
NOXO1
NPAS1
NPBWR1
NPC2
NPEPPS
NPIPA1
NPM1
NPNT
NPRL3
NPTXR
NQO1
NRAS
NREP
NRG1
NRG2
NRM
NRTN
NRXN3
NSA2
NSG1
NT5DC2
NTAN1
NTF4
NTHL1
NTNG1
NTS
NUAK1
NUAK2
NUDT1
NUDT10
NUDT11
NUDT12
NUDT15
NUDT16
NUDT16L1
NUDT21
NUDT3
NUF2
NUP153
NUP188
NUP214
NUP35
NUP37
NUP43
NUP62CL
NUPR1
NUSAP1
NVL
NYAP1
NYNRIN
OARD1
OAZ3
ODAM
ODC1
OGDHL
OGFRL1
OLFM2
OLFML2A
OLFML2B
OMA1
OPCML
OPHN1
OPLAH
OPN3
OPTC
OR7E2P
ORC3
ORC6
OSBP2
OSBPL10-AS1
OSBPL3
OSBPL7
OSR1
OST4
OTUD1
OVCH1
OVGP1
OVOL1-AS1
OVOL2
OXER1
OXR1
P2RY2
P4HA2
P4HA2-AS1
P4HTM
PAAF1
PACS1
PACS2
PADI2
PADI4
PAFAH1B3
PAG1
PAICS
PAK1
PAK6
PAK7
PALB2
PALD1
PALM
PAM
[truncated: 1,122 more rows]
