# Supplementary material for: Respiratory Syncytial Virus Infection Does Not Induce Epithelial-Mesenchymal Transition
Source: J Virol. 2023 Jun 20;97(7):e00394-23. doi: 10.1128/jvi.00394-23 (PMC10373540; doi:10.1128/jvi.00394-23)
Supplement: Supplemental file 4 — Table S4. Download jvi.00394-23-s0005.xlsx, XLSX file, 0.05 MB [file jvi.00394-23-s0005.xlsx]

## Sheet: Table S4
Table S4_RSV unique_GO clusters
Annotation Cluster 1	Enrichment Score: 7.80992200985886
Term	Annotated	Significant	Pvalue	Padj	GeneID
negative regulation of viral life cycle	86	34	1.47e-14	2.38e-11	BST2,IFITM1,OAS1,OAS3,ISG15,IFITM3,EIF2AK2,IFIT5,OAS2,TRIM21,OASL,IFITM2,IFIT1,MX1,ISG20,RSAD2,CCNK,TRIM25,IFNL3,APOBEC3G,ZC3HAV1,PARP10,TRIM13,TRIM32,APOBEC3D,APOBEC3F,SLPI,TRIM35,TRIM8,TRIM11,TRIM26,RNASEL,SRPK1,SETDB1
negative regulation of viral process	104	36	2.97e-13	3.8e-10	BST2,IFITM1,OAS1,OAS3,ISG15,STAT1,IFITM3,EIF2AK2,IFIT5,OAS2,TRIM21,OASL,IFITM2,IFIT1,MX1,ISG20,RSAD2,TRIM14,CCNK,TRIM25,IFNL3,APOBEC3G,ZC3HAV1,PARP10,TRIM13,TRIM32,APOBEC3D,APOBEC3F,SLPI,TRIM35,TRIM8,TRIM11,TRIM26,RNASEL,SRPK1,SETDB1
negative regulation of viral genome replication	61	26	2.31e-12	2.07e-09	BST2,IFITM1,OAS1,OAS3,ISG15,IFITM3,EIF2AK2,IFIT5,OAS2,OASL,IFITM2,IFIT1,MX1,ISG20,RSAD2,CCNK,IFNL3,APOBEC3G,ZC3HAV1,PARP10,APOBEC3D,APOBEC3F,SLPI,RNASEL,SRPK1,SETDB1
regulation of viral life cycle	157	44	3.2e-12	2.2e-09	BST2,IFITM1,OAS1,OAS3,ISG15,TRIM22,LAMP3,IFITM3,IFI27,EIF2AK2,IFIT5,OAS2,TRIM21,OASL,IFITM2,ADAR,IFIT1,MX1,LGALS9,ISG20,RSAD2,TRIM14,CCNK,TRIM25,IFNL3,APOBEC3G,ZC3HAV1,PARP10,TRIM13,TRIM32,APOBEC3D,APOBEC3F,SLPI,STOM,TRIM35,TRIM8,PPIB,TRIM11,TRIM26,RNASEL,FBXL2,SRPK1,CHMP4C,SETDB1
viral life cycle	341	69	6.67e-11	2.71e-08	BST2,IFITM1,OAS1,OAS3,ISG15,TRIM22,LAMP3,IFITM3,IFI27,EIF2AK2,IFIT5,OAS2,TRIM21,OASL,IFITM2,ADAR,IFIT1,ACE2,MX1,LGALS9,ISG20,RSAD2,TRIM14,CCNK,EPHA2,TRIM25,IFNL3,APOBEC3G,CD55,ZC3HAV1,LDLR,KPNA3,PARP10,TRIM13,TRIM32,APOBEC3D,EFNB2,APOBEC3F,SLPI,STOM,UBC,CHMP1B,XPO1,HYAL1,SCARB1,EFNB3,TRIM35,CHMP5,POM121C,TRIM8,IDE,SLC20A2,RAB5A,PPIB,PIKFYVE,TRIM11,TRIM26,CHMP7,RNASEL,AAAS,TNFRSF14,FBXL2,SLC52A2,N…
regulation of viral genome replication	100	31	3.2e-10	1.06e-07	BST2,IFITM1,OAS1,OAS3,ISG15,IFITM3,IFI27,EIF2AK2,IFIT5,OAS2,OASL,IFITM2,ADAR,IFIT1,MX1,ISG20,RSAD2,CCNK,IFNL3,APOBEC3G,ZC3HAV1,PARP10,APOBEC3D,APOBEC3F,SLPI,STOM,PPIB,RNASEL,FBXL2,SRPK1,SETDB1
regulation of viral process	217	49	8.55e-10	2.32e-07	BST2,IFITM1,OAS1,OAS3,ISG15,TRIM22,LAMP3,STAT1,IFITM3,IFI27,EIF2AK2,IFIT5,OAS2,TRIM21,OASL,IFITM2,ADAR,IFIT1,MX1,LGALS9,ISG20,RSAD2,TRIM14,CCNK,TRIM25,IFNL3,APOBEC3G,LEF1,ZC3HAV1,PARP10,SP1,TRIM13,TRIM32,APOBEC3D,APOBEC3F,SLPI,STOM,TRIM35,TRIM8,POLR2K,PPIB,TRIM11,TRIM26,RNASEL,FBXL2,SRPK1,CHMP4C,NELFB,SETDB1
regulation of symbiotic process	231	51	8.99e-10	2.36e-07	BST2,IFITM1,OAS1,OAS3,ISG15,TRIM22,LAMP3,STAT1,IFITM3,IFI27,EIF2AK2,IFIT5,OAS2,TRIM21,OASL,IFITM2,ADAR,IFIT1,MX1,LGALS9,ISG20,RSAD2,TRIM14,CCNK,TRIM25,IFNL3,APOBEC3G,LEF1,ZC3HAV1,F2RL1,PARP10,SP1,TRIM13,TRIM32,APOBEC3D,APOBEC3F,SLPI,STOM,TRIM35,FUCA2,TRIM8,POLR2K,PPIB,TRIM11,TRIM26,RNASEL,FBXL2,SRPK1,CHMP4C,NELFB,SETDB1
viral genome replication	127	32	4.7e-08	7.93e-06	BST2,IFITM1,OAS1,OAS3,ISG15,IFITM3,IFI27,EIF2AK2,IFIT5,OAS2,OASL,IFITM2,ADAR,IFIT1,MX1,ISG20,RSAD2,CCNK,IFNL3,APOBEC3G,ZC3HAV1,PARP10,APOBEC3D,APOBEC3F,SLPI,STOM,RAB5A,PPIB,RNASEL,FBXL2,SRPK1,SETDB1
Annotation Cluster 2	Enrichment Score: 6.90226376460578
Term	Annotated	Significant	Pvalue	Padj	GeneID
defense response to virus	258	72	5.2e-19	4.65e-15	BST2,IFITM1,OAS1,IFIT2,OAS3,IFIT3,NT5C3A,IFIH1,ISG15,TRIM22,STAT1,IFITM3,DDX58,IFI27,PARP9,IRF7,RTP4,IFI6,EIF2AK2,DDX60,TLR3,IFIT5,OAS2,GBP1,OASL,NLRC5,HERC5,DTX3L,IFITM2,ADAR,BIRC3,IFIT1,MLKL,MX1,CXCL10,MX2,DHX58,IRF9,ISG20,RSAD2,IFNL1,IFNL2,STAT2,AIM2,IFNL3,IFI44L,TSPAN6,IRF1,APOBEC3G,ZC3HAV1,PMAIP1,F2RL1,GBP3,APOBEC3D,APOBEC3F,ANKRD17,ZBP1,PPM1B,RELA,AGBL4,FADD,ZDHHC1,FGL2,TRIM11,MICB,RNASEL,M…
type I interferon signaling pathway	95	39	3.65e-17	1.09e-13	BST2,IFITM1,OAS1,IFIT2,OAS3,IFIT3,ISG15,STAT1,IFITM3,IFI27,HLA-A,IRF7,PSMB8,HLA-C,IFI6,IFI35,OAS2,OASL,NLRC5,IFITM2,USP18,ADAR,IFIT1,MX1,MX2,SP100,IRF9,ISG20,RSAD2,HLA-H,STAT2,XAF1,IRF1,ZBP1,TTLL12,PTPN1,FADD,RNASEL,TREX1
cellular response to type I interferon	95	39	3.65e-17	1.09e-13	BST2,IFITM1,OAS1,IFIT2,OAS3,IFIT3,ISG15,STAT1,IFITM3,IFI27,HLA-A,IRF7,PSMB8,HLA-C,IFI6,IFI35,OAS2,OASL,NLRC5,IFITM2,USP18,ADAR,IFIT1,MX1,MX2,SP100,IRF9,ISG20,RSAD2,HLA-H,STAT2,XAF1,IRF1,ZBP1,TTLL12,PTPN1,FADD,RNASEL,TREX1
response to type I interferon	99	39	1.97e-16	4.41e-13	BST2,IFITM1,OAS1,IFIT2,OAS3,IFIT3,ISG15,STAT1,IFITM3,IFI27,HLA-A,IRF7,PSMB8,HLA-C,IFI6,IFI35,OAS2,OASL,NLRC5,IFITM2,USP18,ADAR,IFIT1,MX1,MX2,SP100,IRF9,ISG20,RSAD2,HLA-H,STAT2,XAF1,IRF1,ZBP1,TTLL12,PTPN1,FADD,RNASEL,TREX1
response to virus	349	78	1.6e-14	2.38e-11	BST2,IFITM1,OAS1,IFIT2,OAS3,IFIT3,NT5C3A,IFIH1,ISG15,TRIM22,STAT1,IFITM3,DDX58,IFI27,PARP9,IRF7,RTP4,IFI6,EIF2AK2,DDX60,TLR3,IFIT5,OAS2,GBP1,OASL,NLRC5,HERC5,DTX3L,IFITM2,ADAR,BIRC3,IFIT1,MLKL,MX1,CXCL10,LGALS9,MX2,DHX58,IRF9,ISG20,RSAD2,IFI44,IFNL1,IFNL2,STAT2,AIM2,IFNL3,IFI44L,TSPAN6,IRF1,APOBEC3G,ZC3HAV1,PMAIP1,F2RL1,GBP3,APOBEC3D,APOBEC3F,ANKRD17,HYAL1,ZBP1,PPM1B,RELA,AGBL4,FADD,ZDHHC1,FGL2,T…
response to cytokine	1227	183	9.79e-13	1.09e-09	BST2,IFITM1,OAS1,IFIT2,OAS3,IFIT3,IFIH1,ISG15,TRIM22,LAMP3,STAT1,IFITM3,DDX58,IFI27,PSMB9,PARP9,HLA-A,IRF7,PSMB8,HLA-C,CXCL11,IFI6,EIF2AK2,IFI35,TLR3,OAS2,TRIM21,RBCK1,GBP1,OASL,PARP14,NLRC5,IFITM2,USP18,ADAR,BIRC3,NMI,IFIT1,PLVAP,GBP4,MX1,CXCL10,LGALS9,MX2,LRAT,SP100,IRF9,RUFY4,ISG20,RSAD2,HLA-H,IFNL1,IFNL2,STAT2,IL15RA,CASP4,LAPTM5,AIM2,XAF1,TRIM25,HK2,HLA-DRB5,IFI30,NOD2,FAS,PTGES,RNF31,IFNL3,…
cellular response to cytokine stimulus	1136	172	1.4e-12	1.39e-09	BST2,IFITM1,OAS1,IFIT2,OAS3,IFIT3,ISG15,TRIM22,STAT1,IFITM3,IFI27,PSMB9,PARP9,HLA-A,IRF7,PSMB8,HLA-C,CXCL11,IFI6,IFI35,TLR3,OAS2,TRIM21,RBCK1,GBP1,OASL,PARP14,NLRC5,IFITM2,USP18,ADAR,BIRC3,NMI,IFIT1,PLVAP,GBP4,MX1,CXCL10,LGALS9,MX2,LRAT,SP100,IRF9,RUFY4,ISG20,RSAD2,HLA-H,IFNL1,IFNL2,STAT2,IL15RA,CASP4,LAPTM5,AIM2,XAF1,TRIM25,HK2,HLA-DRB5,IFI30,NOD2,FAS,RNF31,IFNL3,VEGFA,PSME2,IRF1,KLF4,LEF1,ADIPO…
viral process	924	144	1.31e-11	7.8e-09	BST2,IFITM1,OAS1,OAS3,IFIH1,ISG15,TRIM22,LAMP3,STAT1,IFITM3,DDX58,IFI27,PSMB9,HLA-A,IRF7,PSMB8,HLA-C,EIF2AK2,TAP2,IFIT5,OAS2,TRIM21,RBCK1,OASL,DTX3L,IFITM2,ADAR,IFIT1,ACE2,MX1,LGALS9,SP110,SP100,CALM1,DHX58,RICTOR,ISG20,RSAD2,TRIM14,CCNK,STAT2,EPHA2,TRIM25,MPDZ,IFNL3,KPNA5,APOBEC3G,LEF1,CD55,ZC3HAV1,LDLR,KPNA3,PARP10,SP1,HCFC2,TRIM13,TBKBP1,TRIM32,LYN,APOBEC3D,PSMB10,EIF3L,EFNB2,APOBEC3F,KRT19,SL…
cytokine-mediated signaling pathway	808	130	1.54e-11	8.61e-09	BST2,IFITM1,OAS1,IFIT2,OAS3,IFIT3,ISG15,TRIM22,STAT1,IFITM3,IFI27,PSMB9,PARP9,HLA-A,IRF7,PSMB8,HLA-C,CXCL11,IFI6,IFI35,OAS2,TRIM21,RBCK1,GBP1,OASL,PARP14,NLRC5,IFITM2,USP18,ADAR,BIRC3,NMI,IFIT1,PLVAP,MX1,CXCL10,MX2,SP100,IRF9,ISG20,RSAD2,HLA-H,IFNL1,IFNL2,STAT2,IL15RA,CASP4,AIM2,XAF1,TRIM25,HLA-DRB5,IFI30,NOD2,FAS,RNF31,IFNL3,VEGFA,PSME2,IRF1,ADIPOR2,F2RL1,PPARG,PSME1,TRIM32,ACSL1,PSMA6,ANXA1,CLD…
response to organic substance	3385	403	4.11e-11	1.84e-08	BST2,IFITM1,OAS1,IFIT2,OAS3,IFIT3,IFIH1,ISG15,TRIM22,LAMP3,STAT1,IFITM3,DDX58,IFI27,PSMB9,PARP9,HLA-A,IRF7,PSMB8,HLA-C,CXCL11,IFI6,EIF2AK2,IFI35,TLR3,RAB8A,OAS2,TRIM21,RBCK1,GBP1,OASL,PARP14,NLRC5,IFITM2,USP18,ADAR,TOR1B,DDIT3,BIRC3,NMI,IFIT1,SPRY1,PLVAP,GBP4,MX1,CXCL10,NAMPT,LGALS9,MX2,CMPK2,LRAT,SP100,IRF9,RUFY4,ISG20,RSAD2,HLA-H,ACAT1,TRDMT1,IFNL1,IFNL2,STAT2,IL15RA,CASP4,LAPTM5,AIM2,PTGER2,XA…
symbiotic process	983	149	4.65e-11	1.98e-08	BST2,IFITM1,OAS1,OAS3,IFIH1,ISG15,TRIM22,LAMP3,STAT1,IFITM3,DDX58,IFI27,PSMB9,HLA-A,IRF7,PSMB8,HLA-C,EIF2AK2,TAP2,IFIT5,OAS2,TRIM21,RBCK1,OASL,DTX3L,IFITM2,ADAR,IFIT1,ACE2,MX1,LGALS9,SP110,SP100,CALM1,DHX58,RICTOR,ISG20,RSAD2,TRIM14,CCNK,STAT2,EPHA2,TRIM25,MPDZ,IFNL3,KPNA5,APOBEC3G,LEF1,CD55,ZC3HAV1,LDLR,F2RL1,KPNA3,PARP10,SP1,HCFC2,TRIM13,TBKBP1,TRIM32,LYN,APOBEC3D,PSMB10,EIF3L,EFNB2,APOBEC3F,KR…
interspecies interaction between organisms	2250	281	7.79e-10	2.25e-07	BST2,IFITM1,OAS1,SERPING1,IFIT2,OAS3,IFIT3,NT5C3A,IFIH1,ISG15,TRIM22,LAMP3,STAT1,IFITM3,DDX58,IFI27,PSMB9,PARP9,HLA-A,IRF7,PSMB8,RTP4,HLA-C,CXCL11,IFI6,EIF2AK2,IFI35,DDX60,TLR3,TAP2,IFIT5,OAS2,TRIM21,HERC6,RBCK1,BATF2,GBP1,OASL,PARP14,NLRC5,HERC5,DTX3L,IFITM2,USP18,ADAR,BIRC3,NMI,IFIT1,MLKL,GBP4,ACE2,MX1,LAG3,CXCL10,KLHL6,LGALS9,MX2,SP110,CMPK2,LRAT,SP100,CALM1,DHX58,IRF9,RICTOR,ISG20,RSAD2,HLA-H…
response to biotic stimulus	1625	210	1.06e-08	2.43e-06	BST2,IFITM1,OAS1,SERPING1,IFIT2,OAS3,IFIT3,NT5C3A,IFIH1,ISG15,TRIM22,STAT1,IFITM3,DDX58,IFI27,PSMB9,PARP9,HLA-A,IRF7,PSMB8,RTP4,HLA-C,CXCL11,IFI6,EIF2AK2,IFI35,DDX60,TLR3,IFIT5,OAS2,TRIM21,HERC6,BATF2,GBP1,OASL,PARP14,NLRC5,HERC5,DTX3L,IFITM2,USP18,ADAR,DDIT3,BIRC3,NMI,IFIT1,MLKL,GBP4,MX1,LAG3,CXCL10,KLHL6,LGALS9,MX2,CMPK2,LRAT,SP100,DHX58,IRF9,ISG20,RSAD2,HLA-H,TRIM14,IFI44,IFNL1,RNF39,IFNL2,STA…
response to other organism	1591	206	1.28e-08	2.86e-06	BST2,IFITM1,OAS1,SERPING1,IFIT2,OAS3,IFIT3,NT5C3A,IFIH1,ISG15,TRIM22,STAT1,IFITM3,DDX58,IFI27,PSMB9,PARP9,HLA-A,IRF7,PSMB8,RTP4,HLA-C,CXCL11,IFI6,EIF2AK2,IFI35,DDX60,TLR3,IFIT5,OAS2,TRIM21,HERC6,BATF2,GBP1,OASL,PARP14,NLRC5,HERC5,DTX3L,IFITM2,USP18,ADAR,BIRC3,NMI,IFIT1,MLKL,GBP4,MX1,LAG3,CXCL10,KLHL6,LGALS9,MX2,CMPK2,LRAT,SP100,DHX58,IRF9,ISG20,RSAD2,HLA-H,TRIM14,IFI44,IFNL1,RNF39,IFNL2,STAT2,CAS…
response to external biotic stimulus	1593	206	1.42e-08	3.09e-06	BST2,IFITM1,OAS1,SERPING1,IFIT2,OAS3,IFIT3,NT5C3A,IFIH1,ISG15,TRIM22,STAT1,IFITM3,DDX58,IFI27,PSMB9,PARP9,HLA-A,IRF7,PSMB8,RTP4,HLA-C,CXCL11,IFI6,EIF2AK2,IFI35,DDX60,TLR3,IFIT5,OAS2,TRIM21,HERC6,BATF2,GBP1,OASL,PARP14,NLRC5,HERC5,DTX3L,IFITM2,USP18,ADAR,BIRC3,NMI,IFIT1,MLKL,GBP4,MX1,LAG3,CXCL10,KLHL6,LGALS9,MX2,CMPK2,LRAT,SP100,DHX58,IRF9,ISG20,RSAD2,HLA-H,TRIM14,IFI44,IFNL1,RNF39,IFNL2,STAT2,CAS…
defense response to other organism	1213	165	1.54e-08	3.28e-06	BST2,IFITM1,OAS1,SERPING1,IFIT2,OAS3,IFIT3,NT5C3A,IFIH1,ISG15,TRIM22,STAT1,IFITM3,DDX58,IFI27,PSMB9,PARP9,HLA-A,IRF7,PSMB8,RTP4,HLA-C,IFI6,EIF2AK2,IFI35,DDX60,TLR3,IFIT5,OAS2,TRIM21,BATF2,GBP1,OASL,PARP14,NLRC5,HERC5,DTX3L,IFITM2,USP18,ADAR,BIRC3,NMI,IFIT1,MLKL,GBP4,MX1,LAG3,CXCL10,LGALS9,MX2,SP100,DHX58,IRF9,ISG20,RSAD2,HLA-H,TRIM14,IFNL1,RNF39,IFNL2,STAT2,CASP4,AIM2,XAF1,GSDMB,EPHA2,TRIM25,ARG2…
cellular response to chemical stimulus	3371	385	2.45e-08	4.87e-06	BST2,IFITM1,OAS1,IFIT2,OAS3,IFIT3,IFIH1,ISG15,TRIM22,STAT1,IFITM3,DDX58,IFI27,PSMB9,PARP9,HLA-A,IRF7,PSMB8,HLA-C,CXCL11,IFI6,EIF2AK2,IFI35,TLR3,RAB8A,OAS2,TRIM21,RBCK1,GBP1,OASL,PARP14,NLRC5,IFITM2,USP18,ADAR,DDIT3,BIRC3,NMI,IFIT1,SPRY1,PLVAP,GBP4,MX1,STX2,CXCL10,NAMPT,LGALS9,MX2,CMPK2,LRAT,SP100,IRF9,RUFY4,ISG20,RSAD2,HLA-H,IFNL1,IFNL2,STAT2,IL15RA,CASP4,LAPTM5,AIM2,PTGER2,XAF1,EPHA2,MDK,TRIM25,…
cellular response to organic substance	2756	324	2.51e-08	4.89e-06	BST2,IFITM1,OAS1,IFIT2,OAS3,IFIT3,IFIH1,ISG15,TRIM22,STAT1,IFITM3,DDX58,IFI27,PSMB9,PARP9,HLA-A,IRF7,PSMB8,HLA-C,CXCL11,IFI6,EIF2AK2,IFI35,TLR3,RAB8A,OAS2,TRIM21,RBCK1,GBP1,OASL,PARP14,NLRC5,IFITM2,USP18,ADAR,DDIT3,BIRC3,NMI,IFIT1,SPRY1,PLVAP,GBP4,MX1,CXCL10,NAMPT,LGALS9,MX2,CMPK2,LRAT,SP100,IRF9,RUFY4,ISG20,RSAD2,HLA-H,IFNL1,IFNL2,STAT2,IL15RA,CASP4,LAPTM5,AIM2,PTGER2,XAF1,TRIM25,IGFBP5,LPAR1,SL…
innate immune response	996	139	4.88e-08	8.08e-06	BST2,IFITM1,OAS1,SERPING1,IFIT2,OAS3,IFIT3,IFIH1,ISG15,TRIM22,STAT1,IFITM3,DDX58,IFI27,PSMB9,PARP9,HLA-A,IRF7,PSMB8,HLA-C,IFI6,EIF2AK2,IFI35,DDX60,TLR3,IFIT5,OAS2,TRIM21,GBP1,OASL,PARP14,NLRC5,HERC5,DTX3L,IFITM2,USP18,ADAR,BIRC3,NMI,IFIT1,GBP4,MX1,LAG3,LGALS9,MX2,SP100,DHX58,IRF9,ISG20,RSAD2,HLA-H,TRIM14,IFNL1,RNF39,IFNL2,STAT2,CASP4,AIM2,XAF1,TRIM25,ARG2,HLA-DRB5,IFI30,NOD2,C2,IFNL3,PSME2,IRF1,A…
response to stress	4162	458	8.72e-08	1.34e-05	BST2,IFITM1,OAS1,SERPING1,IFIT2,OAS3,IFIT3,NT5C3A,IFIH1,ISG15,TRIM22,STAT1,IFITM3,DDX58,UBE2L6,IFI27,PSMB9,PARP9,HLA-A,IRF7,PSMB8,RTP4,HLA-C,CXCL11,IFI6,EIF2AK2,IFI35,DDX60,TLR3,IFIT5,OAS2,TRIM21,BATF2,GBP1,OASL,PARP14,NLRC5,HERC5,DTX3L,IFITM2,USP18,ADAR,TOR1B,DDIT3,LGALS3BP,BIRC3,NMI,IFIT1,MLKL,GBP4,ACE2,MX1,LAG3,STX2,CXCL10,NAMPT,SHISA5,SMCHD1,LGALS9,RBM24,MX2,APOL2,SP100,DHX58,IRF9,RICTOR,ISG2…
regulation of response to biotic stimulus	409	67	7.41e-07	8.57e-05	SERPING1,STAT1,DDX58,PSMB9,PARP9,HLA-A,IRF7,PSMB8,DDX60,PARP14,NLRC5,HERC5,DTX3L,USP18,ADAR,BIRC3,NMI,IFIT1,LAG3,LGALS9,DHX58,AIM2,ARG2,TSPAN6,PSME2,IRF1,APOBEC3G,CD55,F2RL1,PPARG,MUC21,PSME1,LYN,PSMA6,PSMB10,APOBEC3F,TAB2,ANKRD17,PSMC2,CRK,ZBP1,PPM1B,NR1H2,TTLL12,BCL10,RELA,JAK2,PTPN1,FADD,ZDHHC1,PSMA4,FGL2,RIPK2,MICB,MR1,SFPQ,RNASEL,PRKDC,RBM14,PSMD13,FGR,IL12B,TAB3,TREX1,CD96,PSMB7,ELMOD2
immune system process	3287	366	9.24e-07	0.000103238	BST2,IFITM1,OAS1,SERPING1,IFIT2,OAS3,IFIT3,NT5C3A,IFIH1,BTN3A2,ISG15,BTN3A1,TRIM22,LAMP3,STAT1,IFITM3,DDX58,IFI27,PSMB9,PARP9,HLA-A,IRF7,HSH2D,PSMB8,RTP4,HLA-C,CXCL11,IFI6,BTN3A3,EIF2AK2,IFI35,DDX60,TLR3,TAP2,IFIT5,OAS2,TRIM21,HERC6,RBCK1,BATF2,GBP1,OASL,PARP14,NLRC5,HERC5,DTX3L,IFITM2,USP18,ADAR,BIRC3,FAXDC2,NMI,IFIT1,MLKL,PLVAP,GBP4,MX1,LAG3,CXCL10,NAMPT,KLHL6,LGALS9,MX2,SP100,METTL7A,CALM1,DHX…
defense response	1824	220	1.1e-06	0.000114837	BST2,IFITM1,OAS1,SERPING1,IFIT2,OAS3,IFIT3,NT5C3A,IFIH1,ISG15,TRIM22,STAT1,IFITM3,DDX58,IFI27,PSMB9,PARP9,HLA-A,IRF7,PSMB8,RTP4,HLA-C,CXCL11,IFI6,EIF2AK2,IFI35,DDX60,TLR3,IFIT5,OAS2,TRIM21,BATF2,GBP1,OASL,PARP14,NLRC5,HERC5,DTX3L,IFITM2,USP18,ADAR,LGALS3BP,BIRC3,NMI,IFIT1,MLKL,GBP4,ACE2,MX1,LAG3,CXCL10,NAMPT,LGALS9,MX2,APOL2,SP100,DHX58,IRF9,RICTOR,ISG20,RSAD2,HLA-H,TRIM14,IFNL1,RNF39,IFNL2,STAT2…
immune effector process	1299	164	2.16e-06	0.000205831	BST2,IFITM1,OAS1,SERPING1,IFIT2,OAS3,IFIT3,NT5C3A,IFIH1,BTN3A2,ISG15,TRIM22,STAT1,IFITM3,DDX58,IFI27,PARP9,HLA-A,IRF7,RTP4,HLA-C,IFI6,BTN3A3,EIF2AK2,DDX60,TLR3,IFIT5,OAS2,GBP1,OASL,NLRC5,HERC5,DTX3L,IFITM2,ADAR,BIRC3,IFIT1,MLKL,MX1,LAG3,CXCL10,LGALS9,MX2,METTL7A,DHX58,IRF9,ISG20,RSAD2,HLA-H,IFNL1,IFNL2,STAT2,AIM2,MDK,NOD2,C2,PROS1,IFNL3,IFI44L,PTPRJ,TSPAN6,NFASC,IRF1,ATP6V1D,APOBEC3G,CEACAM6,LEF1…
response to external stimulus	2976	332	2.96e-06	0.000272882	BST2,IFITM1,OAS1,SERPING1,IFIT2,OAS3,IFIT3,NT5C3A,IFIH1,ISG15,TRIM22,STAT1,IFITM3,DDX58,IFI27,PSMB9,SCEL,PARP9,HLA-A,IRF7,PSMB8,RTP4,HLA-C,CXCL11,IFI6,EIF2AK2,IFI35,DDX60,TLR3,IFIT5,OAS2,TRIM21,HERC6,BATF2,GBP1,OASL,PARP14,NLRC5,HERC5,DTX3L,IFITM2,USP18,ADAR,DDIT3,BIRC3,NMI,IFIT1,MLKL,GBP4,ACE2,MX1,LAG3,CXCL10,NAMPT,KLHL6,LGALS9,MX2,CMPK2,LRAT,SP100,CALM1,DHX58,IRF9,TNFRSF10A,RICTOR,ISG20,RSAD2,H…
immune response	2306	259	2.9e-05	0.00171605	BST2,IFITM1,OAS1,SERPING1,IFIT2,OAS3,IFIT3,IFIH1,BTN3A2,ISG15,BTN3A1,TRIM22,LAMP3,STAT1,IFITM3,DDX58,IFI27,PSMB9,PARP9,HLA-A,IRF7,PSMB8,HLA-C,CXCL11,IFI6,BTN3A3,EIF2AK2,IFI35,DDX60,TLR3,TAP2,IFIT5,OAS2,TRIM21,RBCK1,GBP1,OASL,PARP14,NLRC5,HERC5,DTX3L,IFITM2,USP18,ADAR,BIRC3,NMI,IFIT1,GBP4,MX1,LAG3,CXCL10,KLHL6,LGALS9,MX2,SP100,METTL7A,CALM1,DHX58,IRF9,HHLA2,ISG20,RSAD2,SECTM1,HLA-H,TRIM14,IFI44,IF…
regulation of defense response	749	97	0.000108136	0.00506146	SERPING1,STAT1,DDX58,PSMB9,PARP9,HLA-A,IRF7,PSMB8,DDX60,TLR3,PARP14,NLRC5,HERC5,DTX3L,USP18,ADAR,BIRC3,NMI,IFIT1,ACE2,LAG3,LGALS9,DHX58,RICTOR,CASP4,AIM2,NT5E,MDK,METRNL,ARG2,NOD2,TSPAN6,PSME2,IRF1,KLF4,APOBEC3G,SERPINF1,LDLR,F2RL1,PPARG,MUC21,PSME1,LYN,PSMA6,ANXA1,PSMB10,PPARA,APOBEC3F,TBC1D23,TAB2,NFKBIZ,ANKRD17,NR1D2,SETD6,IL16,PSMC2,CRK,ZBP1,PPM1B,GPX1,NR1H2,TTLL12,CEBPB,FEM1A,BCL10,RELA,ABCD…
Annotation Cluster 3	Enrichment Score: 4.644443092103
Term	Annotated	Significant	Pvalue	Padj	GeneID
protein modification process	4213	485	3.56e-11	1.68e-08	IFIH1,ISG15,TRIM22,DDX58,UBE2L6,IFI27,PSMB9,PARP9,HLA-A,PSMB8,EIF2AK2,TLR3,RAB8A,TRIM21,HERC6,RBCK1,GBP1,PARP14,HERC5,DTX3L,USP18,ADAR,BIRC3,FAXDC2,NMI,MLKL,SPRY1,PLVAP,LMO7,SMTNL1,GLRX,CXCL10,SHISA5,LGALS9,RASGRP3,RNF114,TUSC3,ZDHHC23,CALM1,CCDC88A,TNFRSF10A,RICTOR,TRIM14,IFNL1,RNF39,CCNK,PMM2,SMCR8,STAT2,OGFOD1,NEK6,JADE2,EPHA2,TRIM25,IGFBP5,LPAR1,EYA4,NOD2,FAS,RAB3B,SIAH3,RNF31,RAPGEF3,NCOA7,R…
cellular protein modification process	4213	485	3.56e-11	1.68e-08	IFIH1,ISG15,TRIM22,DDX58,UBE2L6,IFI27,PSMB9,PARP9,HLA-A,PSMB8,EIF2AK2,TLR3,RAB8A,TRIM21,HERC6,RBCK1,GBP1,PARP14,HERC5,DTX3L,USP18,ADAR,BIRC3,FAXDC2,NMI,MLKL,SPRY1,PLVAP,LMO7,SMTNL1,GLRX,CXCL10,SHISA5,LGALS9,RASGRP3,RNF114,TUSC3,ZDHHC23,CALM1,CCDC88A,TNFRSF10A,RICTOR,TRIM14,IFNL1,RNF39,CCNK,PMM2,SMCR8,STAT2,OGFOD1,NEK6,JADE2,EPHA2,TRIM25,IGFBP5,LPAR1,EYA4,NOD2,FAS,RAB3B,SIAH3,RNF31,RAPGEF3,NCOA7,R…
phosphorus metabolic process	3371	362	3.24e-05	0.00187927	NT5C3A,PSMB9,PARP9,PSMB8,EIF2AK2,TLR3,GBP1,PARP14,NLRC5,HERC5,ADAR,FAXDC2,MLKL,SPRY1,PLVAP,SMTNL1,CXCL10,NAMPT,LGALS9,RASGRP3,CMPK2,CALM1,CCDC88A,TNFRSF10A,RICTOR,ACAT1,IFNL1,CCNK,SMCR8,STAT2,NEK6,EPHA2,NT5E,LPAR1,HK2,EYA4,NOD2,FAS,RAPGEF3,RCAN3,PTPRJ,RCAN1,VEGFA,PSME2,CWH43,MGAT5,DKK1,STK17B,MAML1,EHD4,CDC14A,KLF4,GTPBP1,PRUNE2,DYRK3,MTMR2,RUFY1,CNP,PRPS1,SPRED2,CDON,NSD1,C9orf72,SGK1,GMPR,NT5C2…
phosphate-containing compound metabolic process	3344	359	3.62e-05	0.00204676	NT5C3A,PSMB9,PARP9,PSMB8,EIF2AK2,TLR3,GBP1,PARP14,NLRC5,HERC5,ADAR,FAXDC2,MLKL,SPRY1,PLVAP,SMTNL1,CXCL10,NAMPT,LGALS9,RASGRP3,CMPK2,CALM1,CCDC88A,TNFRSF10A,RICTOR,ACAT1,IFNL1,CCNK,SMCR8,STAT2,NEK6,EPHA2,NT5E,LPAR1,HK2,EYA4,NOD2,FAS,RAPGEF3,RCAN3,PTPRJ,RCAN1,VEGFA,PSME2,CWH43,MGAT5,DKK1,STK17B,MAML1,EHD4,CDC14A,KLF4,GTPBP1,DYRK3,MTMR2,RUFY1,CNP,PRPS1,SPRED2,CDON,NSD1,C9orf72,SGK1,GMPR,NT5C2,GPRC5C…
regulation of protein modification process	1917	216	0.000121107	0.00552216	ISG15,PARP9,EIF2AK2,TLR3,TRIM21,GBP1,PARP14,HERC5,DTX3L,ADAR,BIRC3,FAXDC2,NMI,MLKL,SPRY1,CXCL10,LGALS9,CALM1,CCDC88A,TNFRSF10A,RICTOR,IFNL1,CCNK,SMCR8,STAT2,EPHA2,LPAR1,NOD2,FAS,RAPGEF3,NCOA7,RCAN3,PTPRJ,RCAN1,VEGFA,MGAT5,DKK1,EHD4,KLF4,SPRED2,CDON,NSD1,C9orf72,GPRC5C,SDR16C5,F2RL1,DUSP16,TF,PARP10,DUSP1,MAPK8IP2,PKIB,EGF,DUSP5,TGFA,ABL1,PRKD2,LMTK2,ACSL1,TAOK3,LYN,SART3,PPP1R36,ERBB4,TNFAIP8L3,F…
Annotation Cluster 4	Enrichment Score: 4.33562511622194
Term	Annotated	Significant	Pvalue	Padj	GeneID
macromolecule localization	3173	388	2.74e-12	2.19e-09	SLC15A3,BTN3A1,TRIM22,LAMP3,IFI27,PARP9,RTP4,TAP2,RAB8A,TRIM21,GBP1,DTX3L,TOR1B,DDIT3,IFIT1,MX1,STX2,MX2,SYNE1,APOL2,LRAT,ZDHHC23,SP100,CCDC88A,ATP10B,RSAD2,TRIM14,PMM2,EPHA2,PLEKHF1,SLC16A1,TXNIP,HK2,NOD2,RAB3B,SIAH3,ATXN2,RNF31,RAPGEF3,RRBP1,MCU,KPNA5,NFASC,EHD4,ATP6V1D,RUFY1,RABGAP1L,PMAIP1,TTC8,RAB25,LDLR,ACSL3,BBS7,DZIP1,F2RL1,ARL13B,DESI1,DUSP16,AMOT,CEP68,PPARG,TF,KPNA3,CUBN,APOL3,SMG7,MFN…
protein localization	2788	340	1.41e-10	5.03e-08	SLC15A3,BTN3A1,TRIM22,LAMP3,IFI27,PARP9,RTP4,TAP2,RAB8A,TRIM21,GBP1,DTX3L,TOR1B,DDIT3,IFIT1,MX1,STX2,MX2,SYNE1,ZDHHC23,SP100,CCDC88A,RSAD2,TRIM14,PMM2,EPHA2,PLEKHF1,SLC16A1,TXNIP,HK2,NOD2,RAB3B,SIAH3,RNF31,RAPGEF3,RRBP1,MCU,KPNA5,NFASC,EHD4,ATP6V1D,RUFY1,RABGAP1L,PMAIP1,TTC8,RAB25,ACSL3,BBS7,DZIP1,F2RL1,ARL13B,DESI1,DUSP16,AMOT,CEP68,PPARG,TF,KPNA3,CUBN,SMG7,MFN2,TIMM10,REEP2,FKBP4,GRIN3B,XPO6,EG…
cellular protein localization	1984	246	2.12e-08	4.36e-06	LAMP3,IFI27,PARP9,RTP4,RAB8A,GBP1,DTX3L,TOR1B,DDIT3,MX1,STX2,MX2,SYNE1,ZDHHC23,SP100,CCDC88A,PMM2,EPHA2,PLEKHF1,TXNIP,HK2,RAB3B,SIAH3,RNF31,RAPGEF3,KPNA5,NFASC,EHD4,ATP6V1D,RABGAP1L,PMAIP1,ACSL3,DZIP1,ARL13B,DESI1,DUSP16,AMOT,CEP68,KPNA3,SMG7,MFN2,TIMM10,REEP2,GRIN3B,XPO6,EGF,MIEF1,CNTNAP1,SLC9A3R2,MAPK15,COG3,NMT1,MPP5,EVI5,SRSF6,ERBB4,NAPA,GET4,CROCC,TOR1A,CLDN18,SLC27A2,EFNB2,THY1,SRSF2,BBS12,…
organic substance transport	2800	328	2.92e-08	5.33e-06	SLC15A3,BTN3A1,IFI27,RTP4,TAP2,RAB8A,DTX3L,IFIT1,ACE2,MX1,STX2,SLC25A30,MX2,APOL2,LRAT,ZDHHC23,SP100,ATP10B,RSAD2,PMM2,SLC37A1,SLCO4A1,GRM7,SLC22A4,SLC16A1,TXNIP,HK2,NOD2,SLC7A6,RAB3B,SIAH3,ATXN2,RNF31,RAPGEF3,RRBP1,MCU,KPNA5,ATP6V1D,SLC6A14,RUFY1,RABGAP1L,PMAIP1,TTC8,ADIPOR2,RAB25,LDLR,ACSL3,BBS7,F2RL1,DESI1,DUSP16,PPARG,TF,KPNA3,CUBN,APOL3,SMG7,MFN2,TIMM10,REEP2,XPO6,EGF,SLC25A21,SLC16A6,MIEF1,…
cellular macromolecule localization	1993	246	3.16e-08	5.66e-06	LAMP3,IFI27,PARP9,RTP4,RAB8A,GBP1,DTX3L,TOR1B,DDIT3,MX1,STX2,MX2,SYNE1,ZDHHC23,SP100,CCDC88A,PMM2,EPHA2,PLEKHF1,TXNIP,HK2,RAB3B,SIAH3,RNF31,RAPGEF3,KPNA5,NFASC,EHD4,ATP6V1D,RABGAP1L,PMAIP1,ACSL3,DZIP1,ARL13B,DESI1,DUSP16,AMOT,CEP68,KPNA3,SMG7,MFN2,TIMM10,REEP2,GRIN3B,XPO6,EGF,MIEF1,CNTNAP1,SLC9A3R2,MAPK15,COG3,NMT1,MPP5,EVI5,SRSF6,ERBB4,NAPA,GET4,CROCC,TOR1A,CLDN18,SLC27A2,EFNB2,THY1,SRSF2,BBS12,…
nitrogen compound transport	2370	279	2.69e-07	3.65e-05	SLC15A3,BTN3A1,IFI27,RTP4,TAP2,RAB8A,DTX3L,IFIT1,ACE2,MX1,STX2,MX2,ZDHHC23,SP100,RSAD2,PMM2,GRM7,SLC22A4,SLC16A1,TXNIP,NOD2,SLC7A6,RAB3B,SIAH3,ATXN2,RNF31,RAPGEF3,RRBP1,MCU,KPNA5,ATP6V1D,SLC6A14,RUFY1,RABGAP1L,PMAIP1,TTC8,RAB25,ACSL3,BBS7,F2RL1,DESI1,DUSP16,PPARG,TF,KPNA3,CUBN,SMG7,MFN2,TIMM10,REEP2,XPO6,SLC25A21,MIEF1,LMTK2,LYN,SLC6A8,PLTP,MAPK15,COG3,NMT1,NBAS,EVI5,SRSF6,ANXA1,NAPA,LLGL2,BET1L,…
cellular localization	3493	388	4.91e-07	5.93e-05	BST2,SERPING1,LAMP3,IFI27,PARP9,RTP4,HLA-C,CXCL11,TAP2,RAB8A,GBP1,DTX3L,TOR1B,DDIT3,LGALS3BP,SPRY1,MX1,STX2,CXCL10,LGALS9,MX2,SYNE1,ZDHHC23,SP100,METTL7A,CALM1,CCDC88A,HLA-H,PMM2,EPHA2,PLEKHF1,SNCAIP,TXNIP,HK2,RAB3B,SIAH3,RNF31,PROS1,RAPGEF3,PTPRJ,KPNA5,VEGFA,NFASC,EHD4,ATP6V1D,CEACAM6,MTMR2,CD55,RABGAP1L,PMAIP1,RYR3,LDLR,ACSL3,BBS7,DZIP1,F2RL1,ARL13B,DESI1,DUSP16,AMOT,CEP68,TF,KPNA3,SMG7,S100P,M…
establishment of protein localization	2080	248	5.17e-07	6.09e-05	SLC15A3,BTN3A1,LAMP3,IFI27,RTP4,TAP2,RAB8A,DTX3L,DDIT3,IFIT1,MX1,STX2,MX2,ZDHHC23,SP100,RSAD2,PMM2,SLC16A1,TXNIP,HK2,NOD2,RAB3B,SIAH3,RNF31,RAPGEF3,RRBP1,MCU,KPNA5,ATP6V1D,RUFY1,RABGAP1L,PMAIP1,TTC8,RAB25,ACSL3,BBS7,DZIP1,F2RL1,DESI1,DUSP16,PPARG,TF,KPNA3,CUBN,SMG7,MFN2,TIMM10,REEP2,GRIN3B,XPO6,MIEF1,ABL1,LMTK2,LYN,COG3,NMT1,NBAS,EVI5,SRSF6,ANXA1,NAPA,LLGL2,GET4,BET1L,TOR1A,SLC27A2,EFNB2,GUK1,SRS…
protein transport	1985	235	1.86e-06	0.000182588	SLC15A3,BTN3A1,IFI27,RTP4,TAP2,RAB8A,DTX3L,IFIT1,MX1,STX2,MX2,ZDHHC23,SP100,RSAD2,PMM2,SLC16A1,TXNIP,NOD2,RAB3B,SIAH3,RNF31,RAPGEF3,RRBP1,MCU,KPNA5,ATP6V1D,RUFY1,RABGAP1L,PMAIP1,TTC8,RAB25,ACSL3,BBS7,F2RL1,DESI1,DUSP16,PPARG,TF,KPNA3,CUBN,SMG7,MFN2,TIMM10,REEP2,XPO6,MIEF1,LMTK2,LYN,COG3,NMT1,NBAS,EVI5,SRSF6,ANXA1,NAPA,LLGL2,BET1L,TOR1A,SLC27A2,EFNB2,GUK1,SRSF2,BBS12,SAR1A,XPO7,ATAD1,DNAJC1,STOM,I…
peptide transport	2026	237	4.06e-06	0.000333227	SLC15A3,BTN3A1,IFI27,RTP4,TAP2,RAB8A,DTX3L,IFIT1,MX1,STX2,MX2,ZDHHC23,SP100,RSAD2,PMM2,SLC16A1,TXNIP,NOD2,RAB3B,SIAH3,RNF31,RAPGEF3,RRBP1,MCU,KPNA5,ATP6V1D,RUFY1,RABGAP1L,PMAIP1,TTC8,RAB25,ACSL3,BBS7,F2RL1,DESI1,DUSP16,PPARG,TF,KPNA3,CUBN,SMG7,MFN2,TIMM10,REEP2,XPO6,MIEF1,LMTK2,LYN,COG3,NMT1,NBAS,EVI5,SRSF6,ANXA1,NAPA,LLGL2,BET1L,TOR1A,SLC27A2,EFNB2,GUK1,SRSF2,BBS12,SAR1A,XPO7,ATAD1,DNAJC1,STOM,I…
amide transport	2061	240	4.88e-06	0.000389824	SLC15A3,BTN3A1,IFI27,RTP4,TAP2,RAB8A,DTX3L,IFIT1,MX1,STX2,MX2,ZDHHC23,SP100,RSAD2,PMM2,SLC16A1,TXNIP,NOD2,RAB3B,SIAH3,RNF31,RAPGEF3,RRBP1,MCU,KPNA5,ATP6V1D,RUFY1,RABGAP1L,PMAIP1,TTC8,RAB25,ACSL3,BBS7,F2RL1,DESI1,DUSP16,PPARG,TF,KPNA3,CUBN,SMG7,MFN2,TIMM10,REEP2,XPO6,MIEF1,LMTK2,LYN,PLTP,COG3,NMT1,NBAS,EVI5,SRSF6,ANXA1,NAPA,LLGL2,BET1L,TOR1A,SLC27A2,EFNB2,GUK1,SRSF2,BBS12,SAR1A,XPO7,ATAD1,DNAJC1,S…
intracellular transport	1762	208	9.54e-06	0.000661292	IFI27,RTP4,TAP2,RAB8A,DTX3L,STX2,MX2,ZDHHC23,SP100,CCDC88A,PMM2,TXNIP,SIAH3,RNF31,PROS1,RAPGEF3,KPNA5,EHD4,MTMR2,CD55,RABGAP1L,PMAIP1,LDLR,BBS7,DESI1,DUSP16,KPNA3,SMG7,MFN2,TIMM10,REEP2,XPO6,F5,TGFA,MIEF1,CLMN,LMTK2,MAPK15,MAP1B,COG3,NMT1,EVI5,SRSF6,NAPA,BET1L,SLC27A2,REPS2,SRSF2,BBS12,SAR1A,TBC1D23,AREG,MGRN1,XPO7,UPF3A,STOM,STARD4,MOAP1,SNX11,WHAMM,CIB1,UBC,SEC24C,SCP2,CHMP1B,XPO1,CDK5R1,STX17,…
protein localization to organelle	982	121	0.000139462	0.00620295	LAMP3,PARP9,GBP1,DTX3L,TOR1B,DDIT3,MX1,MX2,SYNE1,SP100,CCDC88A,PMM2,TXNIP,HK2,SIAH3,RNF31,KPNA5,ATP6V1D,PMAIP1,DZIP1,ARL13B,CEP68,KPNA3,MFN2,TIMM10,EGF,MAPK15,COG3,NMT1,GET4,CROCC,TOR1A,CLDN18,SLC27A2,EFNB2,ATAD1,CSRP3,MOAP1,UBC,SCP2,SHISA6,XPO1,DLG4,ACOX3,OBSL1,GAS8,NPHP4,RCC2,NUDT7,ZPR1,DCP1A,CCDC66,INPP5E,SCRIB,NRP1,TP53,GRPEL1,NXT1,GNL3,VPS13C,MAPRE3,BYSL,ADAM22,ANKRD13A,GSTK1,CRIPT,AP4M1,RAS…
establishment of localization in cell	2795	301	0.000146431	0.00644873	BST2,SERPING1,IFI27,RTP4,HLA-C,CXCL11,TAP2,RAB8A,DTX3L,DDIT3,LGALS3BP,SPRY1,MX1,STX2,CXCL10,LGALS9,MX2,ZDHHC23,SP100,METTL7A,CALM1,CCDC88A,HLA-H,PMM2,SNCAIP,TXNIP,RAB3B,SIAH3,RNF31,PROS1,RAPGEF3,PTPRJ,KPNA5,VEGFA,NFASC,EHD4,ATP6V1D,CEACAM6,MTMR2,CD55,RABGAP1L,PMAIP1,RYR3,LDLR,BBS7,F2RL1,DESI1,DUSP16,TF,KPNA3,SMG7,S100P,MFN2,TIMM10,REEP2,XPO6,EGF,F5,TGFA,MIEF1,FRK,CLMN,ABL1,LMTK2,LYN,ATP11A,MAPK15…
intracellular protein transport	1183	141	0.000185793	0.00771026	IFI27,RTP4,RAB8A,STX2,ZDHHC23,SP100,PMM2,TXNIP,SIAH3,RNF31,RAPGEF3,KPNA5,RABGAP1L,PMAIP1,DESI1,DUSP16,KPNA3,SMG7,MFN2,TIMM10,REEP2,XPO6,MIEF1,COG3,NMT1,EVI5,SRSF6,NAPA,SLC27A2,SRSF2,BBS12,SAR1A,XPO7,STOM,MOAP1,SNX11,CIB1,UBC,SEC24C,SCP2,XPO1,CDK5R1,STX17,EVI5L,ACOX3,ANK3,PDCD10,VPS39,ARL4D,NUDT7,ZPR1,OAZ2,SYVN1,SCRIB,GABARAP,SMG1,STX3,TP53,GRPEL1,NXT1,VPS13C,SEC24A,KIF17,SEC24D,GSTK1,RAB20,ZDHHC9…
Annotation Cluster 5	Enrichment Score: 3.48061771743241
Term	Annotated	Significant	Pvalue	Padj	GeneID
intracellular signal transduction	2837	331	3.78e-08	6.63e-06	BST2,IFIH1,TRIM22,STAT1,DDX58,PSMB9,IRF7,PSMB8,CXCL11,IFI6,EIF2AK2,DDX60,TLR3,IFIT5,TRIM21,RBCK1,GBP1,NLRC5,DDIT3,BIRC3,MLKL,SPRY1,PLVAP,CXCL10,SHISA5,LGALS9,RASGRP3,SP100,CALM1,DHX58,CCDC88A,TNFRSF10A,RICTOR,SECTM1,TRIM14,SMCR8,DNMBP,NEK6,CASP4,PTGER2,EPHA2,TRIM25,IGFBP5,PLEKHF1,LPAR1,CRIP1,NOD2,FAS,RNF31,RAPGEF3,RCAN3,PTPRJ,MCU,RCAN1,VEGFA,TSPAN6,PSME2,DKK1,STK17B,KLF4,DCDC1,AEN,DYRK3,RUFY1,SPR…
positive regulation of signal transduction	1687	206	1.07e-06	0.000114348	BST2,TRIM22,PSMB9,SCEL,PARP9,IRF7,PSMB8,EIF2AK2,DDX60,TLR3,IFIT5,TRIM21,RBCK1,PARP14,NLRC5,DDIT3,BIRC3,MLKL,SHISA5,LGALS9,CALM1,DHX58,CCDC88A,TNFRSF10A,RICTOR,RSAD2,SECTM1,TRIM14,IFNL1,SMCR8,DIXDC1,NEK6,CASP4,TRIM25,IGFBP5,PLEKHF1,LPAR1,NOD2,FAS,RNF31,SCUBE3,PTPRJ,SHANK2,VEGFA,TSPAN6,PSME2,MGAT5,DKK1,MAML1,SPRED2,CDON,PMAIP1,F2RL1,TF,APOL3,LMCD1,MAPK8IP2,EGF,DUSP5,TGFA,TRIM13,ABL1,PRKD2,PSME1,TRI…
regulation of signaling	3671	401	1.79e-06	0.000177934	BST2,TRIM22,STAT1,PSMB9,SCEL,PARP9,IRF7,PSMB8,IFI6,EIF2AK2,DDX60,TLR3,RAB8A,IFIT5,TRIM21,RBCK1,GBP1,PARP14,NLRC5,USP18,ADAR,DDIT3,BIRC3,MLKL,SPRY1,LMO7,ACE2,SHISA5,LGALS9,SP100,BICC1,CALM1,DHX58,TMEM237,CCDC88A,TNFRSF10A,RICTOR,RSAD2,SECTM1,TRIM14,IFNL1,SMCR8,DIXDC1,NEK6,CASP4,GRM7,EPHA2,MDK,TRIM25,IGFBP5,PLEKHF1,LPAR1,SNCAIP,SLC16A1,EYA4,NOD2,FAS,RAB3B,RNF31,RAPGEF3,SCUBE3,RCAN3,PTPRJ,MCU,SHANK2…
positive regulation of signaling	1879	222	4.32e-06	0.00035125	BST2,TRIM22,PSMB9,SCEL,PARP9,IRF7,PSMB8,EIF2AK2,DDX60,TLR3,IFIT5,TRIM21,RBCK1,PARP14,NLRC5,DDIT3,BIRC3,MLKL,SHISA5,LGALS9,CALM1,DHX58,CCDC88A,TNFRSF10A,RICTOR,RSAD2,SECTM1,TRIM14,IFNL1,SMCR8,DIXDC1,NEK6,CASP4,TRIM25,IGFBP5,PLEKHF1,LPAR1,NOD2,FAS,RAB3B,RNF31,SCUBE3,PTPRJ,MCU,SHANK2,VEGFA,TSPAN6,PSME2,MGAT5,DKK1,MAML1,SPRED2,CDON,PMAIP1,F2RL1,TF,APOL3,LMCD1,MAPK8IP2,EGF,DUSP5,TGFA,TRIM13,ABL1,PRKD2…
positive regulation of cell communication	1872	221	4.81e-06	0.000387574	BST2,TRIM22,PSMB9,SCEL,PARP9,IRF7,PSMB8,EIF2AK2,DDX60,TLR3,IFIT5,TRIM21,RBCK1,PARP14,NLRC5,DDIT3,BIRC3,MLKL,SHISA5,LGALS9,CALM1,DHX58,CCDC88A,TNFRSF10A,RICTOR,RSAD2,SECTM1,TRIM14,IFNL1,SMCR8,DIXDC1,NEK6,CASP4,TRIM25,IGFBP5,PLEKHF1,LPAR1,NOD2,FAS,RAB3B,RNF31,SCUBE3,PTPRJ,MCU,SHANK2,VEGFA,TSPAN6,PSME2,MGAT5,DKK1,MAML1,SPRED2,CDON,PMAIP1,F2RL1,TF,APOL3,LMCD1,MAPK8IP2,EGF,DUSP5,TGFA,TRIM13,ABL1,PRKD2…
positive regulation of response to stimulus	2465	280	5.28e-06	0.000415429	BST2,SERPING1,IFIH1,BTN3A2,BTN3A1,TRIM22,DDX58,PSMB9,SCEL,PARP9,HLA-A,IRF7,PSMB8,BTN3A3,EIF2AK2,DDX60,TLR3,IFIT5,TRIM21,RBCK1,GBP1,PARP14,NLRC5,DTX3L,DDIT3,BIRC3,MLKL,LAG3,CXCL10,SHISA5,KLHL6,SMCHD1,LGALS9,CALM1,DHX58,CCDC88A,TNFRSF10A,RICTOR,HHLA2,RSAD2,SECTM1,HLA-H,TRIM14,IFNL1,SMCR8,IFNL2,DIXDC1,NEK6,CASP4,AIM2,MDK,TRIM25,IGFBP5,PLEKHF1,LPAR1,ARG2,HLA-DRB5,EYA4,NOD2,C2,FAS,BTN2A1,RNF31,PROS1,S…
regulation of intracellular signal transduction	1866	220	5.56e-06	0.000430627	BST2,TRIM22,STAT1,EIF2AK2,DDX60,TLR3,IFIT5,TRIM21,RBCK1,GBP1,DDIT3,BIRC3,MLKL,SPRY1,SHISA5,LGALS9,CALM1,DHX58,TNFRSF10A,RICTOR,SECTM1,TRIM14,SMCR8,NEK6,EPHA2,TRIM25,IGFBP5,PLEKHF1,LPAR1,NOD2,FAS,RNF31,RCAN3,PTPRJ,RCAN1,VEGFA,TSPAN6,DKK1,KLF4,DYRK3,SPRED2,CDON,PMAIP1,C9orf72,F2RL1,DUSP16,AMOT,TF,DUSP1,APOL3,SMYD2,MFN2,LMCD1,MAPK8IP2,EGF,DUSP5,TGFA,TRIM13,ABL1,PRKD2,TRIM32,TAOK3,LYN,ALPK1,MIR34C,ER…
regulation of signal transduction	3218	353	6.4e-06	0.000470214	BST2,TRIM22,STAT1,PSMB9,SCEL,PARP9,IRF7,PSMB8,IFI6,EIF2AK2,DDX60,TLR3,IFIT5,TRIM21,RBCK1,GBP1,PARP14,NLRC5,USP18,ADAR,DDIT3,BIRC3,MLKL,SPRY1,SHISA5,LGALS9,SP100,BICC1,CALM1,DHX58,TMEM237,CCDC88A,TNFRSF10A,RICTOR,RSAD2,SECTM1,TRIM14,IFNL1,SMCR8,DIXDC1,NEK6,CASP4,EPHA2,MDK,TRIM25,IGFBP5,PLEKHF1,LPAR1,EYA4,NOD2,FAS,RNF31,SCUBE3,RCAN3,PTPRJ,SHANK2,RCAN1,VEGFA,TSPAN6,PSME2,MGAT5,IRF1,DKK1,MAML1,KLF4,D…
regulation of cell communication	3631	392	7.99e-06	0.000571105	BST2,TRIM22,STAT1,PSMB9,SCEL,PARP9,IRF7,PSMB8,IFI6,EIF2AK2,DDX60,TLR3,RAB8A,IFIT5,TRIM21,RBCK1,GBP1,PARP14,NLRC5,USP18,ADAR,DDIT3,BIRC3,MLKL,SPRY1,SHISA5,LGALS9,SP100,BICC1,CALM1,DHX58,TMEM237,CCDC88A,TNFRSF10A,RICTOR,RSAD2,SECTM1,TRIM14,IFNL1,SMCR8,DIXDC1,NEK6,CASP4,GRM7,EPHA2,MDK,TRIM25,IGFBP5,PLEKHF1,LPAR1,SNCAIP,SLC16A1,EYA4,NOD2,FAS,RAB3B,RNF31,RAPGEF3,SCUBE3,RCAN3,PTPRJ,MCU,SHANK2,RCAN1,VEG…
positive regulation of intracellular signal transduction	1055	134	1.44e-05	0.000923681	BST2,TRIM22,EIF2AK2,DDX60,TLR3,IFIT5,TRIM21,RBCK1,DDIT3,BIRC3,MLKL,SHISA5,LGALS9,CALM1,DHX58,TNFRSF10A,RICTOR,SECTM1,TRIM14,SMCR8,NEK6,TRIM25,IGFBP5,PLEKHF1,LPAR1,NOD2,RNF31,PTPRJ,VEGFA,TSPAN6,DKK1,SPRED2,CDON,PMAIP1,F2RL1,TF,APOL3,LMCD1,MAPK8IP2,EGF,DUSP5,TGFA,TRIM13,ABL1,PRKD2,TRIM32,TAOK3,LYN,ALPK1,ERBB4,TNFAIP8L3,BCLAF1,SEMA4D,AREG,ERBB3,TAB2,NPR2,GDF15,IRS2,ERN1,CIB1,RPTOR,UBC,FLT1,ANKRD17,P…
negative regulation of signal transduction	1356	164	2.52e-05	0.00152392	STAT1,PSMB9,PSMB8,IFI6,TLR3,GBP1,PARP14,NLRC5,ADAR,DDIT3,SPRY1,BICC1,CALM1,DHX58,TNFRSF10A,EPHA2,MDK,IGFBP5,LPAR1,EYA4,FAS,PTPRJ,RCAN1,TSPAN6,PSME2,DKK1,KLF4,DYRK3,MTMR2,SPRED2,RNF43,F2RL1,DUSP16,PPARG,DUSP1,MFN2,MAPK8IP2,EGF,DUSP5,TGFA,ABL1,PSME1,TRIM32,TAOK3,LYN,MIR34C,PSMA6,PSMB10,THY1,PHLPP2,AREG,MGRN1,ERBB3,GDF15,FAIM,MIR34B,MPV17L,HEY1,CIB1,UBC,SHISA6,DGKD,TLE1,PIAS4,RNF157,HMOX1,PSMC2,CRTC…
negative regulation of response to stimulus	1754	204	2.98e-05	0.00175313	BST2,SERPING1,STAT1,PSMB9,HLA-A,PSMB8,IFI6,TLR3,GBP1,PARP14,NLRC5,ADAR,DDIT3,NMI,SPRY1,NAMPT,SMCHD1,LGALS9,BICC1,CALM1,DHX58,TNFRSF10A,IFNL1,EPHA2,NT5E,MDK,METRNL,IGFBP5,LPAR1,ARG2,EYA4,FAS,PROS1,NCOA7,PTPRJ,RCAN1,TSPAN6,PSME2,DKK1,KLF4,DYRK3,MTMR2,CD55,SPRED2,SERPINF1,LDLR,RNF43,F2RL1,DUSP16,PPARG,DUSP1,MFN2,MAPK8IP2,EGF,DUSP5,TGFA,ABL1,PSME1,TRIM32,TAOK3,LYN,MIR34C,PSMA6,ANXA1,PSMB10,KIAA0319,P…
regulation of response to stimulus	4403	458	5.24e-05	0.0028374	BST2,IFITM1,SERPING1,IFIH1,BTN3A2,BTN3A1,TRIM22,STAT1,DDX58,PSMB9,SCEL,PARP9,HLA-A,IRF7,PSMB8,HLA-C,IFI6,BTN3A3,EIF2AK2,DDX60,TLR3,IFIT5,TRIM21,RBCK1,GBP1,PARP14,NLRC5,HERC5,DTX3L,USP18,ADAR,DDIT3,BIRC3,NMI,IFIT1,MLKL,SPRY1,ACE2,LAG3,CXCL10,NAMPT,SHISA5,KLHL6,SMCHD1,LGALS9,SP100,BICC1,CALM1,DHX58,TMEM237,CCDC88A,TNFRSF10A,RICTOR,HHLA2,RSAD2,SECTM1,HLA-H,TRIM14,IFNL1,SMCR8,IFNL2,DIXDC1,NEK6,CASP4,…
negative regulation of cell communication	1478	174	6.32e-05	0.00334346	STAT1,PSMB9,PSMB8,IFI6,TLR3,GBP1,PARP14,NLRC5,ADAR,DDIT3,SPRY1,BICC1,CALM1,DHX58,TNFRSF10A,EPHA2,MDK,IGFBP5,LPAR1,EYA4,FAS,PTPRJ,SHANK2,RCAN1,TSPAN6,PSME2,DKK1,KLF4,DYRK3,MTMR2,SPRED2,RNF43,F2RL1,DUSP16,PPARG,DUSP1,MFN2,MAPK8IP2,EGF,DUSP5,TGFA,ABL1,PSME1,TRIM32,TAOK3,LYN,MIR34C,PSMA6,PSMB10,THY1,PHLPP2,AREG,MGRN1,ERBB3,GDF15,ATAD1,FAIM,MIR34B,MPV17L,HEY1,PIM3,CIB1,UBC,SHISA6,DGKD,TLE1,PIAS4,RNF15…
negative regulation of signaling	1481	174	7.05e-05	0.00364121	STAT1,PSMB9,PSMB8,IFI6,TLR3,GBP1,PARP14,NLRC5,ADAR,DDIT3,SPRY1,BICC1,CALM1,DHX58,TNFRSF10A,EPHA2,MDK,IGFBP5,LPAR1,EYA4,FAS,PTPRJ,SHANK2,RCAN1,TSPAN6,PSME2,DKK1,KLF4,DYRK3,MTMR2,SPRED2,RNF43,F2RL1,DUSP16,PPARG,DUSP1,MFN2,MAPK8IP2,EGF,DUSP5,TGFA,ABL1,PSME1,TRIM32,TAOK3,LYN,MIR34C,PSMA6,PSMB10,THY1,PHLPP2,AREG,MGRN1,ERBB3,GDF15,ATAD1,FAIM,MIR34B,MPV17L,HEY1,PIM3,CIB1,UBC,SHISA6,DGKD,TLE1,PIAS4,RNF15…
negative regulation of intracellular signal transduction	556	76	0.000110513	0.00509273	STAT1,GBP1,DDIT3,SPRY1,CALM1,DHX58,EPHA2,LPAR1,PTPRJ,RCAN1,TSPAN6,KLF4,DYRK3,SPRED2,F2RL1,DUSP16,DUSP1,MFN2,DUSP5,ABL1,TRIM32,TAOK3,LYN,MIR34C,PHLPP2,MGRN1,MIR34B,CIB1,DGKD,TLE1,RNF157,CRTC3,HIPK3,SYVN1,INPP5E,PPM1B,GPX1,GPD1L,ATAD5,NDRG2,ARHGAP12,CSK,TRIM39,RELA,NCOR1,MARVELD3,LMO3,MAPK8IP1,P2RX7,PTPN1,PDZD3,GSTM2,OPRL1,GSTP1,PDE4D,SRI,MAPKAPK5,AKT1,FIGNL1,BID,WTIP,RRN3,CBLC,PKD2,ARHGAP42,ITFG2,…
Annotation Cluster 6	Enrichment Score: 3.37450056464375
Term	Annotated	Significant	Pvalue	Padj	GeneID
regulation of RNA metabolic process	3807	420	2.94e-07	3.92e-05	OAS1,OAS3,TRIM22,STAT1,DDX58,IFI27,PSMB9,PARP9,IRF7,PSMB8,HELZ2,EIF2AK2,TLR3,OAS2,TRIM21,RBCK1,BATF2,OASL,PARP14,NLRC5,DTX3L,DDIT3,ETV7,NMI,ZNFX1,LMO7,SMTNL1,CXCL10,NAMPT,SMCHD1,LGALS9,RBM24,SP110,ETV4,ZNF467,SP100,IRF9,ZNF766,TRIM14,ZNF69,TRDMT1,IFNL1,CCNK,STAT2,AIM2,MYRF,MDK,TRIM25,TXNIP,NOD2,IFRD1,BASP1,RNF31,PAX9,NCOA7,VEGFA,PSME2,XRN1,IRF1,ZNF350,DKK1,ZNF124,MAML1,KLF4,GTPBP1,ZFP90,PHF6,LEF1…
nucleobase-containing compound biosynthetic process	4175	454	4.44e-07	5.43e-05	ISG15,TRIM22,STAT1,DDX58,UBE2L6,IFI27,PSMB9,PARP9,IRF7,PSMB8,HELZ2,EIF2AK2,TLR3,TRIM21,RBCK1,BATF2,PARP14,NLRC5,DTX3L,DDIT3,ETV7,NMI,ZNFX1,LMO7,SMTNL1,CXCL10,NAMPT,SMCHD1,LGALS9,SP110,ETV4,CMPK2,ZNF467,SP100,IRF9,RRN3P2,ZNF766,ACAT1,TRIM14,ZNF69,IFNL1,CCNK,PMM2,STAT2,AIM2,MYRF,NT5E,MDK,TRIM25,TXNIP,NOD2,TAF1B,IFRD1,BASP1,RNF31,PAX9,NCOA7,VEGFA,PSME2,XRN1,IRF1,ZNF350,DKK1,ZNF124,MAML1,KLF4,ZFP90,P…
regulation of nucleobase-containing compound metabolic process	4075	444	5.05e-07	6.02e-05	OAS1,OAS3,TRIM22,STAT1,DDX58,IFI27,PSMB9,PARP9,IRF7,PSMB8,HELZ2,EIF2AK2,TLR3,OAS2,TRIM21,RBCK1,BATF2,OASL,PARP14,NLRC5,DTX3L,DDIT3,ETV7,NMI,ZNFX1,LMO7,SMTNL1,CXCL10,NAMPT,SMCHD1,LGALS9,RBM24,SP110,ETV4,ZNF467,SP100,IRF9,ZNF766,TRIM14,ZNF69,TRDMT1,IFNL1,CCNK,STAT2,AIM2,MYRF,MDK,TRIM25,TXNIP,EYA4,NOD2,IFRD1,BASP1,RNF31,PAX9,NCOA7,VEGFA,PSME2,XRN1,IRF1,ZNF350,DKK1,ZNF124,MAML1,KLF4,GTPBP1,ZFP90,PHF6…
positive regulation of metabolic process	3880	424	7.48e-07	8.57e-05	IFIH1,TRIM22,LAMP3,STAT1,DDX58,PARP9,HLA-A,IRF7,HELZ2,EIF2AK2,DDX60,TLR3,TRIM21,PARP14,NLRC5,DTX3L,ADAR,DDIT3,BIRC3,FAXDC2,NMI,MLKL,LMO7,ACE2,CXCL10,NAMPT,SMCHD1,LGALS9,RBM24,ETV4,SP100,CALM1,DHX58,RUFY4,CCDC88A,TNFRSF10A,RICTOR,HHLA2,RSAD2,TRIM14,IFNL1,CCNK,SMCR8,STAT2,AIM2,MYRF,EPHA2,MDK,PLEKHF1,LPAR1,HK2,EYA4,NOD2,TAF1B,FAS,RAPGEF3,PAX9,NCOA7,PTPRJ,VEGFA,TSPAN6,PSME2,IRF1,DKK1,MAML1,EHD4,KLF4,…
organic cyclic compound biosynthetic process	4402	473	9.66e-07	0.000106588	ISG15,TRIM22,STAT1,DDX58,UBE2L6,IFI27,PSMB9,PARP9,IRF7,PSMB8,HELZ2,EIF2AK2,TLR3,TRIM21,RBCK1,BATF2,PARP14,NLRC5,DTX3L,DDIT3,ETV7,FAXDC2,NMI,ZNFX1,LMO7,SMTNL1,CXCL10,NAMPT,SMCHD1,LGALS9,SP110,ETV4,CMPK2,ZNF467,SP100,IRF9,RRN3P2,ZNF766,ACAT1,TRIM14,ZNF69,IFNL1,CCNK,PMM2,STAT2,AIM2,MYRF,NT5E,MDK,TRIM25,TXNIP,NOD2,TAF1B,IFRD1,BASP1,RNF31,PAX9,NCOA7,VEGFA,PSME2,XRN1,IRF1,ZNF350,DKK1,ZNF124,MAML1,KLF4,…
positive regulation of cellular metabolic process	3382	375	9.94e-07	0.000108347	TRIM22,STAT1,DDX58,PARP9,IRF7,HELZ2,EIF2AK2,TLR3,TRIM21,PARP14,NLRC5,DTX3L,DDIT3,BIRC3,FAXDC2,NMI,MLKL,LMO7,ACE2,CXCL10,NAMPT,SMCHD1,LGALS9,RBM24,ETV4,SP100,CALM1,RUFY4,CCDC88A,TNFRSF10A,RICTOR,TRIM14,IFNL1,CCNK,SMCR8,STAT2,AIM2,MYRF,EPHA2,MDK,PLEKHF1,LPAR1,HK2,EYA4,NOD2,FAS,RAPGEF3,PAX9,NCOA7,PTPRJ,VEGFA,PSME2,IRF1,DKK1,MAML1,EHD4,KLF4,GTPBP1,ZFP90,LEF1,CDON,ZC3HAV1,NSD1,PMAIP1,NSUN5,C9orf72,TCF…
heterocycle biosynthetic process	4237	457	1.05e-06	0.000113439	ISG15,TRIM22,STAT1,DDX58,UBE2L6,IFI27,PSMB9,PARP9,IRF7,PSMB8,HELZ2,EIF2AK2,TLR3,TRIM21,RBCK1,BATF2,PARP14,NLRC5,DTX3L,DDIT3,ETV7,NMI,ZNFX1,LMO7,SMTNL1,CXCL10,NAMPT,SMCHD1,LGALS9,SP110,ETV4,CMPK2,ZNF467,SP100,IRF9,RRN3P2,ZNF766,ACAT1,TRIM14,ZNF69,IFNL1,CCNK,PMM2,STAT2,AIM2,MYRF,NT5E,MDK,TRIM25,TXNIP,NOD2,TAF1B,IFRD1,BASP1,RNF31,PAX9,NCOA7,VEGFA,PSME2,XRN1,IRF1,ZNF350,DKK1,ZNF124,MAML1,KLF4,ZFP90,P…
transcription, DNA-templated	3647	399	1.63e-06	0.000163974	TRIM22,STAT1,DDX58,IFI27,PSMB9,PARP9,IRF7,PSMB8,HELZ2,EIF2AK2,TLR3,TRIM21,RBCK1,BATF2,NLRC5,DTX3L,DDIT3,ETV7,NMI,ZNFX1,LMO7,SMTNL1,CXCL10,NAMPT,SMCHD1,LGALS9,SP110,ETV4,ZNF467,SP100,IRF9,RRN3P2,ZNF766,TRIM14,ZNF69,IFNL1,CCNK,STAT2,AIM2,MYRF,MDK,TRIM25,TXNIP,NOD2,TAF1B,IFRD1,BASP1,RNF31,PAX9,NCOA7,VEGFA,PSME2,IRF1,ZNF350,DKK1,ZNF124,MAML1,KLF4,ZFP90,PHF6,LEF1,ZNF611,CDON,NSD1,SGK1,ZNF121,TCF20,HIR…
aromatic compound biosynthetic process	4248	456	1.9e-06	0.00018431	ISG15,TRIM22,STAT1,DDX58,UBE2L6,IFI27,PSMB9,PARP9,IRF7,PSMB8,HELZ2,EIF2AK2,TLR3,TRIM21,RBCK1,BATF2,PARP14,NLRC5,DTX3L,DDIT3,ETV7,NMI,ZNFX1,LMO7,SMTNL1,CXCL10,NAMPT,SMCHD1,LGALS9,SP110,ETV4,CMPK2,ZNF467,SP100,IRF9,RRN3P2,ZNF766,ACAT1,TRIM14,ZNF69,IFNL1,CCNK,PMM2,STAT2,AIM2,MYRF,NT5E,MDK,TRIM25,TXNIP,NOD2,TAF1B,IFRD1,BASP1,RNF31,PAX9,NCOA7,VEGFA,PSME2,XRN1,IRF1,ZNF350,DKK1,ZNF124,MAML1,KLF4,ZFP90,P…
nucleic acid-templated transcription	3701	402	3.12e-06	0.000279934	TRIM22,STAT1,DDX58,IFI27,PSMB9,PARP9,IRF7,PSMB8,HELZ2,EIF2AK2,TLR3,TRIM21,RBCK1,BATF2,PARP14,NLRC5,DTX3L,DDIT3,ETV7,NMI,ZNFX1,LMO7,SMTNL1,CXCL10,NAMPT,SMCHD1,LGALS9,SP110,ETV4,ZNF467,SP100,IRF9,RRN3P2,ZNF766,TRIM14,ZNF69,IFNL1,CCNK,STAT2,AIM2,MYRF,MDK,TRIM25,TXNIP,NOD2,TAF1B,IFRD1,BASP1,RNF31,PAX9,NCOA7,VEGFA,PSME2,IRF1,ZNF350,DKK1,ZNF124,MAML1,KLF4,ZFP90,PHF6,LEF1,ZNF611,CDON,NSD1,SGK1,ZNF121,TC…
RNA biosynthetic process	3714	403	3.35e-06	0.000293824	TRIM22,STAT1,DDX58,IFI27,PSMB9,PARP9,IRF7,PSMB8,HELZ2,EIF2AK2,TLR3,TRIM21,RBCK1,BATF2,PARP14,NLRC5,DTX3L,DDIT3,ETV7,NMI,ZNFX1,LMO7,SMTNL1,CXCL10,NAMPT,SMCHD1,LGALS9,SP110,ETV4,ZNF467,SP100,IRF9,RRN3P2,ZNF766,TRIM14,ZNF69,IFNL1,CCNK,STAT2,AIM2,MYRF,MDK,TRIM25,TXNIP,NOD2,TAF1B,IFRD1,BASP1,RNF31,PAX9,NCOA7,VEGFA,PSME2,IRF1,ZNF350,DKK1,ZNF124,MAML1,KLF4,ZFP90,PHF6,LEF1,ZNF611,CDON,NSD1,SGK1,ZNF121,TC…
regulation of transcription, DNA-templated	3467	379	3.6e-06	0.000312229	TRIM22,STAT1,DDX58,IFI27,PSMB9,PARP9,IRF7,PSMB8,HELZ2,EIF2AK2,TLR3,TRIM21,RBCK1,BATF2,NLRC5,DTX3L,DDIT3,ETV7,ZNFX1,LMO7,SMTNL1,CXCL10,NAMPT,SMCHD1,LGALS9,SP110,ETV4,ZNF467,SP100,IRF9,ZNF766,TRIM14,ZNF69,IFNL1,CCNK,STAT2,AIM2,MYRF,MDK,TRIM25,TXNIP,NOD2,IFRD1,BASP1,RNF31,PAX9,NCOA7,VEGFA,PSME2,IRF1,ZNF350,DKK1,ZNF124,MAML1,KLF4,ZFP90,PHF6,LEF1,ZNF611,CDON,NSD1,SGK1,ZNF121,TCF20,HIRA,SDR16C5,BBS7,F2…
positive regulation of transcription, DNA-templated	1524	186	3.93e-06	0.00032797	STAT1,DDX58,PARP9,IRF7,HELZ2,TLR3,NLRC5,DTX3L,DDIT3,LMO7,CXCL10,NAMPT,ETV4,SP100,IFNL1,CCNK,STAT2,MYRF,MDK,NOD2,PAX9,NCOA7,VEGFA,IRF1,MAML1,KLF4,ZFP90,LEF1,CDON,NSD1,TCF20,F2RL1,PPARG,TF,AHRR,CEBPZ,TCF12,SP1,EGF,ABL1,NFKB2,PRKD2,FANK1,DCAF6,ERBB4,FOXK2,ATF2,PRDM4,PPARA,TRIM16,BCLAF1,CNBP,ZNF827,RNF4,HES1,CSRP3,HEY1,LPIN2,NR4A1,RPTOR,UBC,DYRK1B,POU6F1,RNF10,NR1D2,HSF2,CAMKK2,ATOH8,ARID3B,NCOA3,SOX…
positive regulation of RNA biosynthetic process	1602	194	3.97e-06	0.000328227	STAT1,DDX58,PARP9,IRF7,HELZ2,TLR3,NLRC5,DTX3L,DDIT3,LMO7,CXCL10,NAMPT,ETV4,SP100,IFNL1,CCNK,STAT2,MYRF,MDK,NOD2,PAX9,NCOA7,VEGFA,IRF1,MAML1,KLF4,ZFP90,LEF1,CDON,NSD1,TCF20,F2RL1,PPARG,TF,AHRR,CEBPZ,TCF12,SP1,EGF,HCFC2,ABL1,NFKB2,PRKD2,TRIM32,FANK1,DCAF6,ERBB4,FOXK2,ATF2,PRDM4,PPARA,TRIM16,BCLAF1,CNBP,ZNF827,RNF4,HES1,CSRP3,HEY1,CCAR1,LPIN2,NR4A1,RPTOR,UBC,DYRK1B,POU6F1,RNF10,NR1D2,HSF2,CAMKK2,ATO…
positive regulation of nucleic acid-templated transcription	1601	193	5.64e-06	0.000430627	STAT1,DDX58,PARP9,IRF7,HELZ2,TLR3,NLRC5,DTX3L,DDIT3,LMO7,CXCL10,NAMPT,ETV4,SP100,IFNL1,CCNK,STAT2,MYRF,MDK,NOD2,PAX9,NCOA7,VEGFA,IRF1,MAML1,KLF4,ZFP90,LEF1,CDON,NSD1,TCF20,F2RL1,PPARG,TF,AHRR,CEBPZ,TCF12,SP1,EGF,HCFC2,ABL1,NFKB2,PRKD2,TRIM32,FANK1,DCAF6,ERBB4,FOXK2,ATF2,PRDM4,PPARA,TRIM16,BCLAF1,CNBP,ZNF827,RNF4,HES1,CSRP3,HEY1,CCAR1,LPIN2,NR4A1,RPTOR,UBC,DYRK1B,POU6F1,RNF10,NR1D2,HSF2,CAMKK2,ATO…
regulation of RNA biosynthetic process	3536	384	5.81e-06	0.000440151	TRIM22,STAT1,DDX58,IFI27,PSMB9,PARP9,IRF7,PSMB8,HELZ2,EIF2AK2,TLR3,TRIM21,RBCK1,BATF2,PARP14,NLRC5,DTX3L,DDIT3,ETV7,NMI,ZNFX1,LMO7,SMTNL1,CXCL10,NAMPT,SMCHD1,LGALS9,SP110,ETV4,ZNF467,SP100,IRF9,ZNF766,TRIM14,ZNF69,IFNL1,CCNK,STAT2,AIM2,MYRF,MDK,TRIM25,TXNIP,NOD2,IFRD1,BASP1,RNF31,PAX9,NCOA7,VEGFA,PSME2,IRF1,ZNF350,DKK1,ZNF124,MAML1,KLF4,ZFP90,PHF6,LEF1,ZNF611,CDON,NSD1,SGK1,ZNF121,TCF20,HIRA,SDR1…
regulation of nucleic acid-templated transcription	3531	383	6.74e-06	0.000490106	TRIM22,STAT1,DDX58,IFI27,PSMB9,PARP9,IRF7,PSMB8,HELZ2,EIF2AK2,TLR3,TRIM21,RBCK1,BATF2,PARP14,NLRC5,DTX3L,DDIT3,ETV7,NMI,ZNFX1,LMO7,SMTNL1,CXCL10,NAMPT,SMCHD1,LGALS9,SP110,ETV4,ZNF467,SP100,IRF9,ZNF766,TRIM14,ZNF69,IFNL1,CCNK,STAT2,AIM2,MYRF,MDK,TRIM25,TXNIP,NOD2,IFRD1,BASP1,RNF31,PAX9,NCOA7,VEGFA,PSME2,IRF1,ZNF350,DKK1,ZNF124,MAML1,KLF4,ZFP90,PHF6,LEF1,ZNF611,CDON,NSD1,SGK1,ZNF121,TCF20,HIRA,SDR1…
positive regulation of gene expression	2313	264	7.22e-06	0.000520676	IFIH1,LAMP3,STAT1,DDX58,PARP9,HLA-A,IRF7,HELZ2,EIF2AK2,DDX60,TLR3,NLRC5,DTX3L,ADAR,DDIT3,BIRC3,LMO7,CXCL10,NAMPT,LGALS9,RBM24,ETV4,SP100,DHX58,HHLA2,RSAD2,IFNL1,CCNK,STAT2,AIM2,MYRF,MDK,NOD2,TAF1B,PAX9,NCOA7,PTPRJ,VEGFA,TSPAN6,IRF1,DKK1,MAML1,KLF4,ZFP90,LEF1,CDON,NSD1,NSUN5,TCF20,LDLR,F2RL1,SAMD4A,PPARG,TF,AHRR,CEBPZ,TCF12,SP1,EGF,ABL1,NFKB2,PRKD2,TRIM32,FASTKD3,FANK1,NBAS,DCAF6,ERBB4,FOXK2,ANXA1…
positive regulation of RNA metabolic process	1692	201	9.19e-06	0.000648866	STAT1,DDX58,PARP9,IRF7,HELZ2,TLR3,NLRC5,DTX3L,DDIT3,LMO7,CXCL10,NAMPT,RBM24,ETV4,SP100,IFNL1,CCNK,STAT2,MYRF,MDK,NOD2,PAX9,NCOA7,VEGFA,IRF1,MAML1,KLF4,GTPBP1,ZFP90,LEF1,CDON,ZC3HAV1,NSD1,TCF20,F2RL1,PPARG,TF,AHRR,CEBPZ,TCF12,SP1,EGF,HCFC2,ABL1,NFKB2,PRKD2,TRIM32,FANK1,DCAF6,ERBB4,FOXK2,ATF2,PRDM4,PPARA,TRIM16,BCLAF1,CNBP,ZNF827,RNF4,HES1,CSRP3,HEY1,CCAR1,LPIN2,NR4A1,ERN1,RPTOR,UBC,DYRK1B,POU6F1,R…
positive regulation of macromolecule metabolic process	3574	386	9.28e-06	0.000648866	IFIH1,LAMP3,STAT1,DDX58,PARP9,HLA-A,IRF7,HELZ2,EIF2AK2,DDX60,TLR3,PARP14,NLRC5,DTX3L,ADAR,DDIT3,BIRC3,FAXDC2,NMI,MLKL,LMO7,CXCL10,NAMPT,SMCHD1,LGALS9,RBM24,ETV4,SP100,CALM1,DHX58,CCDC88A,TNFRSF10A,RICTOR,HHLA2,RSAD2,IFNL1,CCNK,STAT2,AIM2,MYRF,MDK,LPAR1,EYA4,NOD2,TAF1B,FAS,RAPGEF3,PAX9,NCOA7,PTPRJ,VEGFA,TSPAN6,PSME2,IRF1,DKK1,MAML1,EHD4,KLF4,GTPBP1,ZFP90,LEF1,CDON,ZC3HAV1,NSD1,PMAIP1,NSUN5,TCF20,G…
positive regulation of cellular biosynthetic process	1955	227	1.12e-05	0.000747686	STAT1,DDX58,PARP9,IRF7,HELZ2,TLR3,NLRC5,DTX3L,DDIT3,LMO7,CXCL10,NAMPT,ETV4,SP100,IFNL1,CCNK,STAT2,MYRF,MDK,NOD2,PAX9,NCOA7,VEGFA,IRF1,MAML1,KLF4,ZFP90,LEF1,CDON,NSD1,NSUN5,TCF20,LDLR,ACSL3,F2RL1,SAMD4A,PPARG,TF,AHRR,CEBPZ,TCF12,SP1,PKIB,EGF,HCFC2,ABL1,NFKB2,PRKD2,TRIM32,MAPK15,RDH10,FASTKD3,FANK1,DCAF6,ERBB4,FOXK2,ANXA1,ATF2,PRDM4,PPARA,TRIM16,BCLAF1,CNBP,ZNF827,RNF4,HES1,UPF3A,STARD4,CSRP3,HEY1,…
transcription by RNA polymerase II	2689	299	1.38e-05	0.000897624	STAT1,DDX58,IFI27,PSMB9,PARP9,IRF7,PSMB8,HELZ2,TLR3,BATF2,NLRC5,DDIT3,ETV7,NMI,ZNFX1,LMO7,CXCL10,NAMPT,SP110,ETV4,ZNF467,SP100,IRF9,ZNF69,CCNK,STAT2,MYRF,TXNIP,NOD2,IFRD1,PAX9,NCOA7,VEGFA,PSME2,IRF1,ZNF350,DKK1,ZNF124,MAML1,KLF4,ZFP90,PHF6,LEF1,ZNF611,CDON,NSD1,ZNF121,TCF20,HIRA,SDR16C5,BBS7,F2RL1,MED8,TSC22D1,ZSCAN31,PPARG,AHRR,CEBPZ,SMYD2,TCF12,LMCD1,SP1,TGFA,HCFC2,FRK,ABL1,NFKB2,PRKD2,PSME1,ZN…
regulation of transcription by RNA polymerase II	2545	284	1.81e-05	0.00113386	STAT1,DDX58,IFI27,PSMB9,PARP9,IRF7,PSMB8,HELZ2,TLR3,BATF2,NLRC5,DDIT3,ETV7,ZNFX1,LMO7,CXCL10,NAMPT,SP110,ETV4,ZNF467,SP100,IRF9,ZNF69,CCNK,STAT2,MYRF,TXNIP,NOD2,IFRD1,PAX9,NCOA7,VEGFA,PSME2,IRF1,ZNF350,DKK1,ZNF124,MAML1,KLF4,ZFP90,PHF6,LEF1,ZNF611,CDON,NSD1,ZNF121,TCF20,HIRA,SDR16C5,BBS7,F2RL1,MED8,TSC22D1,ZSCAN31,PPARG,AHRR,CEBPZ,SMYD2,TCF12,LMCD1,SP1,TGFA,HCFC2,FRK,ABL1,NFKB2,PRKD2,PSME1,ZNF487…
regulation of cellular biosynthetic process	4255	448	1.97e-05	0.00122087	TRIM22,STAT1,DDX58,IFI27,PSMB9,PARP9,IRF7,PSMB8,HELZ2,EIF2AK2,TLR3,TRIM21,RBCK1,BATF2,PARP14,NLRC5,DTX3L,DDIT3,ETV7,NMI,ZNFX1,LMO7,SMTNL1,CXCL10,NAMPT,SMCHD1,LGALS9,RBM24,SP110,ETV4,ZNF467,SP100,IRF9,CCDC88A,ZNF766,TRIM14,ZNF69,IFNL1,CCNK,STAT2,OGFOD1,AIM2,MYRF,MDK,TRIM25,IGFBP5,TXNIP,NOD2,IFRD1,BASP1,ATXN2,RNF31,PAX9,NCOA7,VEGFA,PSME2,XRN1,IRF1,ZNF350,DKK1,ZNF124,MAML1,KLF4,ZFP90,PHF6,LEF1,ZNF61…
regulation of biosynthetic process	4342	456	2.08e-05	0.00128006	TRIM22,STAT1,DDX58,IFI27,PSMB9,PARP9,IRF7,PSMB8,HELZ2,EIF2AK2,TLR3,TRIM21,RBCK1,BATF2,PARP14,NLRC5,DTX3L,DDIT3,ETV7,NMI,ZNFX1,LMO7,SMTNL1,CXCL10,NAMPT,SMCHD1,LGALS9,RBM24,SP110,ETV4,ZNF467,SP100,IRF9,CCDC88A,ZNF766,TRIM14,ZNF69,IFNL1,CCNK,STAT2,OGFOD1,AIM2,MYRF,MDK,TRIM25,IGFBP5,TXNIP,ARG2,NOD2,IFRD1,BASP1,ATXN2,RNF31,PAX9,NCOA7,VEGFA,PSME2,XRN1,IRF1,ZNF350,DKK1,ZNF124,MAML1,KLF4,ZFP90,PHF6,LEF1,…
regulation of macromolecule biosynthetic process	4094	432	2.4e-05	0.00145813	TRIM22,STAT1,DDX58,IFI27,PSMB9,PARP9,IRF7,PSMB8,HELZ2,EIF2AK2,TLR3,TRIM21,RBCK1,BATF2,PARP14,NLRC5,DTX3L,DDIT3,ETV7,NMI,ZNFX1,LMO7,SMTNL1,CXCL10,NAMPT,SMCHD1,LGALS9,RBM24,SP110,ETV4,ZNF467,SP100,IRF9,CCDC88A,ZNF766,TRIM14,ZNF69,IFNL1,CCNK,STAT2,OGFOD1,AIM2,MYRF,MDK,TRIM25,IGFBP5,TXNIP,NOD2,IFRD1,BASP1,ATXN2,RNF31,PAX9,NCOA7,VEGFA,PSME2,XRN1,IRF1,ZNF350,DKK1,ZNF124,MAML1,KLF4,ZFP90,PHF6,LEF1,ZNF61…
positive regulation of macromolecule biosynthetic process	1841	213	2.72e-05	0.00163267	STAT1,DDX58,PARP9,IRF7,HELZ2,TLR3,NLRC5,DTX3L,DDIT3,LMO7,CXCL10,NAMPT,ETV4,SP100,IFNL1,CCNK,STAT2,MYRF,MDK,NOD2,PAX9,NCOA7,VEGFA,IRF1,MAML1,KLF4,ZFP90,LEF1,CDON,NSD1,NSUN5,TCF20,F2RL1,SAMD4A,PPARG,TF,AHRR,CEBPZ,TCF12,SP1,PKIB,EGF,HCFC2,ABL1,NFKB2,PRKD2,TRIM32,MAPK15,FASTKD3,FANK1,DCAF6,ERBB4,FOXK2,ATF2,PRDM4,PPARA,TRIM16,BCLAF1,CNBP,ZNF827,RNF4,HES1,UPF3A,CSRP3,HEY1,CCAR1,LPIN2,IRS2,NR4A1,RPTOR,U…
regulation of cellular macromolecule biosynthetic process	3991	421	3.3e-05	0.00190106	TRIM22,STAT1,DDX58,IFI27,PSMB9,PARP9,IRF7,PSMB8,HELZ2,EIF2AK2,TLR3,TRIM21,RBCK1,BATF2,NLRC5,DTX3L,DDIT3,ETV7,ZNFX1,LMO7,SMTNL1,CXCL10,NAMPT,SMCHD1,LGALS9,RBM24,SP110,ETV4,ZNF467,SP100,IRF9,CCDC88A,ZNF766,TRIM14,ZNF69,IFNL1,CCNK,STAT2,OGFOD1,AIM2,MYRF,MDK,TRIM25,IGFBP5,TXNIP,NOD2,IFRD1,BASP1,ATXN2,RNF31,PAX9,NCOA7,VEGFA,PSME2,XRN1,IRF1,ZNF350,DKK1,ZNF124,MAML1,KLF4,ZFP90,PHF6,LEF1,ZNF611,CDON,NSD1…
positive regulation of biosynthetic process	1991	227	3.77e-05	0.00212063	STAT1,DDX58,PARP9,IRF7,HELZ2,TLR3,NLRC5,DTX3L,DDIT3,LMO7,CXCL10,NAMPT,ETV4,SP100,IFNL1,CCNK,STAT2,MYRF,MDK,NOD2,PAX9,NCOA7,VEGFA,IRF1,MAML1,KLF4,ZFP90,LEF1,CDON,NSD1,NSUN5,TCF20,LDLR,ACSL3,F2RL1,SAMD4A,PPARG,TF,AHRR,CEBPZ,TCF12,SP1,PKIB,EGF,HCFC2,ABL1,NFKB2,PRKD2,TRIM32,MAPK15,RDH10,FASTKD3,FANK1,DCAF6,ERBB4,FOXK2,ANXA1,ATF2,PRDM4,PPARA,TRIM16,BCLAF1,CNBP,ZNF827,RNF4,HES1,UPF3A,STARD4,CSRP3,HEY1,…
positive regulation of nucleobase-containing compound metabolic process	1863	214	4.09e-05	0.00228274	STAT1,DDX58,PARP9,IRF7,HELZ2,TLR3,NLRC5,DTX3L,DDIT3,LMO7,CXCL10,NAMPT,SMCHD1,RBM24,ETV4,SP100,IFNL1,CCNK,STAT2,MYRF,MDK,EYA4,NOD2,PAX9,NCOA7,VEGFA,IRF1,MAML1,KLF4,GTPBP1,ZFP90,LEF1,CDON,ZC3HAV1,NSD1,TCF20,F2RL1,PPARG,TF,AHRR,CEBPZ,TCF12,SP1,PKIB,EGF,HCFC2,ABL1,NFKB2,PRKD2,TRIM32,MAPK15,FANK1,DCAF6,ERBB4,FOXK2,ATF2,PRDM4,PPARA,TRIM16,BCLAF1,CNBP,ZNF827,RNF4,HES1,RNF8,CSRP3,HEY1,CCAR1,LPIN2,NR4A1,E…
positive regulation of nitrogen compound metabolic process	3196	342	7.64e-05	0.00385323	STAT1,DDX58,PARP9,IRF7,HELZ2,EIF2AK2,TLR3,PARP14,NLRC5,DTX3L,DDIT3,BIRC3,FAXDC2,NMI,MLKL,LMO7,CXCL10,NAMPT,SMCHD1,LGALS9,RBM24,ETV4,SP100,CALM1,CCDC88A,TNFRSF10A,RICTOR,IFNL1,CCNK,STAT2,AIM2,MYRF,MDK,LPAR1,EYA4,NOD2,FAS,RAPGEF3,PAX9,NCOA7,PTPRJ,VEGFA,PSME2,IRF1,DKK1,MAML1,EHD4,KLF4,GTPBP1,ZFP90,LEF1,CDON,ZC3HAV1,NSD1,PMAIP1,NSUN5,TCF20,GPRC5C,LDLR,ACSL3,SDR16C5,BBS7,F2RL1,SAMD4A,PPARG,TF,AHRR,CEB…
Annotation Cluster 7	Enrichment Score: 3.23373383030377
Term	Annotated	Significant	Pvalue	Padj	GeneID
regulation of cellular catabolic process	874	125	6.03e-08	9.46e-06	TRIM22,LAMP3,PSMB9,PSMB8,RAB8A,TRIM21,DTX3L,DDIT3,NAMPT,RBM24,RUFY4,TRIM14,TRDMT1,SMCR8,PLEKHF1,HK2,PSME2,XRN1,ATP6V1D,GTPBP1,MTMR2,ZC3HAV1,C9orf72,LDLR,BBS7,DESI1,SAMD4A,MFN2,EGF,NUB1,PNPLA2,TRIM13,ZFAND2A,ABL1,PSME1,MAPK15,FASTKD3,NBAS,PSMA6,FOXK2,PSMB10,PPARA,TAB2,RNF40,IRS2,ERN1,RPTOR,UBC,MYEF2,XPO1,CDK5R1,CAMKK2,IGF2BP2,HMOX1,PRKAB1,SCARB1,PSMC2,QSOX1,ATP6V1E1,DCP1A,SMG1,TP53,GPX1,CNOT1,AXIN…
regulation of catabolic process	1032	141	1.42e-07	2.12e-05	TRIM22,LAMP3,PSMB9,PSMB8,RAB8A,TRIM21,DTX3L,DDIT3,NAMPT,RBM24,RUFY4,TRIM14,TRDMT1,SMCR8,PLEKHF1,HK2,PSME2,XRN1,ATP6V1D,GTPBP1,MTMR2,ZC3HAV1,C9orf72,LDLR,BBS7,DESI1,SAMD4A,MFN2,EGF,NUB1,PNPLA2,TRIM13,ZFAND2A,ABL1,PSME1,TRIM32,MAPK15,FASTKD3,NBAS,PSMA6,FOXK2,PSMB10,PPARA,TAB2,RNF40,IRS2,ERN1,RPTOR,UBC,MYEF2,XPO1,CDK5R1,CAMKK2,IGF2BP2,HMOX1,PRKAB1,SCARB1,PSMC2,CRTC3,QSOX1,ATP6V1E1,MYCBP2,DCP1A,OAZ2,…
cellular catabolic process	2316	274	2.29e-07	3.19e-05	NT5C3A,ISG15,TRIM22,LAMP3,UBE2L6,IFI27,PSMB9,PSMB8,HELZ2,RAB8A,OAS2,TRIM21,RBCK1,DTX3L,USP18,DDIT3,NAMPT,ENTPD6,RNF114,RBM24,PATL1,CALM1,RUFY4,ISG20,ACAT1,TRIM14,TRDMT1,SMCR8,SYNPO2,NT5E,TRIM25,PLEKHF1,HK2,ARG2,SIAH3,PSME2,XRN1,ATP6V1D,APOBEC3G,GTPBP1,ESD,PRUNE2,MTMR2,UBA7,CNP,FBXO27,ZC3HAV1,PMAIP1,C9orf72,NT5C2,LDLR,BBS7,RNF43,DESI1,GID4,SAMD4A,ABHD12B,SMG7,MFN2,EGF,SLC25A21,NUB1,PNPLA2,TRIM13,Z…
catabolic process	2683	303	3.24e-06	0.000286397	NT5C3A,ISG15,TRIM22,LAMP3,UBE2L6,IFI27,PSMB9,PSMB8,HELZ2,RAB8A,OAS2,TRIM21,RBCK1,DTX3L,USP18,DDIT3,NAMPT,ENTPD6,RNF114,RBM24,PATL1,STS,CALM1,RUFY4,ISG20,ACAT1,TRIM14,TRDMT1,SMCR8,SYNPO2,NT5E,TRIM25,PLEKHF1,HK2,ARG2,SIAH3,PSME2,XRN1,ATP6V1D,APOBEC3G,GTPBP1,ESD,PRUNE2,MTMR2,UBA7,CNP,FBXO27,ZC3HAV1,PMAIP1,C9orf72,NT5C2,LDLR,BBS7,RNF43,DESI1,GID4,SAMD4A,ABHD12B,SMG7,MFN2,EGF,SLC25A21,NUB1,PNPLA2,TRIM…
regulation of autophagy	347	56	9.29e-06	0.000648866	TRIM22,LAMP3,RAB8A,TRIM21,DDIT3,NAMPT,RUFY4,TRIM14,SMCR8,PLEKHF1,HK2,ATP6V1D,C9orf72,MFN2,TRIM13,ABL1,MAPK15,FOXK2,TAB2,ERN1,RPTOR,CDK5R1,CAMKK2,HMOX1,PRKAB1,QSOX1,ATP6V1E1,SMG1,TP53,VPS13C,WAC,TRIM8,FOXO3,RAB5A,RHEB,PIKFYVE,FZD5,RIPK2,ATP6V0B,AKT1,FBXL2,TPCN1,NRBP2,ACER2,SEC22B,MTMR8,BNIP3L,EXOC4,TAB3,CLN3,TSC1,VPS35,SESN2,PIP4K2C,FYCO1,KDM4A
regulation of macroautophagy	176	33	3.19e-05	0.00186249	RUFY4,SMCR8,ATP6V1D,C9orf72,MFN2,TRIM13,ERN1,RPTOR,CDK5R1,HMOX1,PRKAB1,QSOX1,ATP6V1E1,SMG1,TP53,VPS13C,WAC,RAB5A,RHEB,PIKFYVE,RIPK2,ATP6V0B,AKT1,NRBP2,SEC22B,BNIP3L,EXOC4,CLN3,TSC1,VPS35,SESN2,PIP4K2C,FYCO1
nucleobase-containing compound catabolic process	555	78	3.52e-05	0.00201793	NT5C3A,PSMB9,PSMB8,HELZ2,OAS2,ENTPD6,RBM24,PATL1,ISG20,ACAT1,TRDMT1,NT5E,PSME2,XRN1,APOBEC3G,GTPBP1,CNP,ZC3HAV1,NT5C2,SAMD4A,SMG7,PSME1,FASTKD3,NBAS,PSMA6,ZHX2,APOBEC3D,PSMB10,APOBEC3F,UPF3A,WDR61,ERN1,UBC,MYEF2,XPO1,ACOT7,IGF2BP2,NUDT13,PSMC2,NUDT7,ZPR1,DCP1A,SMG1,GPX1,PELO,CNOT1,MGAT1,ABCD1,DNPH1,PPP2R2A,TNFSF13,OGG1,HSF1,RPL5,PSMA4,PDE4D,RNASEL,MOV10,AKT1,METTL14,NSUN2,PSMD13,PPP2CA,RPL23,PNRC…
autophagy	532	74	7.76e-05	0.00385323	TRIM22,LAMP3,RAB8A,TRIM21,DDIT3,NAMPT,RUFY4,TRIM14,SMCR8,SYNPO2,PLEKHF1,HK2,ATP6V1D,C9orf72,MFN2,TRIM13,ABL1,MAPK15,FOXK2,LIX1L,TAB2,ERN1,RPTOR,PIK3C2B,CDK5R1,STX17,CAMKK2,HMOX1,PRKAB1,SBF2,QSOX1,VPS39,ATP6V1E1,GABARAP,SMG1,TP53,MTMR14,VPS13C,VPS51,WAC,TRIM8,FOXO3,RAB5A,RHEB,PIKFYVE,FZD5,RIPK2,ATP6V0B,AKT1,TOMM5,FBXL2,TPCN1,VPS13A,DDRGK1,MARK2,NRBP2,ACER2,SQSTM1,SEC22B,MTMR8,CHMP4C,BNIP3L,ATG4D,E…
process utilizing autophagic mechanism	532	74	7.76e-05	0.00385323	TRIM22,LAMP3,RAB8A,TRIM21,DDIT3,NAMPT,RUFY4,TRIM14,SMCR8,SYNPO2,PLEKHF1,HK2,ATP6V1D,C9orf72,MFN2,TRIM13,ABL1,MAPK15,FOXK2,LIX1L,TAB2,ERN1,RPTOR,PIK3C2B,CDK5R1,STX17,CAMKK2,HMOX1,PRKAB1,SBF2,QSOX1,VPS39,ATP6V1E1,GABARAP,SMG1,TP53,MTMR14,VPS13C,VPS51,WAC,TRIM8,FOXO3,RAB5A,RHEB,PIKFYVE,FZD5,RIPK2,ATP6V0B,AKT1,TOMM5,FBXL2,TPCN1,VPS13A,DDRGK1,MARK2,NRBP2,ACER2,SQSTM1,SEC22B,MTMR8,CHMP4C,BNIP3L,ATG4D,E…
cellular macromolecule catabolic process	1203	144	0.000130245	0.00582196	ISG15,LAMP3,UBE2L6,IFI27,PSMB9,PSMB8,HELZ2,OAS2,RBCK1,DTX3L,USP18,DDIT3,RNF114,RBM24,PATL1,ISG20,TRDMT1,TRIM25,SIAH3,PSME2,XRN1,GTPBP1,UBA7,FBXO27,ZC3HAV1,PMAIP1,LDLR,BBS7,RNF43,DESI1,GID4,SAMD4A,SMG7,EGF,NUB1,TRIM13,ZFAND2A,PSME1,TRIM32,FASTKD3,NBAS,USP43,PSMA6,GET4,ZHX2,TOR1A,PSMB10,FBXO39,RNF4,RNF8,UPF3A,WDR61,RNF40,ERN1,CUL7,NHLRC3,UBC,MYEF2,XPO1,IGF2BP2,PSMC2,DNAJC18,ZPR1,DCP1A,LONP1,SYVN1,F…
organic substance catabolic process	2222	245	0.000163286	0.00695132	NT5C3A,ISG15,LAMP3,UBE2L6,IFI27,PSMB9,PSMB8,HELZ2,OAS2,RBCK1,DTX3L,USP18,DDIT3,ENTPD6,RNF114,RBM24,PATL1,STS,CALM1,ISG20,ACAT1,TRDMT1,SYNPO2,NT5E,TRIM25,HK2,ARG2,SIAH3,PSME2,XRN1,APOBEC3G,GTPBP1,ESD,PRUNE2,MTMR2,UBA7,CNP,FBXO27,ZC3HAV1,PMAIP1,NT5C2,LDLR,BBS7,RNF43,DESI1,GID4,SAMD4A,ABHD12B,SMG7,EGF,SLC25A21,NUB1,PNPLA2,TRIM13,ZFAND2A,PSME1,TRIM32,FASTKD3,NBAS,USP43,PSMA6,FOXK2,GET4,SDSL,ZHX2,TOR1…
Annotation Cluster 8	Enrichment Score: 2.72154072558523
Term	Annotated	Significant	Pvalue	Padj	GeneID
regulation of cellular protein localization	560	83	2.59e-06	0.000241346	IFI27,PARP9,GBP1,DTX3L,SP100,CCDC88A,EPHA2,SIAH3,RNF31,RAPGEF3,PMAIP1,ACSL3,EGF,MIEF1,NMT1,ERBB4,CROCC,TOR1A,CLDN18,EFNB2,SAR1A,ATAD1,STOM,CSRP3,ZDHHC5,CIB1,SHISA6,XPO1,CDK5R1,ANK3,GAS8,PDCD10,ASTN2,ZPR1,OAZ2,CCDC66,INPP5E,SCRIB,STX3,TP53,GPD1L,GNL3,CSK,BYSL,ANKRD13A,CRIPT,DPP10,RASSF5,TRIM8,JAK2,PTPN1,PTPN9,ZDHHC1,FZD5,BBC3,AKT1,SIRT7,RHOQ,CRKL,BID,ABHD17C,NMD3,NSUN2,CEMIP,TM9SF4,DDRGK1,MARK4,PP…
regulation of cellular localization	1012	130	1.12e-05	0.000747686	IFI27,PARP9,CXCL11,GBP1,DTX3L,DDIT3,CXCL10,LGALS9,MX2,SP100,CALM1,CCDC88A,EPHA2,SNCAIP,RAB3B,SIAH3,RNF31,RAPGEF3,MTMR2,PMAIP1,RYR3,ACSL3,F2RL1,REEP2,EGF,MIEF1,ABL1,LYN,MAPK15,MAP1B,NMT1,ERBB4,LETM1,NAPA,CROCC,TOR1A,CLDN18,EFNB2,THY1,SAR1A,ATAD1,STOM,CSRP3,PIM3,ZDHHC5,CIB1,SCP2,SHISA6,XPO1,CDK5R1,TRPM4,MAD1L1,HMOX1,ANK3,GAS8,PDCD10,TMEM38B,ASTN2,PLA2G6,ZPR1,OAZ2,CCDC66,INPP5E,SCRIB,STX3,TP53,GPD1L…
regulation of protein localization	950	120	5.17e-05	0.00281705	TRIM22,IFI27,PARP9,RAB8A,TRIM21,GBP1,DTX3L,SP100,CCDC88A,RSAD2,TRIM14,EPHA2,SLC16A1,SIAH3,RNF31,RAPGEF3,MCU,RABGAP1L,PMAIP1,ACSL3,F2RL1,EGF,MIEF1,LYN,NMT1,ERBB4,ANXA1,LLGL2,CROCC,TOR1A,CLDN18,EFNB2,SAR1A,ATAD1,DNAJC1,STOM,CSRP3,IRS2,PIM3,ZDHHC5,CIB1,SHISA6,CORO2B,XPO1,CDK5R1,TRPM4,ANK3,GAS8,PDCD10,ASTN2,PLA2G6,MYCBP2,ZPR1,OAZ2,CCDC66,INPP5E,SCRIB,STX3,TP53,NR1H2,GPD1L,GNL3,CSK,SEC24A,BYSL,ANKRD13…
regulation of localization	2875	310	0.000103769	0.0048826	BST2,IFITM1,TRIM22,DDX58,IFI27,PARP9,CXCL11,RAB8A,OAS2,TRIM21,GBP1,DTX3L,DDIT3,PLVAP,ACE2,GLRX,CXCL10,LGALS9,MX2,LRAT,SP100,CALM1,CCDC88A,RSAD2,TRIM14,IL15RA,PODXL,GRM7,EPHA2,MDK,IGFBP5,LPAR1,SNCAIP,SLC16A1,HK2,SH3GL3,C2,RAB3B,SIAH3,ATXN2,RNF31,RAPGEF3,CCDC40,PTPRJ,MCU,SHANK2,VEGFA,MGAT5,DKK1,EHD4,KLF4,DNAH11,CEACAM6,MTMR2,LEF1,RUFY1,RABGAP1L,PMAIP1,SGK1,SERPINF1,RYR3,ADIPOR2,RAB25,ACSL3,F2RL1,AM…
positive regulation of cellular protein localization	338	50	0.000254677	0.00994241	PARP9,DTX3L,CCDC88A,EPHA2,RNF31,RAPGEF3,PMAIP1,ACSL3,EGF,MIEF1,NMT1,ERBB4,CROCC,SAR1A,STOM,ZDHHC5,CIB1,CDK5R1,ANK3,GAS8,PDCD10,ZPR1,OAZ2,STX3,TP53,GPD1L,GNL3,DPP10,TRIM8,JAK2,PTPN9,ZDHHC1,FZD5,BBC3,AKT1,BID,ABHD17C,NMD3,CEMIP,TM9SF4,DDRGK1,MARK4,SQSTM1,CLN3,SESN2,EIF2AK3,CNPY4,DMAP1,UBE2D3,ARF6
Annotation Cluster 9	Enrichment Score: 2.53582431402772
Term	Annotated	Significant	Pvalue	Padj	GeneID
heterocycle catabolic process	602	84	2.33e-05	0.00142436	NT5C3A,PSMB9,PSMB8,HELZ2,OAS2,ENTPD6,RBM24,PATL1,ISG20,ACAT1,TRDMT1,NT5E,PSME2,XRN1,APOBEC3G,GTPBP1,CNP,ZC3HAV1,NT5C2,SAMD4A,SMG7,PSME1,FASTKD3,NBAS,PSMA6,ZHX2,APOBEC3D,PSMB10,APOBEC3F,UPF3A,WDR61,ERN1,UBC,MYEF2,XPO1,ACOT7,IGF2BP2,HMOX1,BLVRB,NUDT13,CYP2A6,PSMC2,NUDT7,ZPR1,DCP1A,SMG1,GPX1,PELO,CNOT1,MGAT1,ABCD1,DNPH1,PPP2R2A,TNFSF13,OGG1,HSF1,RPL5,PSMA4,PDE4D,RNASEL,MOV10,AKT1,METTL14,NSUN2,PSMD1…
cellular nitrogen compound catabolic process	603	83	4.25e-05	0.00235719	NT5C3A,PSMB9,PSMB8,HELZ2,OAS2,ENTPD6,RBM24,PATL1,ISG20,ACAT1,TRDMT1,NT5E,PSME2,XRN1,APOBEC3G,GTPBP1,CNP,ZC3HAV1,NT5C2,SAMD4A,SMG7,PSME1,FASTKD3,NBAS,PSMA6,ZHX2,APOBEC3D,PSMB10,APOBEC3F,UPF3A,WDR61,ERN1,UBC,MYEF2,XPO1,ACOT7,IGF2BP2,HMOX1,BLVRB,NUDT13,PSMC2,NUDT7,ZPR1,DCP1A,SMG1,GPX1,PELO,CNOT1,MGAT1,ABCD1,DNPH1,PPP2R2A,TNFSF13,OGG1,HSF1,RPL5,PSMA4,PDE4D,RNASEL,MOV10,AKT1,METTL14,NSUN2,PSMD13,PPP2C…
aromatic compound catabolic process	620	84	6.71e-05	0.00350902	NT5C3A,PSMB9,PSMB8,HELZ2,OAS2,ENTPD6,RBM24,PATL1,ISG20,ACAT1,TRDMT1,NT5E,PSME2,XRN1,APOBEC3G,GTPBP1,CNP,ZC3HAV1,NT5C2,SAMD4A,SMG7,PSME1,FASTKD3,NBAS,PSMA6,ZHX2,APOBEC3D,PSMB10,APOBEC3F,UPF3A,WDR61,ERN1,UBC,MYEF2,XPO1,ACOT7,IGF2BP2,HMOX1,BLVRB,NUDT13,CYP2A6,PSMC2,NUDT7,ZPR1,DCP1A,SMG1,GPX1,PELO,CNOT1,MGAT1,ABCD1,DNPH1,PPP2R2A,TNFSF13,OGG1,HSF1,RPL5,PSMA4,PDE4D,RNASEL,MOV10,AKT1,METTL14,NSUN2,PSMD1…
organic cyclic compound catabolic process	653	87	9.11e-05	0.00440432	NT5C3A,PSMB9,PSMB8,HELZ2,OAS2,ENTPD6,RBM24,PATL1,STS,ISG20,ACAT1,TRDMT1,NT5E,PSME2,XRN1,APOBEC3G,GTPBP1,CNP,ZC3HAV1,NT5C2,SAMD4A,SMG7,PSME1,FASTKD3,NBAS,PSMA6,ZHX2,APOBEC3D,PSMB10,SULT1E1,APOBEC3F,UPF3A,WDR61,ERN1,UBC,MYEF2,XPO1,ACOT7,IGF2BP2,HMOX1,BLVRB,NUDT13,SCARB1,CYP2A6,PSMC2,NUDT7,ZPR1,DCP1A,SMG1,GPX1,PELO,CNOT1,MGAT1,ABCD1,DNPH1,PPP2R2A,TNFSF13,OGG1,HSF1,RPL5,PSMA4,PDE4D,RNASEL,MOV10,AKT1,…
Annotation Cluster 10	Enrichment Score: 2.51574149503482
Term	Annotated	Significant	Pvalue	Padj	GeneID
regulation of cell projection organization	706	98	6.17e-06	0.000459678	CCDC88A,NEGR1,PODXL,EPHA2,MDK,LPAR1,IFRD1,SHANK2,VEGFA,DKK1,KLF4,SERPINF1,DZIP1,F2RL1,FKBP4,ABL1,PDLIM5,ESPN,LYN,MAPK15,MAP1B,DCDC2,ITPKA,CROCC,EEF2K,KIAA0319,EFNB2,THY1,SEMA4D,ADCY6,CIB1,CUL7,PARP6,CDK5R1,EVI5L,RNF157,DLG4,OBSL1,EFNB3,ROBO2,TBX6,KAT2A,RCC2,MYCBP2,CRK,DPYSL3,C21orf91,RAP1GAP2,NRP1,RND2,SYNE2,CDC42EP5,CDC42EP2,CCR7,EPHA7,SRF,P2RX7,WASL,OCLN,UST,NSMF,PTPN9,NCKIPSD,RAB5A,PLA2G3,WRAP…
regulation of plasma membrane bounded cell projection organization	696	96	9.98e-06	0.000676217	CCDC88A,NEGR1,PODXL,EPHA2,MDK,LPAR1,IFRD1,SHANK2,VEGFA,DKK1,KLF4,SERPINF1,DZIP1,F2RL1,FKBP4,ABL1,PDLIM5,ESPN,LYN,MAPK15,MAP1B,DCDC2,ITPKA,CROCC,EEF2K,KIAA0319,EFNB2,THY1,SEMA4D,ADCY6,CIB1,CUL7,PARP6,CDK5R1,EVI5L,RNF157,DLG4,OBSL1,EFNB3,ROBO2,TBX6,RCC2,MYCBP2,CRK,DPYSL3,C21orf91,RAP1GAP2,NRP1,RND2,SYNE2,CDC42EP5,CDC42EP2,CCR7,EPHA7,SRF,P2RX7,WASL,OCLN,UST,NSMF,PTPN9,NCKIPSD,RAB5A,PLA2G3,WRAP73,EPS…
regulation of neuron differentiation	675	89	0.000110113	0.00509273	CCDC88A,NEGR1,DIXDC1,MDK,LPAR1,SH3GL3,IFRD1,SHANK2,VEGFA,DKK1,KLF4,CDON,SERPINF1,TCF12,FKBP4,ABL1,PDLIM5,TRIM32,LYN,MAP1B,ITPKA,ZHX2,EEF2K,KIAA0319,EFNB2,HMG20A,THY1,SEMA4D,ADCY6,ESRP1,HES1,HEY1,CIB1,CUL7,PARP6,CDK5R1,RNF157,DLG4,OBSL1,EFNB3,ROBO2,TBX6,MYCBP2,CRK,DPYSL3,C21orf91,BIN1,RAP1GAP2,NRP1,RND2,EPHA7,SRF,UST,NSMF,PTPN9,NCKIPSD,FOXO3,PBX1,PLA2G3,PLXNB1,MOB2,MOV10,SHANK3,AKT1,CRTC1,SEMA3A,C…
regulation of neuron projection development	517	71	0.000159269	0.00681277	CCDC88A,NEGR1,MDK,LPAR1,IFRD1,SHANK2,VEGFA,DKK1,KLF4,SERPINF1,FKBP4,ABL1,PDLIM5,LYN,MAP1B,ITPKA,EEF2K,KIAA0319,EFNB2,THY1,SEMA4D,ADCY6,CIB1,CUL7,PARP6,CDK5R1,RNF157,DLG4,OBSL1,EFNB3,ROBO2,TBX6,MYCBP2,CRK,DPYSL3,C21orf91,RAP1GAP2,NRP1,RND2,EPHA7,SRF,UST,NSMF,PTPN9,NCKIPSD,PLA2G3,PLXNB1,MOB2,MOV10,SHANK3,AKT1,CRTC1,SEMA3A,CRKL,RRN3,MAPK6,MARK2,VLDLR,CD38,CREB3L2,TSC1,CNTN1,TRPV2,MEGF8,SETX,CHRNB2,A…
cell projection organization	1589	182	0.000187744	0.00773471	RAB8A,TMEM237,CCDC88A,NEGR1,PODXL,EPHA2,MDK,ARMC2,LPAR1,IFRD1,CCDC40,SHANK2,VEGFA,NFASC,DKK1,EHD4,ATP6V1D,CDC14A,KLF4,SPAG1,MTMR2,CNP,C9orf72,SGK1,SERPINF1,TTC8,TTLL1,RAB25,BBS7,DZIP1,F2RL1,ARL13B,TEKT3,DNAJB13,FKBP4,MAPK8IP2,CDH23,CLMN,ABL1,CNTNAP1,PDLIM5,TRIM32,LMTK2,ESPN,CCDC114,TAOK3,LYN,MAPK15,MAP1B,DCDC2,BTBD3,ITPKA,CROCC,TOR1A,EEF2K,KIAA0319,EFNB2,THY1,SEMA4D,BBS12,TBC1D23,AREG,ADCY6,HES1,…
plasma membrane bounded cell projection organization	1547	177	0.000243817	0.0096448	RAB8A,TMEM237,CCDC88A,NEGR1,PODXL,EPHA2,MDK,ARMC2,LPAR1,IFRD1,CCDC40,SHANK2,VEGFA,NFASC,DKK1,EHD4,ATP6V1D,CDC14A,KLF4,SPAG1,MTMR2,CNP,C9orf72,SGK1,SERPINF1,TTC8,TTLL1,RAB25,BBS7,DZIP1,F2RL1,ARL13B,TEKT3,DNAJB13,FKBP4,MAPK8IP2,CDH23,CLMN,ABL1,CNTNAP1,PDLIM5,TRIM32,LMTK2,ESPN,CCDC114,TAOK3,LYN,MAPK15,MAP1B,DCDC2,BTBD3,ITPKA,CROCC,TOR1A,EEF2K,KIAA0319,EFNB2,THY1,SEMA4D,BBS12,TBC1D23,AREG,ADCY6,HES1,…
Annotation Cluster 11	Enrichment Score: 2.49841551727982
Term	Annotated	Significant	Pvalue	Padj	GeneID
antigen processing and presentation of peptide antigen via MHC class I	99	23	1.51e-05	0.000962808	PSMB9,HLA-A,PSMB8,HLA-C,TAP2,HLA-H,IFI30,PSME2,PSME1,PSMA6,PSMB10,SEC24C,PSMC2,SEC24A,SEC24D,IDE,PSMA4,MR1,NCF1,PSMD13,SEC22B,SEC13,PSMB7
antigen processing and presentation	232	41	1.66e-05	0.00104772	PSMB9,HLA-A,PSMB8,HLA-C,TAP2,LAG3,HLA-H,HLA-DRB5,IFI30,NOD2,RAB3B,PSME2,PSME1,PSMA6,PSMB10,SEC24C,HLA-DPA1,HLA-DMB,PSMC2,SEC24A,SEC24D,CCR7,AP2S1,IDE,PSMA4,FGL2,PIKFYVE,MR1,AP1S1,NCF1,AP3D1,OSBPL1A,PSMD13,SEC22B,RAB35,SEC13,TREX1,ARF1,RAB4A,DNM2,PSMB7
antigen processing and presentation of exogenous antigen	185	33	8.86e-05	0.00430539	PSMB9,HLA-A,PSMB8,HLA-C,TAP2,LAG3,HLA-H,HLA-DRB5,IFI30,PSME2,PSME1,PSMA6,PSMB10,SEC24C,HLA-DPA1,HLA-DMB,PSMC2,SEC24A,SEC24D,AP2S1,PSMA4,PIKFYVE,MR1,AP1S1,NCF1,AP3D1,OSBPL1A,PSMD13,SEC22B,SEC13,ARF1,DNM2,PSMB7
antigen processing and presentation of exogenous peptide antigen	177	31	0.000201055	0.00820744	PSMB9,HLA-A,PSMB8,HLA-C,TAP2,LAG3,HLA-H,HLA-DRB5,IFI30,PSME2,PSME1,PSMA6,PSMB10,SEC24C,HLA-DPA1,HLA-DMB,PSMC2,SEC24A,SEC24D,AP2S1,PSMA4,PIKFYVE,AP1S1,NCF1,OSBPL1A,PSMD13,SEC22B,SEC13,ARF1,DNM2,PSMB7
antigen processing and presentation of peptide antigen	194	33	0.000224354	0.00903481	PSMB9,HLA-A,PSMB8,HLA-C,TAP2,LAG3,HLA-H,HLA-DRB5,IFI30,PSME2,PSME1,PSMA6,PSMB10,SEC24C,HLA-DPA1,HLA-DMB,PSMC2,SEC24A,SEC24D,AP2S1,IDE,PSMA4,PIKFYVE,MR1,AP1S1,NCF1,OSBPL1A,PSMD13,SEC22B,SEC13,ARF1,DNM2,PSMB7
Annotation Cluster 12	Enrichment Score: 2.45737853339994
Term	Annotated	Significant	Pvalue	Padj	GeneID
vesicle budding from membrane	110	26	3.06e-06	0.000278755	MX1,MX2,F5,TGFA,MAPK15,NAPA,SAR1A,AREG,SEC24C,CHMP5,SEC24A,SEC24D,P2RX7,WASL,TRAPPC6B,CHMP7,NSF,AP3D1,GOSR2,PEF1,SEC22B,CHMP4C,BET1,SEC13,ARF1,DNM2
establishment of organelle localization	432	64	3.59e-05	0.00204676	SPRY1,MX1,LGALS9,MX2,BBS7,F5,TGFA,CLMN,LYN,MAPK15,MAP1B,NAPA,LLGL2,CROCC,TOR1A,RMDN1,SAR1A,TBC1D23,AREG,SEC24C,CHMP1B,XPO1,MAD1L1,HMOX1,STARD3,PDCD10,CHMP5,SCRIB,SYNE2,SEC24A,SEC24D,EIF6,WASL,TRAPPC6B,AGBL4,ADORA2B,PLA2G3,CHMP7,NSF,NMD3,AP3D1,SDAD1,MYO5B,MREG,GOSR2,PEF1,FGR,SEC22B,BOD1,CHMP4C,MILR1,SYNJ1,BET1,EXOC4,PIK3CD,CLN3,FMN2,SPRY2,SEC13,SPICE1,ARF1,DNM2,FYCO1,PAX6
vesicle organization	340	51	0.000157162	0.00678757	TAP2,RAB8A,MX1,STX2,MX2,PLEKHF1,TXNDC8,F5,TGFA,MAPK15,ANXA1,NAPA,FER1L5,SAR1A,AREG,SNX11,SEC24C,CHMP1B,STX17,DLG4,ANKFY1,VPS39,CHMP5,STX3,SEC24A,SEC24D,RAB20,P2RX7,WASL,TRAPPC6B,PIKFYVE,PLA2G3,CHMP7,TSNARE1,NSF,SNX19,ZFYVE16,AP3D1,RAB14,GOSR2,PEF1,SQSTM1,SEC22B,CHMP4C,SYNJ1,BET1,ARFGEF2,CLN3,SEC13,ARF1,DNM2
COPII vesicle coating	66	16	0.000170892	0.00717265	F5,TGFA,MAPK15,NAPA,SAR1A,AREG,SEC24C,SEC24A,SEC24D,TRAPPC6B,NSF,GOSR2,PEF1,SEC22B,BET1,SEC13
vesicle targeting, rough ER to cis-Golgi	66	16	0.000170892	0.00717265	F5,TGFA,MAPK15,NAPA,SAR1A,AREG,SEC24C,SEC24A,SEC24D,TRAPPC6B,NSF,GOSR2,PEF1,SEC22B,BET1,SEC13
vesicle targeting	95	20	0.000225597	0.00904411	F5,TGFA,MAPK15,NAPA,SAR1A,TBC1D23,AREG,SEC24C,STARD3,SCRIB,SEC24A,SEC24D,TRAPPC6B,NSF,GOSR2,PEF1,SEC22B,BET1,EXOC4,SEC13
