# Supplementary material for: Respiratory Syncytial Virus Infection Does Not Induce Epithelial-Mesenchymal Transition
Source: J Virol. 2023 Jun 20;97(7):e00394-23. doi: 10.1128/jvi.00394-23 (PMC10373540; doi:10.1128/jvi.00394-23)
Supplement: Supplemental file 5 — Table S5. Download jvi.00394-23-s0006.xlsx, XLSX file, 0.08 MB [file jvi.00394-23-s0006.xlsx]

## Sheet: Table S5
Table S5_Shared DEGs_GO clusters
Annotation Cluster 1	Enrichment Score: 25.9658367940167
Term	Annotated	Significant	Pvalue	Padj	GeneID
cilium organization	397	158	4.68e-50	4.54e-46	DYNC2H1,LCA5,CEP162,PARVA,ABLIM3,LRRC49,CETN2,CCDC39,IFT88,TUBA1A,KIFAP3,UBXN10,ARL3,IFT172,DNAH5,NPHP1,CC2D2A,IFT80,RFX3,WDR35,RSPH1,IFT81,NEK1,DRC1,SPAG16,TTC30A,AKAP9,RABL2B,RSPH4A,LRRC6,SPATA6,TCTN2,DNAL1,SPEF2,IFT57,HYDIN,CCDC65,MNS1,ALMS1,IQUB,ARMC4,SPAG17,IFT122,TTC26,RFX2,PIBF1,BBS4,UNC119B,IQCG,TMEM107,TEKT1,B9D1,CLUAP1,DZIP1L,CCDC13,FAM161A,DNAI1,TEKT4,TMEM67,LCA5L,TTC21B,CDKL1,TTC30B,C…
microtubule-based process	852	211	4.69e-30	5.7e-27	DYNC2H1,MAP6,EFHC2,LCA5,DNAH2,LRRC49,MAP2,CETN2,DNAH10,CCDC39,IFT88,TUBA1A,KIFAP3,ARL3,IFT172,DNAH3,SPA17,DNAH5,PHLDB2,CC2D2A,MAP1A,IFT80,EPPIN,RFX3,WDR35,RSPH1,IFT81,DNAH6,ARHGEF2,DNAH9,DRC1,SPAG16,CCDC170,TTC30A,AKAP9,RABL2B,MAP9,RSPH4A,RAB27B,LRRC6,DNAL1,SPEF2,FGF13,GADD45A,EFNA5,KIF13B,IFT57,HYDIN,SPATA7,CCDC65,KIF9,ALMS1,TTLL7,EFHC1,ARMC4,SPAG17,IFT122,TTC26,PIBF1,BBS4,IQCG,TEKT1,CLUAP1,SLC2…
microtubule-based movement	368	117	9.12e-27	8.05e-24	DYNC2H1,LCA5,DNAH2,MAP2,DNAH10,CCDC39,IFT88,KIFAP3,ARL3,IFT172,DNAH3,SPA17,DNAH5,MAP1A,IFT80,EPPIN,RFX3,WDR35,IFT81,DNAH6,DNAH9,DRC1,SPAG16,TTC30A,RABL2B,RSPH4A,RAB27B,LRRC6,SPEF2,KIF13B,IFT57,HYDIN,CCDC65,KIF9,ARMC4,SPAG17,IFT122,TTC26,BBS4,IQCG,TEKT1,CLUAP1,SLC22A16,ROPN1L,TTLL9,DNAI1,TEKT4,LCA5L,TTC21B,TTC30B,DNAH12,NME5,RSPH9,ZBBX,GAS2L2,TTC29,IFT46,KIFC3,DYNLRB2,KIF3A,TEKT2,DNAH1,KIF6,DNAH7,…
cytoskeleton organization	1399	284	7.12e-25	4.94e-22	TGFB3,MAP6,ID1,EFHC2,PARVA,ABLIM3,LRRC49,MAP2,CETN2,CCDC39,MYLK3,TUBA1A,IFT172,PDLIM7,CORO1C,CAP2,KRT6A,DNAH5,NPHP1,PHLDB2,CC2D2A,MAP1A,ARHGAP18,RSPH1,ARHGEF2,DRC1,SPAG16,CCDC170,TRIP10,SSH1,AMOTL2,AKAP9,HCK,MAP9,RSPH4A,LRRC6,DNAL1,SPEF2,FGF13,GADD45A,EFNA5,SLC9A1,HYDIN,SPATA7,CCDC65,PALLD,ALMS1,TTLL7,EFHC1,BCAR1,ARMC4,MYO18A,SPAG17,RND1,TTC26,PIBF1,BBS4,IQCG,KRT6B,ICAM1,TPPP3,SH3BP1,HOOK1,FGD2,M…
microtubule cytoskeleton organization	591	137	4.14e-17	1.44e-14	MAP6,EFHC2,LRRC49,MAP2,CETN2,CCDC39,TUBA1A,IFT172,DNAH5,PHLDB2,CC2D2A,MAP1A,RSPH1,ARHGEF2,DRC1,SPAG16,CCDC170,AKAP9,MAP9,RSPH4A,LRRC6,DNAL1,SPEF2,FGF13,GADD45A,EFNA5,HYDIN,SPATA7,CCDC65,ALMS1,TTLL7,EFHC1,ARMC4,SPAG17,TTC26,PIBF1,BBS4,IQCG,TPPP3,HOOK1,MET,CCDC13,TTLL9,DNAI1,TMEM67,RSPH9,GAS2L2,RNF19A,KIF3A,STMND1,TEKT2,DNAH1,LRGUK,TUBGCP2,CNTLN,DNAH7,DNAI2,RP1,CCDC78,TRAF3IP1,CCDC8,CCDC103,TRIM37,…
Annotation Cluster 2	Enrichment Score: 20.2818859271964
Term	Annotated	Significant	Pvalue	Padj	GeneID
intraciliary transport	53	39	3.31e-26	2.68e-23	DYNC2H1,LCA5,IFT88,KIFAP3,ARL3,IFT172,IFT80,WDR35,IFT81,TTC30A,RABL2B,IFT57,IFT122,TTC26,CLUAP1,LCA5L,TTC21B,TTC30B,IFT46,DYNLRB2,KIF3A,TTC21A,TRAF3IP1,WDR19,IFT140,MAK,IFT22,PCM1,IFT74,RPGR,DYNC2LI1,IFT27,HSPB11,IFT52,DYNLL1,TUB,KIF3B,IFT43,CEP131
microtubule-based protein transport	68	42	2.07e-23	1.18e-20	DYNC2H1,LCA5,IFT88,KIFAP3,ARL3,IFT172,MAP1A,IFT80,WDR35,IFT81,TTC30A,RABL2B,RAB27B,IFT57,IFT122,TTC26,CLUAP1,LCA5L,TTC21B,TTC30B,IFT46,DYNLRB2,KIF3A,TTC21A,TRAF3IP1,WDR19,IFT140,MAK,IFT22,PCM1,IFT74,RPGR,DYNC2LI1,IFT27,HSPB11,IFT52,HSPB1,DYNLL1,TUB,KIF3B,IFT43,CEP131
protein transport along microtubule	68	42	2.07e-23	1.18e-20	DYNC2H1,LCA5,IFT88,KIFAP3,ARL3,IFT172,MAP1A,IFT80,WDR35,IFT81,TTC30A,RABL2B,RAB27B,IFT57,IFT122,TTC26,CLUAP1,LCA5L,TTC21B,TTC30B,IFT46,DYNLRB2,KIF3A,TTC21A,TRAF3IP1,WDR19,IFT140,MAK,IFT22,PCM1,IFT74,RPGR,DYNC2LI1,IFT27,HSPB11,IFT52,HSPB1,DYNLL1,TUB,KIF3B,IFT43,CEP131
intraciliary transport involved in cilium assembly	40	30	7.4e-21	3.27e-18	DYNC2H1,IFT88,KIFAP3,IFT172,IFT80,WDR35,IFT81,IFT57,IFT122,TTC26,CLUAP1,TTC21B,TTC30B,IFT46,DYNLRB2,KIF3A,TRAF3IP1,WDR19,IFT140,IFT22,PCM1,IFT74,DYNC2LI1,IFT27,HSPB11,IFT52,DYNLL1,KIF3B,IFT43,CEP131
microtubule-based transport	190	69	8.09e-20	3.27e-17	DYNC2H1,LCA5,MAP2,CCDC39,IFT88,KIFAP3,ARL3,IFT172,SPA17,DNAH5,MAP1A,IFT80,RFX3,WDR35,IFT81,TTC30A,RABL2B,RAB27B,LRRC6,SPEF2,IFT57,SPAG17,IFT122,TTC26,CLUAP1,ROPN1L,LCA5L,TTC21B,TTC30B,NME5,IFT46,DYNLRB2,KIF3A,DNAH1,TTC21A,TRAF3IP1,CCDC103,DPCD,WDR19,IFT140,MAK,IFT22,PCM1,NDE1,IFT74,RPGR,DYNC2LI1,TTC25,IFT27,NDEL1,AP3M2,HSPB11,CNIH2,DNAAF1,IFT52,KIF4A,HSPB1,DYNLL1,TUB,ARL8B,RAB21,BLOC1S2,ARHGAP21,…
cytoskeleton-dependent intracellular transport	200	64	2.26e-15	6.87e-13	DYNC2H1,MAP6,LCA5,MAP2,IFT88,TUBA1A,KIFAP3,ARL3,IFT172,MAP1A,IFT80,WDR35,IFT81,TTC30A,RABL2B,RAB27B,IFT57,IFT122,TTC26,CLUAP1,HOOK1,LCA5L,TTC21B,TTC30B,IFT46,DYNLRB2,KIF3A,TTC21A,TRAF3IP1,WDR19,IFT140,MAK,IFT22,PCM1,NDE1,IFT74,MYO10,RPGR,DYNC2LI1,IFT27,NDEL1,AP3M2,HSPB11,CNIH2,MYO1C,IFT52,MYO5C,KIF4A,HSPB1,DYNLL1,TUB,ARL8B,ACTN4,RAB21,BLOC1S2,ARHGAP21,KIF3B,IFT43,ARL8A,MYO19,CCDC88C,CEP131,FBXW11…
transport along microtubule	161	55	9.29e-15	2.65e-12	DYNC2H1,LCA5,MAP2,IFT88,KIFAP3,ARL3,IFT172,MAP1A,IFT80,WDR35,IFT81,TTC30A,RABL2B,RAB27B,IFT57,IFT122,TTC26,CLUAP1,LCA5L,TTC21B,TTC30B,IFT46,DYNLRB2,KIF3A,TTC21A,TRAF3IP1,WDR19,IFT140,MAK,IFT22,PCM1,NDE1,IFT74,RPGR,DYNC2LI1,IFT27,NDEL1,AP3M2,HSPB11,CNIH2,IFT52,KIF4A,HSPB1,DYNLL1,TUB,ARL8B,RAB21,BLOC1S2,ARHGAP21,KIF3B,IFT43,ARL8A,CEP131,FBXW11,KIF1C
cilium movement	156	48	3.34e-11	5.24e-09	CCDC39,SPA17,DNAH5,EPPIN,RFX3,DNAH9,DRC1,SPAG16,RSPH4A,LRRC6,SPEF2,HYDIN,CCDC65,ARMC4,SPAG17,BBS4,IQCG,TEKT1,SLC22A16,ROPN1L,TTLL9,DNAI1,TEKT4,NME5,RSPH9,ZBBX,GAS2L2,TTC29,TEKT2,DNAH1,DNAH7,DNAI2,CATSPERD,TTC21A,CCDC103,DPCD,ZMYND10,SLC9B2,TTLL6,TCTE1,TTC25,DNAAF1,CCDC151,DEFB1,BBS2,TACR1,INPP5B,UBE2B
Annotation Cluster 3	Enrichment Score: 11.3838202972377
Term	Annotated	Significant	Pvalue	Padj	GeneID
cilium assembly	377	149	8.92e-47	4.33e-43	DYNC2H1,CEP162,PARVA,ABLIM3,LRRC49,CETN2,CCDC39,IFT88,TUBA1A,KIFAP3,UBXN10,ARL3,IFT172,DNAH5,NPHP1,CC2D2A,IFT80,RFX3,WDR35,RSPH1,IFT81,NEK1,DRC1,SPAG16,AKAP9,RABL2B,RSPH4A,LRRC6,SPATA6,TCTN2,DNAL1,SPEF2,IFT57,HYDIN,CCDC65,MNS1,ALMS1,IQUB,ARMC4,SPAG17,IFT122,TTC26,RFX2,PIBF1,BBS4,UNC119B,IQCG,TMEM107,TEKT1,B9D1,CLUAP1,DZIP1L,CCDC13,FAM161A,DNAI1,TEKT4,TMEM67,TTC21B,CDKL1,TTC30B,TCTN1,NME5,BBS9,RSP…
cell projection assembly	588	188	5.04e-43	1.63e-39	EMP1,DYNC2H1,TGFB3,CEP162,PARVA,ABLIM3,LRRC49,CETN2,CCDC39,IFT88,TUBA1A,KIFAP3,UBXN10,ARL3,IFT172,CORO1C,DNAH5,NPHP1,CC2D2A,IFT80,RFX3,WDR35,RSPH1,IFT81,NEK1,DRC1,SPAG16,AKAP9,RABL2B,RSPH4A,LRRC6,SPATA6,TCTN2,DNAL1,SPEF2,PLEKHM1,IFT57,HYDIN,CCDC65,MNS1,ALMS1,IQUB,EPS8L1,ARMC4,SPAG17,MYLK,IFT122,TTC26,RFX2,PIBF1,BBS4,UNC119B,IQCG,TMEM107,TEKT1,B9D1,CLUAP1,DZIP1L,ICAM1,FGD2,CCDC13,FAM161A,DNAI1,TEK…
plasma membrane bounded cell projection assembly	573	184	2.09e-42	5.09e-39	EMP1,DYNC2H1,TGFB3,CEP162,PARVA,ABLIM3,LRRC49,CETN2,CCDC39,IFT88,TUBA1A,KIFAP3,UBXN10,ARL3,IFT172,CORO1C,DNAH5,NPHP1,CC2D2A,IFT80,RFX3,WDR35,RSPH1,IFT81,NEK1,DRC1,SPAG16,AKAP9,RABL2B,RSPH4A,LRRC6,SPATA6,TCTN2,DNAL1,SPEF2,PLEKHM1,IFT57,HYDIN,CCDC65,MNS1,ALMS1,IQUB,EPS8L1,ARMC4,SPAG17,MYLK,IFT122,TTC26,RFX2,PIBF1,BBS4,UNC119B,IQCG,TMEM107,TEKT1,B9D1,CLUAP1,DZIP1L,ICAM1,FGD2,CCDC13,FAM161A,DNAI1,TEK…
cell projection organization	1589	359	3.94e-42	7.66e-39	EMP1,DYNC2H1,TGFB3,B2M,MAP6,ID1,EFHC2,LCA5,CEP162,ADM,PARVA,ABLIM3,LRRC49,AK7,MAP2,CETN2,CCDC39,IFT88,TUBA1A,KIFAP3,UBXN10,ARL3,IFT172,PDLIM7,CORO1C,DNAH5,ZSWIM4,NPHP1,SEMA3B,TNFRSF12A,CC2D2A,MAP1A,IFT80,RFX3,WDR35,RSPH1,IFT81,DNAH9,NEK1,DRC1,SPAG16,PIFO,TTC30A,AKAP9,RABL2B,RSPH4A,LRRC6,SPATA6,TCTN2,FRYL,DNAL1,SPEF2,FGF13,TCIRG1,EFNA5,KIF13B,ABCD2,KNDC1,PLEKHM1,IFT57,HYDIN,SEMA7A,CCDC65,MNS1,PALL…
plasma membrane bounded cell projection organization	1547	343	2.6e-38	4.21e-35	EMP1,DYNC2H1,TGFB3,B2M,MAP6,ID1,EFHC2,LCA5,CEP162,ADM,PARVA,ABLIM3,LRRC49,MAP2,CETN2,CCDC39,IFT88,TUBA1A,KIFAP3,UBXN10,ARL3,IFT172,PDLIM7,CORO1C,DNAH5,ZSWIM4,NPHP1,SEMA3B,TNFRSF12A,CC2D2A,MAP1A,IFT80,RFX3,WDR35,RSPH1,IFT81,NEK1,DRC1,SPAG16,TTC30A,AKAP9,RABL2B,RSPH4A,LRRC6,SPATA6,TCTN2,FRYL,DNAL1,SPEF2,FGF13,TCIRG1,EFNA5,KIF13B,ABCD2,KNDC1,PLEKHM1,IFT57,HYDIN,SEMA7A,CCDC65,MNS1,PALLD,PLEKHO1,SDK1,…
organelle assembly	879	213	6.05e-29	6.53e-26	DYNC2H1,CEP162,PARVA,ABLIM3,LRRC49,CETN2,CCDC39,IFT88,MYLK3,TUBA1A,KIFAP3,UBXN10,ARL3,IFT172,DNAH5,NPHP1,CC2D2A,IFT80,RFX3,WDR35,RSPH1,IFT81,ARHGEF2,NEK1,DRC1,SPAG16,AKAP9,HCK,RABL2B,MAP9,RSPH4A,LRRC6,SPATA6,TCTN2,DNAL1,SPEF2,NLGN2,TCIRG1,IFT57,HYDIN,CCDC65,MNS1,KIF9,ALMS1,IQUB,ARMC4,SPAG17,IFT122,TTC26,RFX2,PIBF1,BBS4,UNC119B,IQCG,TMEM107,TEKT1,RPL3,SDC1,B9D1,CLUAP1,DZIP1L,CCDC13,FAM161A,DNAI1,T…
anatomical structure morphogenesis	2812	445	6.67e-16	2.09e-13	IL1RN,MMP13,C6,PML,DYNC2H1,TGFB3,HDAC9,MAP6,CEACAM1,RNF213,ID1,STOX1,HLA-G,PLEKHA4,ADM,PARVA,MAP2,CCDC39,MYLK3,XDH,HDAC7,IFT172,ADAM8,PDLIM7,CORO1C,CAP2,KRT6A,FOXQ1,EREG,ZSWIM4,SEMA3B,TNFRSF12A,PHLDB2,CC2D2A,HBEGF,IER3,COL12A1,FHL2,MAP1A,IFT80,ARHGAP18,ARHGEF2,CPM,BAK1,SSH1,AMOTL2,HCK,PRDM1,FRYL,SPEF2,FGF13,TCIRG1,GADD45A,EFNA5,KIF13B,KNDC1,IFT57,TNFSF13B,SEMA7A,PALLD,PLEKHO1,SDK1,RARG,DUSP4,MYLK…
cell development	2208	345	1.59e-11	2.62e-09	DNER,B2M,FAM172A,HDAC9,MAP6,TIMP2,ID1,EFHC2,ADM,PARVA,MAP2,ICA1L,IFT88,MYLK3,ARL3,PDLIM7,CORO1C,LRTOMT,EREG,ZSWIM4,SEMA3B,TNFRSF12A,MAF,FHL2,MAP1A,RFX3,RSPH1,ARHGEF2,SPAG16,TP73,PRDM1,FRYL,SFN,SPEF2,FGF13,EFNA5,KIF13B,KNDC1,NDRG1,HYDIN,SEMA7A,PALLD,SDK1,RARG,NAP1L1,RND1,TTC26,RFX2,FLVCR1,BBS4,IQCG,PPP2R5B,DAB2IP,APPL2,SDC1,CLEC7A,ICAM1,HOOK1,ROPN1L,MET,SPTBN5,TRIB1,SPAG6,TRPC6,BHLHE40,TCTN1,ARHGA…
nervous system development	2449	375	2.61e-11	4.23e-09	DNER,DYNC2H1,B2M,VCAN,HDAC9,MAP6,TIMP2,ID1,EFHC2,ADM,TIMP4,MAP2,CCDC39,IFT88,SLC23A1,ARL3,IFT172,PDLIM7,CORO1C,LRTOMT,DNAH5,ZSWIM4,SEMA3B,TNFRSF12A,CC2D2A,MAP1A,ARHGEF2,BAK1,TP73,PRDM1,FRYL,MAOB,SPEF2,NLGN2,FGF13,TCIRG1,FOS,EFNA5,KIF13B,ABCD2,KNDC1,NDRG1,IFT57,HYDIN,SEMA7A,PALLD,SDK1,TTLL7,EFHC1,ARMC4,RARG,UFC1,TAGLN3,IFT122,NAP1L1,RND1,BBS4,UNC119B,MDGA1,TMEM107,PPP2R5B,DAB2IP,APPL2,DZIP1L,MET,S…
regulation of cell projection organization	706	131	3.52e-09	3.53e-07	TGFB3,B2M,MAP6,ID1,EFHC2,MAP2,IFT88,CORO1C,ZSWIM4,SEMA3B,TNFRSF12A,PIFO,FGF13,EFNA5,KIF13B,KNDC1,PLEKHM1,SEMA7A,MNS1,SDK1,EPS8L1,BBS4,PPP2R5B,DAB2IP,ICAM1,TTC21B,TRPC6,CDKL1,ARHGAP33,TACSTD2,FSCN1,TIAM1,RP1,ATMIN,FUZ,APBB1,SRC,KREMEN1,HOMER1,CRABP2,MARK1,ULK4,RAB8B,IFT140,MAK,GRN,ZMYND10,PLXNA2,VIM,BCAS3,RIMS1,CDC42EP3,MYO10,LPAR3,CEP135,GATA3,DYNC2LI1,WDPCP,ODF2L,LIMK1,NDEL1,PROM2,IST1,ABI2,CCP1…
neurogenesis	1674	259	2.12e-08	1.73e-06	DNER,DYNC2H1,B2M,HDAC9,MAP6,TIMP2,ID1,EFHC2,ADM,MAP2,IFT88,ARL3,IFT172,PDLIM7,LRTOMT,ZSWIM4,SEMA3B,TNFRSF12A,MAP1A,ARHGEF2,TP73,PRDM1,FRYL,FGF13,EFNA5,KIF13B,KNDC1,NDRG1,SEMA7A,PALLD,SDK1,NAP1L1,RND1,BBS4,MDGA1,PPP2R5B,DAB2IP,APPL2,MET,SPTBN5,DAGLB,TTC21B,TRPC6,BHLHE40,TCTN1,ARHGAP33,VCL,BTG4,RPGRIP1L,LIF,SOX9,UGT8,CDH11,EPHA1,CEP290,ELL3,KIF3A,ETV5,STMND1,BMP4,SOX5,SPINT1,TIAM1,RP1,C8orf37,RDH13…
generation of neurons	1570	245	2.54e-08	2.02e-06	DNER,DYNC2H1,B2M,HDAC9,MAP6,TIMP2,ID1,EFHC2,ADM,MAP2,IFT88,ARL3,IFT172,PDLIM7,LRTOMT,ZSWIM4,SEMA3B,TNFRSF12A,MAP1A,ARHGEF2,TP73,PRDM1,FRYL,FGF13,EFNA5,KIF13B,KNDC1,SEMA7A,PALLD,SDK1,NAP1L1,RND1,BBS4,MDGA1,PPP2R5B,DAB2IP,APPL2,MET,SPTBN5,DAGLB,TTC21B,TRPC6,BHLHE40,TCTN1,ARHGAP33,VCL,BTG4,RPGRIP1L,LIF,SOX9,UGT8,CDH11,EPHA1,CEP290,ELL3,KIF3A,ETV5,STMND1,BMP4,SOX5,SPINT1,TIAM1,RP1,C8orf37,RDH13,RPS6K…
neuron development	1143	187	4.73e-08	3.56e-06	B2M,MAP6,ID1,EFHC2,ADM,MAP2,IFT88,ARL3,PDLIM7,LRTOMT,ZSWIM4,SEMA3B,TNFRSF12A,MAP1A,PRDM1,FRYL,FGF13,EFNA5,KIF13B,KNDC1,SEMA7A,PALLD,SDK1,RND1,BBS4,PPP2R5B,DAB2IP,SPTBN5,TRPC6,TCTN1,ARHGAP33,VCL,RPGRIP1L,LIF,UGT8,CDH11,EPHA1,CEP290,KIF3A,STMND1,TIAM1,RP1,C8orf37,RDH13,RPS6KA5,APBB1,SRC,KREMEN1,GPM6B,GRB7,CRABP2,STMN1,MARK1,ULK4,LHX6,DOK4,VASP,IFT140,CNTNAP2,GRN,PLXNA2,VIM,RIMS1,GABRB3,ITGA4,LPAR3,…
regulation of plasma membrane bounded cell projection organization	696	125	5.7e-08	4.24e-06	TGFB3,B2M,MAP6,ID1,EFHC2,MAP2,IFT88,CORO1C,ZSWIM4,SEMA3B,TNFRSF12A,FGF13,EFNA5,KIF13B,KNDC1,PLEKHM1,SEMA7A,MNS1,SDK1,EPS8L1,BBS4,PPP2R5B,DAB2IP,ICAM1,TTC21B,TRPC6,CDKL1,ARHGAP33,TACSTD2,FSCN1,TIAM1,RP1,ATMIN,FUZ,APBB1,SRC,KREMEN1,HOMER1,CRABP2,MARK1,ULK4,IFT140,MAK,GRN,ZMYND10,PLXNA2,VIM,BCAS3,RIMS1,CDC42EP3,MYO10,LPAR3,CEP135,GATA3,DYNC2LI1,WDPCP,ODF2L,LIMK1,NDEL1,IST1,ABI2,CCP110,PTK2B,METRN,CD…
cell morphogenesis	1041	172	8.59e-08	6.05e-06	MAP6,ID1,PARVA,MAP2,ADAM8,PDLIM7,CORO1C,CAP2,ZSWIM4,SEMA3B,TNFRSF12A,MAP1A,ARHGAP18,ARHGEF2,SSH1,HCK,FRYL,FGF13,EFNA5,KIF13B,KNDC1,SEMA7A,PALLD,PLEKHO1,RND1,DAB2IP,ICAM1,FGD2,MET,SPTBN5,RND3,TRPC6,TCTN1,ARHGAP33,TACSTD2,VCL,UGT8,CDH11,EPHA1,KIF3A,CDHR3,RHOF,TIAM1,ANTXR1,C8orf37,RPS6KA5,APBB1,SRC,GRB7,CRABP2,STMN1,SYNE3,FBLIM1,FBLN1,CDH24,DOK4,VASP,WDR19,STRIP1,CNTNAP2,PLXNA2,RIMS1,MERTK,CDC42EP3,…
neuron differentiation	1406	217	4.07e-07	2.5e-05	DYNC2H1,B2M,HDAC9,MAP6,TIMP2,ID1,EFHC2,ADM,MAP2,IFT88,ARL3,IFT172,PDLIM7,LRTOMT,ZSWIM4,SEMA3B,TNFRSF12A,MAP1A,ARHGEF2,TP73,PRDM1,FRYL,FGF13,EFNA5,KIF13B,KNDC1,SEMA7A,PALLD,SDK1,RND1,BBS4,MDGA1,PPP2R5B,DAB2IP,MET,SPTBN5,TTC21B,TRPC6,TCTN1,ARHGAP33,VCL,BTG4,RPGRIP1L,LIF,SOX9,UGT8,CDH11,EPHA1,CEP290,KIF3A,ETV5,STMND1,BMP4,TIAM1,RP1,C8orf37,RDH13,RPS6KA5,AGTPBP1,APBB1,SRC,KREMEN1,GPM6B,GRB7,CRABP2,ST…
regulation of anatomical structure morphogenesis	1198	188	8.47e-07	4.84e-05	IL1RN,C6,PML,HDAC9,MAP6,CEACAM1,ID1,STOX1,HLA-G,PLEKHA4,ADM,PARVA,MAP2,MYLK3,XDH,HDAC7,CORO1C,ZSWIM4,SEMA3B,TNFRSF12A,PHLDB2,ARHGAP18,HCK,FGF13,GADD45A,EFNA5,KIF13B,KNDC1,TNFSF13B,SEMA7A,PLEKHO1,RND1,DAB2IP,TMBIM1,ICAM1,FGD2,RND3,TRPC6,PIM1,SCGB3A1,ARHGAP33,TACSTD2,ZC3H12A,SRPX2,LIF,SOX9,EPHA1,ETV5,BMP4,RHOF,GRHL3,TIAM1,FUZ,SRC,CREB3L1,CRABP2,SYNE3,FBLIM1,FBLN1,STRIP1,GRN,PLXNA2,BCR,RIMS1,RIN2,IN…
regulation of cell morphogenesis	499	92	1.03e-06	5.57e-05	MAP6,ID1,PARVA,MAP2,CORO1C,ZSWIM4,SEMA3B,TNFRSF12A,ARHGAP18,HCK,FGF13,EFNA5,KIF13B,KNDC1,SEMA7A,PLEKHO1,RND1,ICAM1,FGD2,RND3,TRPC6,ARHGAP33,TACSTD2,RHOF,TIAM1,SRC,CRABP2,SYNE3,FBLIM1,FBLN1,STRIP1,PLXNA2,RIMS1,CDC42EP3,MYO10,LPAR3,WDPCP,LIMK1,NDEL1,CLDN4,IST1,ABI2,PTK2B,RHOC,DAPK3,METRN,CDC42EP1,RASAL1,MAP2K1,XK,SEMA3F,RHOD,HEXB,EPHB2,DPYSL2,ITSN2,POSTN,ADAM10,PLXNA1,SRCIN1,RHOG,RHOB,DNM3,MYH10,AR…
neuron projection development	1010	161	2.14e-06	0.000103746	B2M,MAP6,ID1,EFHC2,ADM,MAP2,IFT88,PDLIM7,ZSWIM4,SEMA3B,TNFRSF12A,MAP1A,FRYL,FGF13,EFNA5,KIF13B,KNDC1,SEMA7A,PALLD,SDK1,BBS4,PPP2R5B,DAB2IP,SPTBN5,TRPC6,TCTN1,ARHGAP33,VCL,UGT8,CDH11,EPHA1,KIF3A,STMND1,TIAM1,RPS6KA5,APBB1,SRC,KREMEN1,GPM6B,GRB7,CRABP2,STMN1,MARK1,ULK4,DOK4,VASP,CNTNAP2,GRN,PLXNA2,VIM,RIMS1,ITGA4,LPAR3,MKS1,GATA3,PTPRK,NTN4,SHC1,LIMK1,NCAM1,IFT27,NDEL1,IST1,ABI2,PTK2B,GPC1,METRN,WN…
axon development	530	92	1.34e-05	0.000531448	MAP6,MAP2,PDLIM7,ZSWIM4,SEMA3B,TNFRSF12A,MAP1A,FGF13,EFNA5,KIF13B,SEMA7A,PALLD,SPTBN5,TCTN1,VCL,CDH11,EPHA1,KIF3A,TIAM1,RPS6KA5,APBB1,SRC,KREMEN1,GRB7,CRABP2,STMN1,DOK4,VASP,GRN,PLXNA2,ITGA4,LPAR3,GATA3,NTN4,SHC1,LIMK1,NCAM1,NDEL1,IST1,GPC1,METRN,MAP2K1,XK,CAMSAP2,NR4A2,RTN4RL1,STK24,EXT1,SEMA3F,SLIT1,EPHB2,DPYSL2,KLF7,TRIO,FEZ2,PLXNA1,RHOG,STXBP1,MATN2,MYH10,S100A6,MAPK7,TNFRSF21,DHFR,BDNF,JUN,Z…
cell morphogenesis involved in differentiation	753	121	2.77e-05	0.0009817	MAP6,ID1,PARVA,MAP2,PDLIM7,CORO1C,ZSWIM4,SEMA3B,TNFRSF12A,MAP1A,FGF13,EFNA5,KIF13B,KNDC1,SEMA7A,PALLD,MET,SPTBN5,TRPC6,TCTN1,ARHGAP33,TACSTD2,VCL,CDH11,EPHA1,KIF3A,TIAM1,ANTXR1,C8orf37,RPS6KA5,APBB1,SRC,GRB7,CRABP2,STMN1,FBLN1,DOK4,VASP,PLXNA2,MERTK,ITGA4,LPAR3,GATA3,FRMD6,NTN4,WDPCP,SHC1,LIMK1,NCAM1,NDEL1,IST1,ABI2,GPC1,METRN,MAP2K1,XK,RBFOX2,NR4A2,ST14,EXT1,SEMA3F,SLIT1,POF1B,EPHB2,DPYSL2,POSTN…
cellular component morphogenesis	800	126	4.84e-05	0.00156747	MAP6,ID1,MAP2,MYLK3,PDLIM7,CORO1C,ZSWIM4,SEMA3B,TNFRSF12A,PHLDB2,MAP1A,FGF13,EFNA5,KIF13B,KNDC1,SEMA7A,PALLD,PLEKHO1,RFX2,DAB2IP,SPTBN5,TRPC6,TCTN1,ARHGAP33,VCL,UGT8,CDH11,EPHA1,KIF3A,TIAM1,RPS6KA5,APBB1,SRC,GRB7,CRABP2,STMN1,DOK4,VASP,CNTNAP2,PLXNA2,RIMS1,ITGA4,LPAR3,GATA3,NTN4,SHC1,LIMK1,NCAM1,NDEL1,IST1,ABI2,EDN1,GPC1,METRN,TLR2,WNT7B,CFL2,RASAL1,MAP2K1,XK,RBFOX2,NR4A2,NUBPL,EXT1,SEMA3F,GAS7,S…
plasma membrane bounded cell projection morphogenesis	681	110	5.11e-05	0.00163754	MAP6,ID1,MAP2,PDLIM7,CORO1C,ZSWIM4,SEMA3B,TNFRSF12A,MAP1A,FGF13,EFNA5,KIF13B,KNDC1,SEMA7A,PALLD,PLEKHO1,DAB2IP,SPTBN5,TRPC6,TCTN1,ARHGAP33,VCL,UGT8,CDH11,EPHA1,KIF3A,TIAM1,RPS6KA5,APBB1,SRC,GRB7,CRABP2,STMN1,DOK4,VASP,CNTNAP2,PLXNA2,RIMS1,ITGA4,LPAR3,GATA3,NTN4,SHC1,LIMK1,NCAM1,NDEL1,IST1,ABI2,GPC1,METRN,WNT7B,RASAL1,MAP2K1,XK,RBFOX2,NR4A2,EXT1,SEMA3F,GAS7,SLIT1,EPHB2,DPYSL2,ITSN2,POSTN,KLF7,TRIO…
cell part morphogenesis	705	113	5.65e-05	0.0017574	MAP6,ID1,MAP2,PDLIM7,CORO1C,ZSWIM4,SEMA3B,TNFRSF12A,MAP1A,FGF13,EFNA5,KIF13B,KNDC1,SEMA7A,PALLD,PLEKHO1,DAB2IP,SPTBN5,TRPC6,TCTN1,ARHGAP33,VCL,UGT8,CDH11,EPHA1,KIF3A,TIAM1,RPS6KA5,APBB1,SRC,GRB7,CRABP2,STMN1,DOK4,VASP,CNTNAP2,PLXNA2,RIMS1,ITGA4,LPAR3,GATA3,NTN4,SHC1,LIMK1,NCAM1,NDEL1,IST1,ABI2,GPC1,METRN,WNT7B,RASAL1,MAP2K1,XK,RBFOX2,NR4A2,NUBPL,EXT1,SEMA3F,GAS7,SLIT1,PNPT1,EPHB2,DPYSL2,ITSN2,POS…
cell projection morphogenesis	685	110	6.53e-05	0.00201319	MAP6,ID1,MAP2,PDLIM7,CORO1C,ZSWIM4,SEMA3B,TNFRSF12A,MAP1A,FGF13,EFNA5,KIF13B,KNDC1,SEMA7A,PALLD,PLEKHO1,DAB2IP,SPTBN5,TRPC6,TCTN1,ARHGAP33,VCL,UGT8,CDH11,EPHA1,KIF3A,TIAM1,RPS6KA5,APBB1,SRC,GRB7,CRABP2,STMN1,DOK4,VASP,CNTNAP2,PLXNA2,RIMS1,ITGA4,LPAR3,GATA3,NTN4,SHC1,LIMK1,NCAM1,NDEL1,IST1,ABI2,GPC1,METRN,WNT7B,RASAL1,MAP2K1,XK,RBFOX2,NR4A2,EXT1,SEMA3F,GAS7,SLIT1,EPHB2,DPYSL2,ITSN2,POSTN,KLF7,TRIO…
axonogenesis	482	82	7.9e-05	0.00232395	MAP6,MAP2,PDLIM7,ZSWIM4,SEMA3B,TNFRSF12A,MAP1A,FGF13,EFNA5,KIF13B,SEMA7A,PALLD,SPTBN5,TCTN1,VCL,CDH11,EPHA1,KIF3A,TIAM1,RPS6KA5,APBB1,SRC,GRB7,CRABP2,STMN1,DOK4,VASP,PLXNA2,ITGA4,LPAR3,GATA3,NTN4,SHC1,LIMK1,NCAM1,NDEL1,IST1,GPC1,METRN,MAP2K1,XK,NR4A2,EXT1,SEMA3F,SLIT1,EPHB2,DPYSL2,KLF7,TRIO,FEZ2,PLXNA1,RHOG,STXBP1,MATN2,MYH10,S100A6,MAPK7,BDNF,ZSWIM8,RAB21,DVL1,EFNA1,FZD3,NRP2,PSEN1,NR4A3,ACTB,LA…
neuron projection morphogenesis	667	107	8.52e-05	0.00247159	MAP6,ID1,MAP2,PDLIM7,ZSWIM4,SEMA3B,TNFRSF12A,MAP1A,FGF13,EFNA5,KIF13B,KNDC1,SEMA7A,PALLD,DAB2IP,SPTBN5,TRPC6,TCTN1,ARHGAP33,VCL,UGT8,CDH11,EPHA1,KIF3A,TIAM1,RPS6KA5,APBB1,SRC,GRB7,CRABP2,STMN1,DOK4,VASP,CNTNAP2,PLXNA2,RIMS1,ITGA4,LPAR3,GATA3,NTN4,SHC1,LIMK1,NCAM1,NDEL1,IST1,ABI2,GPC1,METRN,WNT7B,RASAL1,MAP2K1,XK,RBFOX2,NR4A2,EXT1,SEMA3F,GAS7,SLIT1,EPHB2,DPYSL2,ITSN2,POSTN,KLF7,TRIO,FEZ2,ADAM10,PL…
regulation of multicellular organismal development	2231	304	0.000110665	0.00312435	HLA-B,IL1RN,IDO1,C6,PML,TGFB3,B2M,HDAC9,MTURN,MAP6,CEACAM1,CD274,TIMP2,ID1,STOX1,EFHC2,HLA-G,PLEKHA4,ADM,MAP2,LBH,XDH,HDAC7,MAFF,ADAM8,DUSP6,ZSWIM4,SEMA3B,TNFRSF12A,PHLDB2,MAF,RFX3,ARHGEF2,TP73,PRDM1,SFN,NLGN2,FGF13,GADD45A,FOS,EFNA5,KIF13B,KNDC1,SEMA7A,SDK1,CARD11,RARG,IFT122,NAP1L1,MDGA1,PPP2R5B,DAB2IP,APPL2,HLA-DRB1,TRIB1,GPR161,INPP5D,CCND1,VASN,TRPC6,PBLD,TNFSF9,PIM1,BHLHE40,ARHGAP33,TACSTD2…
axon guidance	284	52	0.000258133	0.00623628	PDLIM7,ZSWIM4,SEMA3B,EFNA5,SEMA7A,PALLD,SPTBN5,EPHA1,KIF3A,RPS6KA5,SRC,GRB7,DOK4,VASP,PLXNA2,GATA3,NTN4,SHC1,NCAM1,GPC1,EXT1,SEMA3F,SLIT1,EPHB2,DPYSL2,KLF7,TRIO,FEZ2,PLXNA1,RHOG,MATN2,MYH10,MAPK7,BDNF,ZSWIM8,DVL1,EFNA1,FZD3,NRP2,NR4A3,LAMA5,RAP1GAP,LAMA3,VANGL2,SLIT3,LAMA1,ENAH,NPTN,NKX2-1,PIK3CA,DRAXIN,EPHA4
cell morphogenesis involved in neuron differentiation	604	96	0.000270103	0.00647714	MAP6,ID1,MAP2,PDLIM7,ZSWIM4,SEMA3B,TNFRSF12A,MAP1A,FGF13,EFNA5,KIF13B,KNDC1,SEMA7A,PALLD,SPTBN5,TRPC6,TCTN1,ARHGAP33,VCL,CDH11,EPHA1,KIF3A,TIAM1,C8orf37,RPS6KA5,APBB1,SRC,GRB7,CRABP2,STMN1,DOK4,VASP,PLXNA2,ITGA4,LPAR3,GATA3,NTN4,WDPCP,SHC1,LIMK1,NCAM1,NDEL1,IST1,ABI2,GPC1,METRN,MAP2K1,XK,RBFOX2,NR4A2,EXT1,SEMA3F,SLIT1,EPHB2,DPYSL2,KLF7,TRIO,FEZ2,ADAM10,PLXNA1,SRCIN1,RHOG,STXBP1,MATN2,DNM3,MYH10,S…
taxis	657	103	0.000275078	0.00654793	PARVA,ADAM8,PDLIM7,ZSWIM4,SEMA3B,HBEGF,HRH1,EFNA5,SEMA7A,PALLD,BCAR1,SLC8B1,MET,SPTBN5,CXCL16,MMP28,OXSR1,EPHA1,TYMP,KIF3A,BMP4,FOSL1,TIAM1,RPS6KA5,SRC,GRB7,PLAU,PTAFR,DOK4,C5,VASP,PLXNA2,GATA3,NTN4,ADAM17,CCL28,DUSP3,SHC1,NCAM1,LGMN,PTK2B,EDN1,GPC1,CXCL8,P2RX4,MAP2K1,PLAUR,TMSB4X,FGFR1,ACKR2,EXT1,SEMA3F,CDH13,DEFB1,SLIT1,TGFB2,SWAP70,HSPB1,EPHB2,STX4,DPYSL2,KLF7,TRIO,FEZ2,ARHGEF16,ADAM10,PLXNA1,…
neuron projection guidance	285	52	0.000281973	0.00667933	PDLIM7,ZSWIM4,SEMA3B,EFNA5,SEMA7A,PALLD,SPTBN5,EPHA1,KIF3A,RPS6KA5,SRC,GRB7,DOK4,VASP,PLXNA2,GATA3,NTN4,SHC1,NCAM1,GPC1,EXT1,SEMA3F,SLIT1,EPHB2,DPYSL2,KLF7,TRIO,FEZ2,PLXNA1,RHOG,MATN2,MYH10,MAPK7,BDNF,ZSWIM8,DVL1,EFNA1,FZD3,NRP2,NR4A3,LAMA5,RAP1GAP,LAMA3,VANGL2,SLIT3,LAMA1,ENAH,NPTN,NKX2-1,PIK3CA,DRAXIN,EPHA4
regulation of neuron projection development	517	84	0.000313529	0.00726729	B2M,MAP6,ID1,EFHC2,MAP2,ZSWIM4,SEMA3B,TNFRSF12A,FGF13,EFNA5,KIF13B,KNDC1,SEMA7A,SDK1,PPP2R5B,DAB2IP,TRPC6,ARHGAP33,TIAM1,APBB1,KREMEN1,CRABP2,MARK1,ULK4,GRN,PLXNA2,VIM,RIMS1,LPAR3,GATA3,LIMK1,NDEL1,IST1,ABI2,PTK2B,METRN,RASAL1,MAP2K1,XK,ENC1,CAMSAP2,FGFR1,RAPGEF1,RTN4RL1,STK24,SEMA3F,PLK2,FMR1,EPHB2,CAMK2G,DPYSL2,ITSN2,ADAM10,ITGA6,PLXNA1,SPOCK1,SRCIN1,MAGI2,DNM3,BDNF,ZSWIM8,KANK1,RAB21,FKBP1B,DV…
chemotaxis	655	102	0.000375148	0.00846638	PARVA,ADAM8,PDLIM7,ZSWIM4,SEMA3B,HBEGF,HRH1,EFNA5,SEMA7A,PALLD,BCAR1,SLC8B1,MET,SPTBN5,CXCL16,MMP28,OXSR1,EPHA1,TYMP,KIF3A,BMP4,FOSL1,TIAM1,RPS6KA5,SRC,GRB7,PLAU,PTAFR,DOK4,C5,VASP,PLXNA2,GATA3,NTN4,ADAM17,CCL28,DUSP3,SHC1,NCAM1,LGMN,PTK2B,EDN1,GPC1,CXCL8,P2RX4,MAP2K1,PLAUR,TMSB4X,FGFR1,ACKR2,EXT1,SEMA3F,CDH13,DEFB1,SLIT1,TGFB2,SWAP70,HSPB1,EPHB2,STX4,DPYSL2,KLF7,TRIO,FEZ2,ARHGEF16,ADAM10,PLXNA1,…
regulation of cell differentiation	1947	264	0.000447148	0.00978085	HLA-B,TGFB3,B2M,HDAC9,MTURN,MAP6,CEACAM1,TIMP2,ID1,EFHC2,HLA-G,ADM,MAP2,LBH,MYLK3,XDH,HDAC7,MAFF,ADAM8,PDLIM7,CORO1C,EREG,SYAP1,ZSWIM4,SEMA3B,TNFRSF12A,PHLDB2,MAF,RFX3,ARHGEF2,TRIB2,TP73,PRDM1,SFN,FGF13,TCIRG1,FOS,EFNA5,KIF13B,KNDC1,SEMA7A,SDK1,CARD11,RARG,NAP1L1,PPP2R5B,DAB2IP,APPL2,CLEC7A,HLA-DRB1,TRIB1,INPP5D,CCND1,VASN,TRPC6,PBLD,TNFSF9,PIM1,SCGB3A1,CREBL2,BHLHE40,ARHGAP33,TACSTD2,LDLRAD4,VCL…
Annotation Cluster 4	Enrichment Score: 9.07956271236925
Term	Annotated	Significant	Pvalue	Padj	GeneID
movement of cell or subcellular component	2298	437	3.75e-32	5.2e-29	DNER,PML,DYNC2H1,HDAC9,CEACAM1,CD274,DUOXA2,ID1,EFHC2,LCA5,PARVA,DNAH2,MAP2,DNAH10,CCDC39,IFT88,DUOX2,KIFAP3,HDAC7,ARL3,IFT172,ADAM8,PDLIM7,CORO1C,RHBDF1,DNAH3,SPA17,EREG,DNAH5,ZSWIM4,SEMA3B,TNFRSF12A,PHLDB2,HBEGF,MAP1A,IFT80,EPPIN,RFX3,ARHGAP18,WDR35,IFT81,DNAH6,ARHGEF2,DNAH9,DRC1,SPAG16,TTC30A,SSH1,AMOTL2,AKAP9,HCK,RABL2B,RSPH4A,RAB27B,LRRC6,HRH1,SPEF2,FGF13,GADD45A,EFNA5,KIF13B,SLC9A1,IFT57,HY…
locomotion	2016	348	6.71e-18	2.61e-15	DNER,PML,HDAC9,CEACAM1,CD274,DUOXA2,ID1,EFHC2,PARVA,DNAH2,CCDC39,DUOX2,HDAC7,ADAM8,PDLIM7,CORO1C,RHBDF1,DNAH3,EREG,DNAH5,ZSWIM4,SEMA3B,TNFRSF12A,PHLDB2,HBEGF,EPPIN,RFX3,ARHGAP18,ARHGEF2,DRC1,SPAG16,SSH1,AMOTL2,HCK,RSPH4A,LRRC6,HRH1,SPEF2,FGF13,GADD45A,EFNA5,SLC9A1,SEMA7A,CCDC65,PALLD,PLEKHO1,EFHC1,BCAR1,MYO18A,SLC8B1,MYLK,RND1,BBS4,CCDC125,IQCG,MDGA1,TEKT1,CYGB,DAB2IP,APPL2,SDC1,CLEC7A,SLC22A16,I…
cell motility	1823	319	2.97e-17	1.07e-14	DNER,PML,HDAC9,CEACAM1,CD274,DUOXA2,ID1,EFHC2,PARVA,DNAH2,CCDC39,DUOX2,HDAC7,ADAM8,CORO1C,RHBDF1,DNAH3,EREG,DNAH5,SEMA3B,TNFRSF12A,PHLDB2,HBEGF,EPPIN,RFX3,ARHGAP18,ARHGEF2,DRC1,SPAG16,SSH1,AMOTL2,HCK,RSPH4A,LRRC6,HRH1,SPEF2,FGF13,GADD45A,SLC9A1,SEMA7A,CCDC65,PALLD,PLEKHO1,EFHC1,BCAR1,MYO18A,SLC8B1,MYLK,RND1,BBS4,CCDC125,IQCG,MDGA1,TEKT1,CYGB,DAB2IP,APPL2,SDC1,CLEC7A,SLC22A16,ICAM1,SH3BP1,ROPN1L,M…
localization of cell	1823	319	2.97e-17	1.07e-14	DNER,PML,HDAC9,CEACAM1,CD274,DUOXA2,ID1,EFHC2,PARVA,DNAH2,CCDC39,DUOX2,HDAC7,ADAM8,CORO1C,RHBDF1,DNAH3,EREG,DNAH5,SEMA3B,TNFRSF12A,PHLDB2,HBEGF,EPPIN,RFX3,ARHGAP18,ARHGEF2,DRC1,SPAG16,SSH1,AMOTL2,HCK,RSPH4A,LRRC6,HRH1,SPEF2,FGF13,GADD45A,SLC9A1,SEMA7A,CCDC65,PALLD,PLEKHO1,EFHC1,BCAR1,MYO18A,SLC8B1,MYLK,RND1,BBS4,CCDC125,IQCG,MDGA1,TEKT1,CYGB,DAB2IP,APPL2,SDC1,CLEC7A,SLC22A16,ICAM1,SH3BP1,ROPN1L,M…
regulation of cellular component movement	1143	214	9.67e-15	2.68e-12	HDAC9,CEACAM1,CD274,DUOXA2,MAP2,CCDC39,DUOX2,HDAC7,ADAM8,CORO1C,EREG,ZSWIM4,SEMA3B,PHLDB2,HBEGF,EPPIN,ARHGAP18,ARHGEF2,DRC1,SSH1,AMOTL2,AKAP9,FGF13,GADD45A,SEMA7A,CCDC65,BCAR1,ARMC4,SLC8B1,MYLK,BBS4,CCDC125,CYGB,DAB2IP,APPL2,CLEC7A,ICAM1,SH3BP1,MET,TRIB1,DNAJA4,TTC21B,PBLD,CXCL16,MMP28,TACSTD2,ADRA2A,LDLRAD4,VCL,OXSR1,ZC3H12A,GAS2L2,IGFBP3,SRPX2,TIMP1,SOX9,EPHA1,PTP4A1,BMP4,TMSB10,TIAM1,STK10,IGS…
regulation of localization	2875	442	1.17e-13	2.53e-11	HLA-F,TRIM5,HLA-E,PML,TGFB3,B2M,HDAC9,CEACAM1,TRIM38,CD274,DUOXA2,CES1,ABLIM3,MAP2,ICA1L,CCDC39,DUOX2,SLC4A8,HDAC7,STXBP4,ADAM8,CORO1C,RHBDF1,ABCA12,EREG,ZSWIM4,SEMA3B,PHLDB2,HBEGF,MAP1A,EPPIN,RFX3,ARHGAP18,ARHGEF2,DRC1,BAK1,TP73,SSH1,AMOTL2,AKAP9,KCNRG,HCK,RAB27B,MAOB,SFN,NLGN2,FGF13,TCIRG1,GADD45A,EFNA5,SLC9A1,SEMA7A,CCDC65,BCAR1,LIPG,ARMC4,MYO18A,PRSS8,SLC8B1,MYLK,ITPR1,BBS4,CCDC125,CYGB,DAB2I…
regulation of cell motility	1058	197	2.14e-13	4.42e-11	HDAC9,CEACAM1,CD274,DUOXA2,DUOX2,HDAC7,ADAM8,CORO1C,EREG,SEMA3B,PHLDB2,HBEGF,EPPIN,ARHGAP18,ARHGEF2,SSH1,AMOTL2,GADD45A,SEMA7A,BCAR1,SLC8B1,MYLK,BBS4,CCDC125,CYGB,DAB2IP,APPL2,CLEC7A,ICAM1,SH3BP1,MET,TRIB1,DNAJA4,PBLD,CXCL16,MMP28,TACSTD2,ADRA2A,LDLRAD4,VCL,OXSR1,ZC3H12A,GAS2L2,IGFBP3,SRPX2,TIMP1,SOX9,EPHA1,PTP4A1,BMP4,TMSB10,TIAM1,STK10,IGSF10,FUZ,RIPK3,PTPRT,SRC,GRB7,PLAU,ULK4,FBLN1,PTAFR,C5,KR…
regulation of locomotion	1097	201	5.88e-13	1.12e-10	HDAC9,CEACAM1,CD274,DUOXA2,DUOX2,HDAC7,ADAM8,CORO1C,EREG,ZSWIM4,SEMA3B,PHLDB2,HBEGF,EPPIN,ARHGAP18,ARHGEF2,SSH1,AMOTL2,GADD45A,SEMA7A,BCAR1,SLC8B1,MYLK,BBS4,CCDC125,CYGB,DAB2IP,APPL2,CLEC7A,ICAM1,SH3BP1,MET,TRIB1,DNAJA4,PBLD,CXCL16,MMP28,TACSTD2,ADRA2A,LDLRAD4,VCL,OXSR1,ZC3H12A,GAS2L2,IGFBP3,SRPX2,TIMP1,SOX9,EPHA1,PTP4A1,BMP4,TMSB10,TIAM1,STK10,IGSF10,ARRDC3,FUZ,RIPK3,PTPRT,SRC,GRB7,PLAU,ULK4,FBL…
regulation of cell migration	994	180	2.93e-11	4.66e-09	HDAC9,CEACAM1,CD274,HDAC7,ADAM8,CORO1C,SEMA3B,PHLDB2,HBEGF,ARHGEF2,SSH1,AMOTL2,GADD45A,SEMA7A,BCAR1,SLC8B1,MYLK,CYGB,DAB2IP,APPL2,CLEC7A,ICAM1,SH3BP1,MET,TRIB1,DNAJA4,PBLD,CXCL16,MMP28,TACSTD2,ADRA2A,LDLRAD4,VCL,OXSR1,ZC3H12A,IGFBP3,SRPX2,TIMP1,SOX9,EPHA1,PTP4A1,BMP4,TMSB10,TIAM1,STK10,IGSF10,FUZ,RIPK3,PTPRT,SRC,GRB7,PLAU,ULK4,PTAFR,C5,KRT16,GRN,PLXNA2,BCR,BCAS3,RIN2,NOS3,ITGA4,GATA3,SPHK1,PTPRK,…
cell migration	1650	267	1.38e-10	1.86e-08	DNER,PML,HDAC9,CEACAM1,CD274,ID1,PARVA,HDAC7,ADAM8,CORO1C,RHBDF1,SEMA3B,TNFRSF12A,PHLDB2,HBEGF,ARHGEF2,SSH1,AMOTL2,HCK,HRH1,FGF13,GADD45A,SLC9A1,SEMA7A,PALLD,PLEKHO1,EFHC1,BCAR1,MYO18A,SLC8B1,MYLK,RND1,BBS4,MDGA1,CYGB,DAB2IP,APPL2,SDC1,CLEC7A,ICAM1,SH3BP1,MET,RND3,TRIB1,DNAJA4,INPP5D,PBLD,CXCL16,THBD,MMP28,FAT2,TACSTD2,ADRA2A,LDLRAD4,VCL,OXSR1,ZC3H12A,FSCN1,IGFBP3,SRPX2,TIMP1,SOX9,EPHA1,ATP1B1,PT…
ameboidal-type cell migration	481	89	1.31e-06	6.82e-05	PML,HDAC9,CEACAM1,ID1,HDAC7,CORO1C,SEMA3B,HBEGF,AMOTL2,GADD45A,SEMA7A,BCAR1,CYGB,DAB2IP,APPL2,SH3BP1,MET,DNAJA4,PBLD,FAT2,TACSTD2,ZC3H12A,SRPX2,TIMP1,SOX9,BMP4,S100A2,SRC,KRT16,GRN,BCAS3,RIN2,NOS3,ITGA4,GATA3,RRAS,ADAM17,WDPCP,AMOTL1,CARD10,CAP1,LGMN,PTK2B,EDN1,P2RX4,CD40,TMSB4X,FGFR1,HYAL2,PKN2,SEMA3F,CDH13,TGFBR2,PLK2,PPARD,JUP,TGFB2,HSPB1,GLUL,ETS1,RHOB,RFFL,JUN,PTP4A3,KANK1,ITGA2,ARHGDIB,EFNA…
positive regulation of cellular component movement	611	107	1.78e-06	8.95e-05	HDAC9,CD274,DUOXA2,MAP2,DUOX2,HDAC7,ADAM8,SEMA3B,HBEGF,ARHGEF2,SSH1,SEMA7A,BCAR1,MYLK,DAB2IP,CLEC7A,ICAM1,MET,CXCL16,ADRA2A,OXSR1,ZC3H12A,SRPX2,SOX9,EPHA1,PTP4A1,BMP4,TIAM1,SRC,GRB7,PLAU,STMN1,PTAFR,GRN,BCAS3,RIN2,TTLL6,NOS3,ITGA4,GATA3,SPHK1,RRAS,ADAM17,AMOTL1,CLDN4,CD151,LGMN,PTK2B,RHOC,EDN1,TJP1,DAPK3,MMP14,MYO1C,CXCL8,P2RX4,CD40,COL1A1,TMSB4X,FGFR1,ADAMTS1,ITGA5,SEMA3F,CDH13,TGFBR2,DEFB1,PLK2…
positive regulation of cell motility	593	104	2.31e-06	0.00011165	HDAC9,CD274,DUOXA2,DUOX2,HDAC7,ADAM8,SEMA3B,HBEGF,ARHGEF2,SSH1,SEMA7A,BCAR1,MYLK,DAB2IP,CLEC7A,ICAM1,MET,CXCL16,ADRA2A,OXSR1,ZC3H12A,SRPX2,SOX9,EPHA1,PTP4A1,BMP4,TIAM1,SRC,GRB7,PLAU,PTAFR,GRN,BCAS3,RIN2,NOS3,ITGA4,GATA3,SPHK1,RRAS,ADAM17,AMOTL1,CLDN4,CD151,LGMN,PTK2B,RHOC,EDN1,TJP1,DAPK3,MMP14,MYO1C,CXCL8,P2RX4,CD40,COL1A1,TMSB4X,FGFR1,ADAMTS1,ITGA5,SEMA3F,CDH13,TGFBR2,DEFB1,PLK2,RHOD,TGFB2,SWAP7…
positive regulation of locomotion	607	105	3.92e-06	0.00017811	HDAC9,CD274,DUOXA2,DUOX2,HDAC7,ADAM8,SEMA3B,HBEGF,ARHGEF2,SSH1,SEMA7A,BCAR1,MYLK,DAB2IP,CLEC7A,ICAM1,MET,CXCL16,ADRA2A,OXSR1,ZC3H12A,SRPX2,SOX9,EPHA1,PTP4A1,BMP4,TIAM1,SRC,GRB7,PLAU,PTAFR,GRN,BCAS3,RIN2,NOS3,ITGA4,GATA3,SPHK1,RRAS,ADAM17,AMOTL1,CLDN4,CD151,LGMN,PTK2B,RHOC,EDN1,TJP1,DAPK3,MMP14,MYO1C,CXCL8,P2RX4,CD40,COL1A1,TMSB4X,FGFR1,ADAMTS1,ITGA5,SEMA3F,CDH13,TGFBR2,DEFB1,PLK2,RHOD,TGFB2,SWAP7…
positive regulation of cell migration	567	99	4.91e-06	0.000218622	HDAC9,CD274,HDAC7,ADAM8,SEMA3B,HBEGF,ARHGEF2,SSH1,SEMA7A,BCAR1,MYLK,DAB2IP,CLEC7A,ICAM1,MET,CXCL16,ADRA2A,OXSR1,ZC3H12A,SRPX2,SOX9,EPHA1,PTP4A1,BMP4,TIAM1,SRC,GRB7,PLAU,PTAFR,GRN,BCAS3,RIN2,NOS3,ITGA4,GATA3,SPHK1,RRAS,ADAM17,AMOTL1,CLDN4,CD151,LGMN,PTK2B,RHOC,EDN1,TJP1,DAPK3,MMP14,MYO1C,CXCL8,P2RX4,CD40,COL1A1,TMSB4X,FGFR1,ADAMTS1,ITGA5,SEMA3F,CDH13,TGFBR2,PLK2,RHOD,TGFB2,SWAP70,HSPB1,STX4,XG,POS…
positive regulation of epithelial cell migration	176	38	5.32e-05	0.00167748	HDAC9,HDAC7,HBEGF,BCAR1,MET,ZC3H12A,SRPX2,SOX9,BMP4,SRC,GRN,BCAS3,RIN2,NOS3,GATA3,RRAS,ADAM17,AMOTL1,LGMN,PTK2B,EDN1,P2RX4,CD40,TMSB4X,FGFR1,TGFBR2,PLK2,TGFB2,HSPB1,ETS1,RHOB,JUN,ITGA2,NRP2,DOCK1,MAP4K4,PFN1,MMP9
regulation of transport	1821	255	7.32e-05	0.00220659	HLA-F,HLA-E,PML,TGFB3,B2M,HDAC9,CEACAM1,CES1,ABLIM3,MAP2,ICA1L,SLC4A8,STXBP4,ADAM8,RHBDF1,ABCA12,EPPIN,RFX3,BAK1,TP73,AKAP9,KCNRG,HCK,RAB27B,MAOB,SFN,NLGN2,FGF13,TCIRG1,EFNA5,SLC9A1,LIPG,MYO18A,PRSS8,SLC8B1,MYLK,ITPR1,APPL2,SDC1,CLEC7A,ICAM1,HLA-DRB1,OSBPL6,RINT1,TTC21B,TRPC6,PIM1,RAB12,CREBL2,KCNK6,ADRA2A,OXSR1,ZC3H12A,THADA,SCN9A,LIF,SCN1A,CEP290,AKAP6,C2CD5,ATP1B1,BMP4,OXCT1,HMGN3,RANGAP1,HOME…
Annotation Cluster 5	Enrichment Score: 8.53041935849251
Term	Annotated	Significant	Pvalue	Padj	GeneID
axoneme assembly	70	36	1.14e-16	3.83e-14	LRRC49,CCDC39,DNAH5,CC2D2A,RSPH1,DRC1,SPAG16,RSPH4A,LRRC6,DNAL1,SPEF2,HYDIN,CCDC65,ARMC4,SPAG17,TTC26,IQCG,DNAI1,RSPH9,TEKT2,DNAH1,LRGUK,DNAH7,DNAI2,RP1,CCDC103,ZMYND10,DNAAF3,TTC25,DNAAF1,DNAAF2,CCDC151,FOXJ1,BBS2,RP1L1,UBE2B
microtubule bundle formation	101	41	3.02e-14	7.14e-12	LRRC49,MAP2,CCDC39,DNAH5,CC2D2A,RSPH1,DRC1,SPAG16,RSPH4A,LRRC6,DNAL1,SPEF2,HYDIN,CCDC65,ARMC4,SPAG17,TTC26,IQCG,TPPP3,DNAI1,RSPH9,GAS2L2,TEKT2,DNAH1,LRGUK,DNAH7,DNAI2,RP1,CCDC103,ZMYND10,DNAAF3,TTLL6,TTC25,DNAAF1,DNAAF2,CCDC151,FOXJ1,BBS2,RP1L1,NCKAP5,UBE2B
cilium or flagellum-dependent cell motility	122	38	2.48e-09	2.59e-07	EFHC2,DNAH2,CCDC39,DNAH3,DNAH5,EPPIN,RFX3,DRC1,SPAG16,RSPH4A,LRRC6,SPEF2,CCDC65,EFHC1,BBS4,IQCG,TEKT1,SLC22A16,ROPN1L,TTLL9,DNAI1,TEKT4,RSPH9,GAS2L2,TEKT2,DNAH1,DNAH7,CATSPERD,TTC21A,DPCD,SLC9B2,TCTE1,DNAAF2,DEFB1,BBS2,TACR1,INPP5B,UBE2B
cilium-dependent cell motility	122	38	2.48e-09	2.59e-07	EFHC2,DNAH2,CCDC39,DNAH3,DNAH5,EPPIN,RFX3,DRC1,SPAG16,RSPH4A,LRRC6,SPEF2,CCDC65,EFHC1,BBS4,IQCG,TEKT1,SLC22A16,ROPN1L,TTLL9,DNAI1,TEKT4,RSPH9,GAS2L2,TEKT2,DNAH1,DNAH7,CATSPERD,TTC21A,DPCD,SLC9B2,TCTE1,DNAAF2,DEFB1,BBS2,TACR1,INPP5B,UBE2B
cilium movement involved in cell motility	111	29	9.8e-06	0.00040509	CCDC39,DNAH5,EPPIN,SPAG16,RSPH4A,LRRC6,SPEF2,BBS4,IQCG,TEKT1,SLC22A16,ROPN1L,TTLL9,DNAI1,TEKT4,RSPH9,GAS2L2,TEKT2,DNAH1,CATSPERD,TTC21A,DPCD,SLC9B2,TCTE1,DEFB1,BBS2,TACR1,INPP5B,UBE2B
sperm motility	96	23	0.000318441	0.00732867	CCDC39,DNAH5,EPPIN,SPAG16,LRRC6,SPEF2,IQCG,SLC22A16,ROPN1L,TTLL9,DNAI1,TEKT2,DNAH1,CATSPERD,TTC21A,DPCD,SLC9B2,TCTE1,DEFB1,BBS2,TACR1,INPP5B,UBE2B
flagellated sperm motility	96	23	0.000318441	0.00732867	CCDC39,DNAH5,EPPIN,SPAG16,LRRC6,SPEF2,IQCG,SLC22A16,ROPN1L,TTLL9,DNAI1,TEKT2,DNAH1,CATSPERD,TTC21A,DPCD,SLC9B2,TCTE1,DEFB1,BBS2,TACR1,INPP5B,UBE2B
Annotation Cluster 6	Enrichment Score: 7.97372620099755
Term	Annotated	Significant	Pvalue	Padj	GeneID
intracellular signal transduction	2837	437	1.25e-13	2.63e-11	TRIM5,PML,AVPI1,TGFB3,IFI16,MTURN,CEACAM1,TRIM38,TIMP2,ID1,STOX1,TNFSF10,HLA-G,ADM,SPRY4,DUSP18,LBH,GRIK2,MYD88,XDH,HDAC7,ARL3,ADAM8,DUSP6,TICAM1,LPAR6,EREG,SYAP1,CASP1,HBEGF,IER3,FHL2,LURAP1L,ARHGAP18,ARHGEF2,TRIB2,BAK1,TRIP10,TP73,STK33,CTNNAL1,AMOTL2,DCDC2B,NUCB2,HRH1,SFN,FGF13,GADD45A,KNDC1,NDRG1,SLC9A1,PLEKHM1,DUSP19,SEMA7A,LATS2,CARD11,EPS8L1,CAT,ADCY4,DUSP4,PTGFR,TNFRSF19,IFT122,RND1,CAPS,…
regulation of signal transduction	3218	484	2.33e-13	4.72e-11	LY6E,IL1RN,TRIM5,PLSCR1,PML,DYNC2H1,AVPI1,TGFB3,MTURN,CEACAM1,TRIM38,RNF213,TIMP2,ID1,GPRC5A,STOX1,TNFSF10,HLA-G,PLEKHA4,ADM,RGS22,SPRY4,DUSP18,LBH,GRIK2,MYD88,XDH,HDAC7,IFT172,ADAM8,RHBDF1,DUSP6,TICAM1,LPAR6,EREG,TNFRSF12A,CASP1,HBEGF,IER3,FHL2,IFT80,LURAP1L,ARHGAP18,WDR35,IFT81,ARHGEF2,TRIB2,BAK1,TRIP10,TP73,SSH1,AKAP9,SFN,NLGN2,GADD45A,SLC9A1,DUSP19,SEMA7A,LATS2,CARD11,EPS8L1,CAT,DUSP4,TLE4,IT…
regulation of intracellular signal transduction	1866	303	4.03e-12	7.24e-10	TRIM5,PML,AVPI1,TGFB3,MTURN,CEACAM1,TRIM38,TIMP2,ID1,STOX1,TNFSF10,HLA-G,SPRY4,DUSP18,LBH,GRIK2,MYD88,XDH,HDAC7,ADAM8,DUSP6,TICAM1,LPAR6,EREG,CASP1,HBEGF,IER3,FHL2,LURAP1L,ARHGAP18,ARHGEF2,TRIB2,TRIP10,TP73,GADD45A,SLC9A1,DUSP19,SEMA7A,CARD11,EPS8L1,CAT,DUSP4,TNFRSF19,ITPR1,CCDC125,PPP2R5B,DAB2IP,ICAM1,SH3BP1,TNFAIP8L1,FGD2,MET,HLA-DRB1,CASC2,TRIB1,RINT1,ARHGAP33,ADRA2A,PHLDA3,NME5,ZC3H12A,SIPA1L…
protein phosphorylation	2014	302	2.99e-08	2.36e-06	TRIM5,PML,AVPI1,TGFB3,MTURN,CEACAM1,TIMP2,ID1,GPRC5A,STOX1,SPRY4,DUSP18,LBH,MYLK3,GRIK2,XDH,ADAM8,CORO1C,DUSP6,EREG,SYAP1,MAP3K19,HBEGF,ARHGEF2,NEK1,TRIB2,BAK1,TP73,STK33,AKAP9,HCK,SFN,FGF13,GADD45A,EFNA5,KNDC1,DUSP19,SEMA7A,LATS2,ADCY4,DUSP4,ITPRIP,TNFRSF19,CDKL2,MYLK,PIBF1,PPP2R5B,DAB2IP,ICAM1,FGD2,ROPN1L,MET,NEK11,SPTBN5,HLA-DRB1,CASC2,TRIB1,CCND1,TRPC6,PBLD,CDKL1,PIM1,CREBL2,ADRA2A,LDLRAD4,OX…
phosphorylation	2455	347	1.2e-06	6.38e-05	TRIM5,PML,AVPI1,TGFB3,MTURN,CEACAM1,TIMP2,ID1,GPRC5A,STOX1,SPRY4,AK7,DUSP18,LBH,MYLK3,GRIK2,XDH,ADAM8,CORO1C,DUSP6,EREG,SYAP1,MAP3K19,HBEGF,CERKL,ENO4,ARHGEF2,NEK1,TRIB2,BAK1,PIFO,TP73,STK33,AKAP9,HCK,SFN,FGF13,GADD45A,EFNA5,KNDC1,DUSP19,SEMA7A,LATS2,ADCY4,DUSP4,ITPRIP,TNFRSF19,CDKL2,MYLK,PIBF1,PPP2R5B,DAB2IP,ICAM1,AK9,FGD2,ROPN1L,MET,NEK11,SPTBN5,N4BP2,HLA-DRB1,CASC2,TRIB1,CCND1,TRPC6,PBLD,CDKL1…
Annotation Cluster 7	Enrichment Score: 6.32805906826326
Term	Annotated	Significant	Pvalue	Padj	GeneID
supramolecular fiber organization	718	149	3.88e-14	8.56e-12	TGFB3,B2M,ID1,MAP2,MYLK3,IFT172,CORO1C,CAP2,PHLDB2,COL12A1,MAP1A,ARHGAP18,ARHGEF2,SSH1,AKAP9,HCK,FGF13,SLC9A1,ALMS1,BCAR1,RND1,BBS4,ICAM1,TPPP3,SH3BP1,HOOK1,MET,SPTBN5,CCDC13,RND3,CATIP,TACSTD2,GAS2L2,FSCN1,EPHA1,STMND1,RHOF,TMSB10,TUBGCP2,KRT17,PSTPIP2,ARHGEF10L,BFSP1,RIPK3,COLGALT1,SRC,CORO7,MICAL2,STMN1,VASP,ALOX15,PXDN,VIM,TPM4,PCM1,CDC42EP3,NDE1,MAP7D3,SPIRE1,ZYX,KATNAL2,LIMK1,NDEL1,ADAMTS3,…
actin filament-based process	807	150	2.16e-10	2.73e-08	TGFB3,ID1,PARVA,ABLIM3,MYLK3,PDLIM7,CORO1C,CAP2,NPHP1,PHLDB2,ARHGAP18,ARHGEF2,TRIP10,SSH1,AMOTL2,AKAP9,HCK,FGF13,EFNA5,SLC9A1,PALLD,ALMS1,BCAR1,MYO18A,RND1,BBS4,ICAM1,SH3BP1,FGD2,MET,SPTBN5,RND3,CATIP,TACSTD2,ADRA2A,GAS2L2,FSCN1,CNN2,SCN1A,EPHA1,RHOF,TMSB10,GRHL3,ANTXR1,PSTPIP2,ARHGEF10L,SRC,CORO7,GPM6B,MICAL2,STMN1,VASP,KCNE1,ALOX15,STRIP1,VIM,BCR,TPM4,BCAS3,INF2,CDC42EP3,HCN4,SPIRE1,FRMD6,AMOTL…
actin filament organization	434	92	1.06e-09	1.21e-07	TGFB3,ID1,CORO1C,CAP2,PHLDB2,ARHGAP18,ARHGEF2,SSH1,HCK,SLC9A1,ALMS1,BCAR1,RND1,BBS4,ICAM1,SH3BP1,MET,SPTBN5,RND3,CATIP,TACSTD2,GAS2L2,FSCN1,EPHA1,RHOF,TMSB10,PSTPIP2,ARHGEF10L,SRC,CORO7,MICAL2,STMN1,VASP,ALOX15,TPM4,CDC42EP3,SPIRE1,ZYX,LIMK1,SNX9,CAP1,TESK1,PPM1E,ABI2,PTK2B,RHOC,TJP1,MYO1C,CDC42EP1,CFL2,PLS3,MYO5C,TMSB4X,CAPG,GAS7,RHOD,POF1B,MPRIP,SWAP70,CD47,LIMA1,RHOG,RHOB,ARHGEF18,ARHGEF5,FHOD…
actin cytoskeleton organization	707	133	1.07e-09	1.21e-07	TGFB3,ID1,PARVA,ABLIM3,MYLK3,PDLIM7,CORO1C,CAP2,NPHP1,PHLDB2,ARHGAP18,ARHGEF2,TRIP10,SSH1,AMOTL2,HCK,EFNA5,SLC9A1,PALLD,ALMS1,BCAR1,MYO18A,RND1,BBS4,ICAM1,SH3BP1,FGD2,MET,SPTBN5,RND3,CATIP,TACSTD2,ADRA2A,GAS2L2,FSCN1,CNN2,EPHA1,RHOF,TMSB10,GRHL3,ANTXR1,PSTPIP2,ARHGEF10L,SRC,CORO7,GPM6B,MICAL2,STMN1,VASP,ALOX15,STRIP1,BCR,TPM4,BCAS3,INF2,CDC42EP3,SPIRE1,FRMD6,AMOTL1,ZYX,SHC1,LIMK1,SNX9,CAP1,TESK1,…
regulation of actin filament-based process	405	86	3.41e-09	3.49e-07	TGFB3,ID1,MYLK3,PHLDB2,ARHGAP18,SSH1,AKAP9,HCK,FGF13,EFNA5,SLC9A1,ALMS1,RND1,BBS4,ICAM1,SH3BP1,MET,SPTBN5,RND3,TACSTD2,FSCN1,CNN2,EPHA1,RHOF,TMSB10,GRHL3,ARHGEF10L,GPM6B,STMN1,VASP,ALOX15,BCAS3,CDC42EP3,HCN4,SPIRE1,FRMD6,LIMK1,SNX9,TESK1,PPM1E,ABI2,PTK2B,RHOC,EDN1,TJP1,DSC2,DAPK3,MYO1C,CDC42EP1,CFL2,TMSB4X,CAPG,ABRACL,JUP,RHOD,SWAP70,CD47,LIMA1,RHOG,RHOB,ARHGEF18,ARHGEF5,FHOD3,SMAD3,RHOBTB1,SH3PX…
regulation of cellular component biogenesis	982	168	1.07e-08	9.48e-07	TGFB3,ID1,MAP2,IFT88,MYLK3,CORO1C,TICAM1,NPHP1,PHLDB2,ARHGAP18,ARHGEF2,BAK1,SSH1,AKAP9,HCK,NLGN2,EFNA5,SLC9A1,PLEKHM1,MNS1,KIF9,ALMS1,EPS8L1,GBP5,BBS4,MDGA1,PPP2R5B,DAB2IP,SDC1,CLEC7A,ICAM1,TPPP3,MET,SPTBN5,DNAJA4,SMPD2,CDKL1,TACSTD2,LDLRAD4,VCL,FSCN1,SRPX2,SOX9,EPHA1,TMSB10,ERCC1,ANTXR1,RP1,RPL13A,ATMIN,FUZ,ARHGEF10L,TRAF3IP1,TPBG,TRIM37,SRC,GPM6B,STMN1,FBLIM1,VASP,IFT140,ALOX15,MAK,ZMYND10,BCAS…
regulation of cytoskeleton organization	554	107	1.12e-08	9.74e-07	TGFB3,MAP6,ID1,MAP2,MYLK3,PHLDB2,MAP1A,ARHGAP18,ARHGEF2,SSH1,AKAP9,HCK,MAP9,FGF13,EFNA5,SLC9A1,ALMS1,RND1,BBS4,ICAM1,SH3BP1,MET,SPTBN5,RND3,TMEM67,TACSTD2,GAS2L2,FSCN1,EPHA1,STMND1,CNTRL,RHOF,TMSB10,GRHL3,ARHGEF10L,TRAF3IP1,TRIM37,GPM6B,STMN1,VASP,ALOX15,BCAS3,CDC42EP3,SPATA4,SPIRE1,LIMK1,SNX9,TESK1,PPM1E,ABI2,CCP110,PTK2B,RHOC,EDN1,TJP1,DAPK3,MYO1C,CDC42EP1,CFL2,CAMSAP2,TMSB4X,SPEF1,CAPG,CEP97,G…
regulation of organelle organization	1311	209	5.82e-08	4.26e-06	PML,TGFB3,MAP6,ID1,STOX1,TNFSF10,ABLIM3,MAP2,IFT88,MYLK3,EREG,PHLDB2,MAP1A,ARHGAP18,WDR35,ENO4,ARHGEF2,BAK1,TP73,SSH1,AKAP9,HCK,MAP9,SFN,FGF13,EFNA5,SLC9A1,MNS1,KIF9,ALMS1,RND1,BBS4,SDC1,ICAM1,SH3BP1,MET,SPTBN5,RND3,TMEM67,TTC21B,CDKL1,SMG5,TACSTD2,GAS2L2,FSCN1,MUC1,TOM1L2,LIF,EPHA1,C2CD5,STMND1,CNTRL,BMP4,RHOF,TMSB10,GRHL3,ERCC1,RP1,RPS6KA5,ATMIN,FUZ,ARHGEF10L,TRAF3IP1,CCDC8,TRIM37,SRC,GPM6B,OPT…
regulation of actin cytoskeleton organization	360	75	7.8e-08	5.57e-06	TGFB3,ID1,MYLK3,PHLDB2,ARHGAP18,SSH1,HCK,EFNA5,SLC9A1,ALMS1,RND1,BBS4,ICAM1,SH3BP1,MET,SPTBN5,RND3,TACSTD2,FSCN1,EPHA1,RHOF,TMSB10,GRHL3,ARHGEF10L,GPM6B,STMN1,VASP,ALOX15,BCAS3,CDC42EP3,SPIRE1,LIMK1,SNX9,TESK1,PPM1E,ABI2,PTK2B,RHOC,EDN1,TJP1,DAPK3,MYO1C,CDC42EP1,CFL2,TMSB4X,CAPG,RHOD,SWAP70,CD47,LIMA1,RHOG,RHOB,ARHGEF18,ARHGEF5,FHOD3,SMAD3,RHOBTB1,SH3PXD2B,KANK1,ARHGDIB,FCHSD2,ACTR3B,PLEKHG2,SERP…
actin filament bundle assembly	157	40	4.53e-07	2.77e-05	TGFB3,ID1,PHLDB2,SLC9A1,ALMS1,BBS4,MET,TACSTD2,FSCN1,EPHA1,ARHGEF10L,SRC,STMN1,SPIRE1,ZYX,LIMK1,TESK1,PPM1E,PTK2B,RHOC,TJP1,PLS3,RHOD,SWAP70,CD47,LIMA1,ARHGEF18,ARHGEF5,SMAD3,TNFAIP1,SH3PXD2B,ACTN4,SERPINF2,FHDC1,TPM1,SYNPO,ARHGEF10,PFN1,S100A10,FLNA
actin filament bundle organization	161	40	9.14e-07	5.17e-05	TGFB3,ID1,PHLDB2,SLC9A1,ALMS1,BBS4,MET,TACSTD2,FSCN1,EPHA1,ARHGEF10L,SRC,STMN1,SPIRE1,ZYX,LIMK1,TESK1,PPM1E,PTK2B,RHOC,TJP1,PLS3,RHOD,SWAP70,CD47,LIMA1,ARHGEF18,ARHGEF5,SMAD3,TNFAIP1,SH3PXD2B,ACTN4,SERPINF2,FHDC1,TPM1,SYNPO,ARHGEF10,PFN1,S100A10,FLNA
contractile actin filament bundle assembly	106	30	1.15e-06	6.19e-05	TGFB3,PHLDB2,SLC9A1,ALMS1,BBS4,MET,TACSTD2,EPHA1,ARHGEF10L,SRC,STMN1,ZYX,LIMK1,TESK1,PPM1E,PTK2B,RHOC,TJP1,CD47,ARHGEF18,ARHGEF5,SMAD3,TNFAIP1,SH3PXD2B,SERPINF2,FHDC1,TPM1,ARHGEF10,PFN1,S100A10
stress fiber assembly	106	30	1.15e-06	6.19e-05	TGFB3,PHLDB2,SLC9A1,ALMS1,BBS4,MET,TACSTD2,EPHA1,ARHGEF10L,SRC,STMN1,ZYX,LIMK1,TESK1,PPM1E,PTK2B,RHOC,TJP1,CD47,ARHGEF18,ARHGEF5,SMAD3,TNFAIP1,SH3PXD2B,SERPINF2,FHDC1,TPM1,ARHGEF10,PFN1,S100A10
regulation of actin filament bundle assembly	104	29	2.41e-06	0.000115127	TGFB3,ID1,PHLDB2,SLC9A1,ALMS1,BBS4,MET,TACSTD2,EPHA1,ARHGEF10L,STMN1,LIMK1,TESK1,PPM1E,RHOC,TJP1,SWAP70,CD47,ARHGEF18,ARHGEF5,SMAD3,SH3PXD2B,SERPINF2,TPM1,SYNPO,ARHGEF10,PFN1,S100A10,FLNA
regulation of supramolecular fiber organization	373	72	2.83e-06	0.000134828	TGFB3,ID1,MAP2,MYLK3,PHLDB2,MAP1A,ARHGAP18,ARHGEF2,SSH1,AKAP9,HCK,FGF13,SLC9A1,ALMS1,BBS4,ICAM1,SH3BP1,MET,SPTBN5,TACSTD2,EPHA1,TMSB10,ARHGEF10L,COLGALT1,STMN1,VASP,ALOX15,CDC42EP3,SPIRE1,LIMK1,SNX9,TESK1,PPM1E,ABI2,PTK2B,RHOC,EDN1,TJP1,DAPK3,MYO1C,CDC42EP1,CFL2,CAMSAP2,TMSB4X,SPEF1,CAPG,SWAP70,CD47,LIMA1,MID1,ARHGEF18,ARHGEF5,FHOD3,SMAD3,TTBK2,SH3PXD2B,KANK1,CRYAB,FCHSD2,ACTR3B,PLEKHG2,PSEN1,SER…
positive regulation of actin filament bundle assembly	62	20	8.03e-06	0.000346584	TGFB3,ID1,EPHA1,ARHGEF10L,LIMK1,TESK1,PPM1E,RHOC,SWAP70,CD47,ARHGEF5,SMAD3,SH3PXD2B,SERPINF2,TPM1,SYNPO,ARHGEF10,PFN1,S100A10,FLNA
regulation of actin filament organization	278	56	9.63e-06	0.000401596	TGFB3,ID1,PHLDB2,ARHGAP18,SSH1,HCK,SLC9A1,ALMS1,BBS4,ICAM1,SH3BP1,MET,SPTBN5,TACSTD2,EPHA1,TMSB10,ARHGEF10L,STMN1,VASP,ALOX15,CDC42EP3,SPIRE1,LIMK1,SNX9,TESK1,PPM1E,ABI2,PTK2B,RHOC,TJP1,MYO1C,CDC42EP1,CFL2,TMSB4X,CAPG,SWAP70,CD47,LIMA1,ARHGEF18,ARHGEF5,FHOD3,SMAD3,SH3PXD2B,KANK1,FCHSD2,ACTR3B,PLEKHG2,SERPINF2,TPM1,SYNPO,ARHGEF10,ARPC5,PFN1,S100A10,ARFIP2,FLNA
positive regulation of organelle organization	638	107	1.3e-05	0.000519243	PML,TGFB3,ID1,TNFSF10,ABLIM3,MYLK3,EREG,WDR35,BAK1,TP73,AKAP9,HCK,SFN,MNS1,BBS4,SDC1,ICAM1,MET,FSCN1,MUC1,LIF,EPHA1,C2CD5,ERCC1,RP1,RPS6KA5,ATMIN,FUZ,ARHGEF10L,SRC,OPTN,VASP,ALOX15,MYB,GRN,ZMYND10,BCAS3,NAF1,SURF4,CDC42EP3,CEP135,GATA3,SPHK1,SPIRE1,SYT7,LIMK1,SNX9,TESK1,PPM1E,ABI2,CCP110,PTK2B,RHOC,EDN1,MYO1C,CDC42EP1,CFL2,PLAUR,JARID2,SMPD3,TET1,EPGN,ADRB2,RUVBL2,SWAP70,FMR1,CD47,SPAG5,ARHGEF5,S…
regulation of actomyosin structure organization	102	27	1.51e-05	0.000595595	TGFB3,MYLK3,PHLDB2,SLC9A1,ALMS1,BBS4,MET,TACSTD2,EPHA1,ARHGEF10L,STMN1,LIMK1,TESK1,PPM1E,RHOC,EDN1,TJP1,CD47,ARHGEF18,ARHGEF5,SMAD3,SH3PXD2B,SERPINF2,TPM1,ARHGEF10,PFN1,S100A10
regulation of stress fiber assembly	91	25	1.55e-05	0.000606302	TGFB3,PHLDB2,SLC9A1,ALMS1,BBS4,MET,TACSTD2,EPHA1,ARHGEF10L,STMN1,LIMK1,TESK1,PPM1E,RHOC,TJP1,CD47,ARHGEF18,ARHGEF5,SMAD3,SH3PXD2B,SERPINF2,TPM1,ARHGEF10,PFN1,S100A10
positive regulation of cellular component biogenesis	551	93	3.68e-05	0.00124897	TGFB3,ID1,MYLK3,NPHP1,PHLDB2,BAK1,AKAP9,HCK,NLGN2,EFNA5,PLEKHM1,MNS1,EPS8L1,GBP5,BBS4,PPP2R5B,DAB2IP,SDC1,CLEC7A,ICAM1,TPPP3,MET,FSCN1,SRPX2,SOX9,EPHA1,ERCC1,RP1,ATMIN,FUZ,ARHGEF10L,TPBG,SRC,VASP,ALOX15,ZMYND10,BCAS3,IL1RAP,CDC42EP3,CEP135,SPIRE1,LIMK1,NDEL1,SNX9,TESK1,PPM1E,ABI2,CHD1L,CCP110,PTK2B,RHOC,EDN1,MYO1C,CDC42EP1,SMPD3,FNIP1,SWAP70,FMR1,EPHB2,PARP1,CD47,OXTR,PHLDB1,AGRN,CLDN1,SPAG5,EPS8…
actomyosin structure organization	200	42	4.4e-05	0.00144447	TGFB3,MYLK3,PHLDB2,SLC9A1,ALMS1,MYO18A,BBS4,MET,TACSTD2,CNN2,EPHA1,ARHGEF10L,SRC,STMN1,FRMD6,ZYX,LIMK1,TESK1,PPM1E,PTK2B,RHOC,EDN1,TJP1,CFL2,KLHL41,CD47,MYH10,ARHGEF18,ARHGEF5,FHOD3,SMAD3,TNFAIP1,SH3PXD2B,SERPINF2,OBSCN,FHDC1,TPM1,ARHGEF10,PFN1,S100A10,FRMD5,MYH9
positive regulation of supramolecular fiber organization	208	43	5.3e-05	0.00167679	TGFB3,ID1,MYLK3,AKAP9,HCK,ICAM1,MET,EPHA1,ARHGEF10L,COLGALT1,VASP,ALOX15,CDC42EP3,SPIRE1,LIMK1,SNX9,TESK1,PPM1E,ABI2,PTK2B,RHOC,EDN1,MYO1C,CDC42EP1,CFL2,SWAP70,CD47,ARHGEF5,SMAD3,SH3PXD2B,FCHSD2,ACTR3B,PSEN1,SERPINF2,TPM1,SYNPO,ARHGEF10,ARPC5,PFN1,S100A10,ARFIP2,FLNA,KATNB1
positive regulation of stress fiber assembly	52	15	0.00042596	0.00946664	TGFB3,EPHA1,ARHGEF10L,LIMK1,TESK1,PPM1E,RHOC,CD47,ARHGEF5,SMAD3,SH3PXD2B,SERPINF2,TPM1,ARHGEF10,S100A10
actin polymerization or depolymerization	221	42	0.000438526	0.00965752	CAP2,ARHGAP18,SSH1,HCK,BBS4,ICAM1,SH3BP1,SPTBN5,CATIP,TMSB10,PSTPIP2,CORO7,MICAL2,VASP,ALOX15,CDC42EP3,SPIRE1,SNX9,CAP1,ABI2,PTK2B,MYO1C,CDC42EP1,CFL2,TMSB4X,CAPG,GAS7,SWAP70,LIMA1,FHOD3,DIAPH1,KANK1,FCHSD2,ACTR3B,PLEKHG2,PPP1R9B,MICAL3,DIAPH3,ARPC5,ENAH,PFN1,ARFIP2
Annotation Cluster 8	Enrichment Score: 6.32613890340877
Term	Annotated	Significant	Pvalue	Padj	GeneID
negative regulation of response to stimulus	1754	278	5.01e-10	6.01e-08	HLA-F,HLA-B,IL1RN,HLA-E,TGFB3,IFI16,SERPINB2,CEACAM1,TRIM38,RNF213,TIMP2,GPRC5A,TNFSF10,HLA-G,ADM,RGS22,SPRY4,DUSP18,LBH,XDH,HDAC7,IFT172,DUSP6,TICAM1,EREG,SEMA3B,PHLDB2,HBEGF,FHL2,IFT80,ARHGEF2,NUCB2,ABCD2,DUSP19,SEMA7A,LATS2,ENPP3,DUSP4,TLE4,ITPRIP,IFT122,ITPR1,PIBF1,BBS4,CCDC125,PPP2R5B,DAB2IP,APPL2,TMBIM1,ICAM1,SH3BP1,TNFAIP8L1,MET,PEG10,HLA-DRB1,CASC2,IL20RB,TRIB1,GPR161,INPP5D,CD59,VASN,PBL…
negative regulation of cell communication	1478	234	1.57e-08	1.33e-06	IL1RN,TGFB3,HDAC9,CEACAM1,RNF213,TIMP2,GPRC5A,TNFSF10,HLA-G,ADM,RGS22,SPRY4,DUSP18,LBH,GRIK2,XDH,HDAC7,IFT172,DUSP6,TICAM1,EREG,HBEGF,FHL2,IFT80,ARHGEF2,MAOB,DUSP19,LATS2,DUSP4,TLE4,ITPRIP,IFT122,ITPR1,PIBF1,CCDC125,PPP2R5B,DAB2IP,TMBIM1,ICAM1,SH3BP1,TNFAIP8L1,MET,PEG10,CASC2,TRIB1,GPR161,INPP5D,VASN,PBLD,CBY1,ADRA2A,PHLDA3,LDLRAD4,NME5,ZC3H12A,MUC1,IGFBP3,RPGRIP1L,LIF,IGFBP2,SOX9,ELL3,ERRFI1,BMP…
negative regulation of signaling	1481	234	1.88e-08	1.55e-06	IL1RN,TGFB3,HDAC9,CEACAM1,RNF213,TIMP2,GPRC5A,TNFSF10,HLA-G,ADM,RGS22,SPRY4,DUSP18,LBH,GRIK2,XDH,HDAC7,IFT172,DUSP6,TICAM1,EREG,HBEGF,FHL2,IFT80,ARHGEF2,MAOB,DUSP19,LATS2,DUSP4,TLE4,ITPRIP,IFT122,ITPR1,PIBF1,CCDC125,PPP2R5B,DAB2IP,TMBIM1,ICAM1,SH3BP1,TNFAIP8L1,MET,PEG10,CASC2,TRIB1,GPR161,INPP5D,VASN,PBLD,CBY1,ADRA2A,PHLDA3,LDLRAD4,NME5,ZC3H12A,MUC1,IGFBP3,RPGRIP1L,LIF,IGFBP2,SOX9,ELL3,ERRFI1,BMP…
negative regulation of signal transduction	1356	215	5.72e-08	4.24e-06	IL1RN,TGFB3,CEACAM1,RNF213,TIMP2,GPRC5A,TNFSF10,HLA-G,ADM,RGS22,SPRY4,DUSP18,LBH,XDH,HDAC7,IFT172,DUSP6,TICAM1,EREG,HBEGF,FHL2,IFT80,ARHGEF2,DUSP19,LATS2,DUSP4,TLE4,ITPRIP,IFT122,ITPR1,PIBF1,CCDC125,PPP2R5B,DAB2IP,TMBIM1,ICAM1,SH3BP1,TNFAIP8L1,MET,PEG10,CASC2,TRIB1,GPR161,INPP5D,VASN,PBLD,CBY1,PHLDA3,LDLRAD4,NME5,ZC3H12A,MUC1,IGFBP3,RPGRIP1L,LIF,IGFBP2,SOX9,ELL3,ERRFI1,BMP4,MDFI,HOMER3,RNF149,TAF…
negative regulation of intracellular signal transduction	556	96	1.09e-05	0.000445452	TIMP2,HLA-G,SPRY4,DUSP18,XDH,HDAC7,DUSP6,FHL2,ARHGEF2,DUSP19,DUSP4,ITPR1,CCDC125,PPP2R5B,DAB2IP,SH3BP1,TNFAIP8L1,MET,CASC2,PHLDA3,NME5,ZC3H12A,MUC1,LIF,ELL3,ERRFI1,BMP4,HOMER3,RNF149,TAF9B,ARRDC3,SRC,CREB3L1,OPTN,STMN1,FBLN1,TNIP1,DUSP3,DUSP2,NLRC3,RASA3,TMEM127,RASAL1,PLAUR,LEMD2,MCL1,SH3BP4,TMSB4X,WWC3,GPATCH3,RAPGEF1,HYAL2,DUSP8,TGFB2,FNIP1,HSPB1,EPHB2,WWC2,SPRED3,MAGI2,SCAI,DUSP7,MAPK7,PDE2A,…
Annotation Cluster 9	Enrichment Score: 6.11084123827257
Term	Annotated	Significant	Pvalue	Padj	GeneID
protein localization	2788	439	2.68e-15	7.89e-13	TAP1,IL1RN,TRIM5,HLA-E,PML,DYNC2H1,TGFB3,HDAC9,TRIM38,DUOXA2,ID1,LCA5,ABLIM3,MAP2,CETN2,CCDC39,IFT88,GRIK2,KIFAP3,ARL3,STXBP4,IFT172,ADAM8,CORO1C,GBP2,LRBA,RHBDF1,ABCA12,PHLDB2,CC2D2A,MAP1A,IFT80,RFX3,WDR35,IFT81,ARHGEF2,TP73,TTC30A,SSH1,RABL2B,RAB27B,LRRC6,GDAP1,TCTN2,SFN,NLGN2,FGF13,TCIRG1,UBAP1,EFNA5,KIF13B,PLEKHM1,IFT57,TNFSF13B,SPATA7,RABL2A,CAT,MYO18A,GBP5,SLC8B1,IFT122,MIPEP,TTC26,ITPR1,PI…
macromolecule localization	3173	485	1.27e-14	3.42e-12	TAP1,IL1RN,TRIM5,PLSCR1,HLA-E,PML,DYNC2H1,TGFB3,HDAC9,CEACAM1,TRIM38,DUOXA2,ID1,LCA5,CES1,ABLIM3,MAP2,CETN2,CCDC39,IFT88,GRIK2,KIFAP3,APOL1,ARL3,STXBP4,IFT172,ADAM8,CORO1C,GBP2,LRBA,RHBDF1,ABCA12,PITPNC1,PHLDB2,CC2D2A,MAP1A,IFT80,RFX3,WDR35,IFT81,ARHGEF2,TP73,TTC30A,SSH1,RABL2B,RAB27B,LRRC6,GDAP1,TCTN2,SFN,NLGN2,FGF13,TCIRG1,UBAP1,EFNA5,KIF13B,ABCD2,PLEKHM1,IFT57,TNFSF13B,SPATA7,RABL2A,CAT,LIPG,M…
cellular protein localization	1984	313	5.6e-11	8.23e-09	PML,DYNC2H1,DUOXA2,ID1,LCA5,ABLIM3,MAP2,CCDC39,IFT88,GRIK2,KIFAP3,ARL3,STXBP4,IFT172,GBP2,ABCA12,CC2D2A,MAP1A,IFT80,WDR35,IFT81,ARHGEF2,TP73,TTC30A,SSH1,RABL2B,RAB27B,LRRC6,GDAP1,TCTN2,SFN,NLGN2,FGF13,TCIRG1,KIF13B,IFT57,SPATA7,RABL2A,CAT,GBP5,IFT122,MIPEP,TTC26,PIBF1,BBS4,TMEM107,APPL2,RPL3,TMBIM1,CLUAP1,LZTFL1,DZIP1L,LCA5L,TTC21B,TTC30B,RAB12,SMG5,ZDHHC7,TCTN1,VCL,BBS9,ZC3H12A,TBC1D2,GAS2L2,IFT…
cellular macromolecule localization	1993	313	9.53e-11	1.32e-08	PML,DYNC2H1,DUOXA2,ID1,LCA5,ABLIM3,MAP2,CCDC39,IFT88,GRIK2,KIFAP3,ARL3,STXBP4,IFT172,GBP2,ABCA12,CC2D2A,MAP1A,IFT80,WDR35,IFT81,ARHGEF2,TP73,TTC30A,SSH1,RABL2B,RAB27B,LRRC6,GDAP1,TCTN2,SFN,NLGN2,FGF13,TCIRG1,KIF13B,IFT57,SPATA7,RABL2A,CAT,GBP5,IFT122,MIPEP,TTC26,PIBF1,BBS4,TMEM107,APPL2,RPL3,TMBIM1,CLUAP1,LZTFL1,DZIP1L,LCA5L,TTC21B,TTC30B,RAB12,SMG5,ZDHHC7,TCTN1,VCL,BBS9,ZC3H12A,TBC1D2,GAS2L2,IFT…
establishment of localization in cell	2795	409	1.36e-09	1.48e-07	HLA-F,TAP1,HLA-B,PML,DYNC2H1,TGFB3,B2M,MAP6,CEACAM1,TIMP2,LCA5,GTPBP2,CES1,ABLIM3,MAP2,IFT88,SERPINA1,TUBA1A,KIFAP3,SLC4A8,ARL3,STXBP4,IFT172,ADAM8,CORO1C,MAP1A,IFT80,WDR35,IFT81,ARHGEF2,BAK1,TP73,TTC30A,VWF,AKAP9,HCK,RABL2B,RAB27B,GDAP1,SFN,NLGN2,TCIRG1,UBAP1,EFNA5,KIF13B,ABCD2,IFT57,RABL2A,ALMS1,CAT,SLC8B1,IFT122,MIPEP,TTC26,ITPR1,PIBF1,BBS4,HBB,APPL2,RPL3,TMBIM1,CLUAP1,ALDH3B1,HOOK1,SPTBN5,HLA…
amide transport	2061	310	1.37e-08	1.18e-06	TAP1,IL1RN,HLA-E,PML,DYNC2H1,TGFB3,HDAC9,DUOXA2,LCA5,ABLIM3,CETN2,IFT88,KIFAP3,ARL3,STXBP4,IFT172,ADAM8,RHBDF1,ABCA12,MAP1A,IFT80,RFX3,WDR35,IFT81,ARHGEF2,TP73,TTC30A,RABL2B,RAB27B,GDAP1,SFN,NLGN2,TCIRG1,UBAP1,EFNA5,KIF13B,PLEKHM1,IFT57,TNFSF13B,RABL2A,CAT,MYO18A,SLC8B1,IFT122,MIPEP,TTC26,ITPR1,BBS4,UNC119B,APPL2,RPL3,CLUAP1,HOOK1,HLA-DRB1,RINT1,LCA5L,TTC21B,TTC30B,RAB12,SMG5,ZDHHC7,ARHGAP33,ADRA…
establishment of protein localization	2080	312	1.62e-08	1.36e-06	TAP1,IL1RN,HLA-E,PML,DYNC2H1,TGFB3,HDAC9,DUOXA2,LCA5,ABLIM3,CETN2,IFT88,KIFAP3,ARL3,STXBP4,IFT172,ADAM8,CORO1C,RHBDF1,PHLDB2,MAP1A,IFT80,RFX3,WDR35,IFT81,ARHGEF2,TP73,TTC30A,RABL2B,RAB27B,GDAP1,SFN,NLGN2,TCIRG1,UBAP1,EFNA5,KIF13B,PLEKHM1,IFT57,TNFSF13B,RABL2A,CAT,MYO18A,SLC8B1,IFT122,MIPEP,TTC26,ITPR1,BBS4,UNC119B,APPL2,RPL3,CLUAP1,HOOK1,HLA-DRB1,RINT1,LCA5L,TTC21B,TTC30B,RAB12,SMG5,ZDHHC7,ARHGAP…
protein transport	1985	298	3.34e-08	2.62e-06	TAP1,IL1RN,HLA-E,PML,DYNC2H1,TGFB3,HDAC9,DUOXA2,LCA5,ABLIM3,CETN2,IFT88,KIFAP3,ARL3,STXBP4,IFT172,ADAM8,RHBDF1,MAP1A,IFT80,RFX3,WDR35,IFT81,ARHGEF2,TP73,TTC30A,RABL2B,RAB27B,GDAP1,SFN,NLGN2,TCIRG1,UBAP1,EFNA5,KIF13B,PLEKHM1,IFT57,TNFSF13B,RABL2A,CAT,MYO18A,SLC8B1,IFT122,MIPEP,TTC26,ITPR1,BBS4,UNC119B,APPL2,RPL3,CLUAP1,HOOK1,HLA-DRB1,RINT1,LCA5L,TTC21B,TTC30B,RAB12,SMG5,ZDHHC7,ARHGAP33,ADRA2A,BBS9…
peptide transport	2026	303	3.67e-08	2.85e-06	TAP1,IL1RN,HLA-E,PML,DYNC2H1,TGFB3,HDAC9,DUOXA2,LCA5,ABLIM3,CETN2,IFT88,KIFAP3,ARL3,STXBP4,IFT172,ADAM8,RHBDF1,MAP1A,IFT80,RFX3,WDR35,IFT81,ARHGEF2,TP73,TTC30A,RABL2B,RAB27B,GDAP1,SFN,NLGN2,TCIRG1,UBAP1,EFNA5,KIF13B,PLEKHM1,IFT57,TNFSF13B,RABL2A,CAT,MYO18A,SLC8B1,IFT122,MIPEP,TTC26,ITPR1,BBS4,UNC119B,APPL2,RPL3,CLUAP1,HOOK1,HLA-DRB1,RINT1,LCA5L,TTC21B,TTC30B,RAB12,SMG5,ZDHHC7,ARHGAP33,ADRA2A,BBS9…
intracellular transport	1762	264	2.74e-07	1.73e-05	TAP1,PML,DYNC2H1,MAP6,LCA5,CES1,ABLIM3,MAP2,IFT88,SERPINA1,TUBA1A,KIFAP3,ARL3,STXBP4,IFT172,CORO1C,MAP1A,IFT80,WDR35,IFT81,ARHGEF2,TP73,TTC30A,RABL2B,RAB27B,GDAP1,SFN,UBAP1,KIF13B,ABCD2,IFT57,RABL2A,ALMS1,CAT,IFT122,MIPEP,TTC26,BBS4,APPL2,RPL3,CLUAP1,HOOK1,SPTBN5,RINT1,LCA5L,CD59,TTC21B,TTC30B,RAB12,SMG5,ZDHHC7,ZC3H12A,TBC1D2,MCFD2,IFT46,YKT6,ZDHHC18,TOM1L2,CEP290,DYNLRB2,AKAP6,C2CD5,KIF3A,ATP1B1…
nitrogen compound transport	2370	339	5.18e-07	3.1e-05	TAP1,IL1RN,HLA-E,PML,DYNC2H1,TGFB3,HDAC9,DUOXA2,LCA5,ABLIM3,CETN2,IFT88,SLC23A1,KIFAP3,ARL3,STXBP4,IFT172,ADAM8,RHBDF1,ABCA12,MAP1A,IFT80,RFX3,WDR35,IFT81,ARHGEF2,TP73,TTC30A,RABL2B,RAB27B,GDAP1,MAOB,SFN,NLGN2,TCIRG1,UBAP1,EFNA5,KIF13B,PLEKHM1,IFT57,TNFSF13B,RABL2A,CAT,MYO18A,SLC8B1,IFT122,MIPEP,TTC26,FLVCR1,ITPR1,BBS4,UNC119B,HBB,APPL2,RPL3,CLUAP1,SLC22A16,HOOK1,HLA-DRB1,RINT1,LCA5L,LRRC8A,TTC21…
organic substance transport	2800	389	1.41e-06	7.27e-05	TAP1,IL1RN,PLSCR1,HLA-E,PML,DYNC2H1,TGFB3,HDAC9,CEACAM1,DUOXA2,LCA5,CES1,ABLIM3,CETN2,IFT88,SLC23A1,KIFAP3,CA12,SLC4A8,APOL1,ARL3,STXBP4,IFT172,ADAM8,RHBDF1,ABCA12,PITPNC1,MAP1A,IFT80,RFX3,WDR35,IFT81,ARHGEF2,TP73,TTC30A,RABL2B,RAB27B,GDAP1,MAOB,SFN,NLGN2,TCIRG1,UBAP1,EFNA5,KIF13B,ABCD2,PLEKHM1,IFT57,TNFSF13B,RABL2A,CAT,CA5B,LIPG,MYO18A,SLC8B1,IFT122,MIPEP,TTC26,FLVCR1,ITPR1,BBS4,UNC119B,HBB,APPL…
intracellular protein transport	1183	179	1.5e-05	0.000595595	PML,DYNC2H1,LCA5,ABLIM3,IFT88,KIFAP3,ARL3,STXBP4,IFT172,MAP1A,IFT80,WDR35,IFT81,ARHGEF2,TP73,TTC30A,RABL2B,RAB27B,GDAP1,SFN,KIF13B,IFT57,RABL2A,CAT,IFT122,MIPEP,TTC26,APPL2,RPL3,CLUAP1,LCA5L,TTC21B,TTC30B,SMG5,ZDHHC7,ZC3H12A,TBC1D2,IFT46,ZDHHC18,TOM1L2,CEP290,DYNLRB2,AKAP6,C2CD5,KIF3A,ATP1B1,BMP4,SYTL3,RPL10A,RANGAP1,HOMER3,NOS2,RPL13A,TTC21A,TRAF3IP1,VPS37B,PKIG,TBC1D1,RAB8B,WDR19,KCNE1,IFT140,E…
vesicle-mediated transport	2156	299	3.43e-05	0.00118224	HLA-F,TAP1,HLA-B,SAMD9,DNER,TGFB3,B2M,CEACAM1,TIMP2,ADM,GTPBP2,CES1,TMPRSS4,SERPINA1,KIFAP3,MYD88,SLC4A8,APOL1,ARL3,ADAM8,PDLIM7,CORO1C,ABCA12,TRIP10,VWF,HCK,RAB27B,NLGN2,TCIRG1,UBAP1,ARHGAP27,ALMS1,CAT,MYO18A,HBB,APPL2,SDC1,TMBIM1,CLEC7A,SH3BP1,ALDH3B1,HOOK1,MET,SPTBN5,RINT1,CD59,SPON2,GALNS,CXCL16,RAB12,ADRA2A,VCL,MCFD2,YKT6,CNN2,TIMP1,CEP290,C2CD5,KIF3A,RHOF,SYS1,SERPINA3,SYTL3,MST1R,CEP83,ERG…
protein localization to organelle	982	150	4.66e-05	0.00152362	PML,DYNC2H1,ABLIM3,CCDC39,ARL3,GBP2,CC2D2A,MAP1A,IFT80,WDR35,TP73,LRRC6,GDAP1,TCTN2,SFN,TCIRG1,SPATA7,CAT,GBP5,IFT122,MIPEP,TTC26,PIBF1,BBS4,TMEM107,APPL2,RPL3,LZTFL1,DZIP1L,TTC21B,TCTN1,BBS9,ZC3H12A,GAS2L2,LIF,SOX9,BMP4,SYS1,RPL10A,RANGAP1,CNTLN,CEP83,NOS2,RPL13A,CD68,TTC21A,VPS37B,PKIG,SRC,BBS1,OPTN,RAB8B,WDR19,IFT140,EFCAB7,ZMYND10,PCM1,NFKBIA,BBIP1,WRAP53,ARL6,PECR,CARD10,LZTS2,RPL22,TRIM29,N…
Annotation Cluster 10	Enrichment Score: 6.03487835689185
Term	Annotated	Significant	Pvalue	Padj	GeneID
biological adhesion	1481	255	4.99e-13	9.89e-11	IL1RN,IDO1,HLA-E,PML,VCAN,CEACAM1,CD274,ID1,THEMIS2,HLA-G,HMCN1,PARVA,PDZD2,KIFAP3,ADAM8,CORO1C,NPHP1,TNFRSF12A,PHLDB2,COL12A1,VWF,CTNNAL1,HCK,NLGN2,COL28A1,EFNA5,SLC9A1,TNFSF13B,PALLD,SDK1,CARD11,BCAR1,PLEKHA2,RND1,MDGA1,HBB,ICAM1,HLA-DRB1,RND3,IL20RB,FAT3,CNTN5,SPON2,PCDHGC3,TNFSF9,DGCR2,FAT2,TACSTD2,VCL,ZC3H12A,MUC1,KIFC3,SRPX2,LIF,IGFBP2,SOX9,CDH11,EPHA1,CLCA2,ATP1B1,CDHR3,BMP4,PVR,TIAM1,ANTX…
cell adhesion	1474	254	5.1e-13	9.9e-11	IL1RN,IDO1,HLA-E,PML,VCAN,CEACAM1,CD274,ID1,THEMIS2,HLA-G,HMCN1,PARVA,PDZD2,KIFAP3,ADAM8,CORO1C,NPHP1,TNFRSF12A,PHLDB2,COL12A1,VWF,CTNNAL1,HCK,NLGN2,COL28A1,EFNA5,SLC9A1,TNFSF13B,PALLD,SDK1,CARD11,BCAR1,PLEKHA2,RND1,MDGA1,HBB,ICAM1,HLA-DRB1,RND3,IL20RB,FAT3,CNTN5,SPON2,PCDHGC3,TNFSF9,DGCR2,FAT2,TACSTD2,VCL,ZC3H12A,MUC1,KIFC3,SRPX2,LIF,IGFBP2,SOX9,CDH11,EPHA1,CLCA2,ATP1B1,CDHR3,BMP4,PVR,TIAM1,ANTX…
regulation of cell adhesion	736	134	7.92e-09	7.19e-07	IL1RN,IDO1,HLA-E,PML,CEACAM1,CD274,HLA-G,KIFAP3,ADAM8,CORO1C,PHLDB2,EFNA5,SLC9A1,TNFSF13B,CARD11,PLEKHA2,RND1,MDGA1,ICAM1,HLA-DRB1,IL20RB,TNFSF9,TACSTD2,VCL,ZC3H12A,MUC1,LIF,IGFBP2,SOX9,EPHA1,BMP4,MALT1,SRC,GPM6B,PLAU,FBLN1,PTAFR,SIPA1,ALOX15,MYB,PLXNA2,BCAS3,RIN2,AGR2,IFT74,MYO10,ITGA4,GATA3,DLL1,RRAS,NINJ1,IRAK1,CCL28,WDPCP,DUSP3,PTK2B,TJP1,DAPK3,CD4,MMP14,FSTL3,CXCL8,JAG1,PLAUR,COL1A1,SLK,FOXJ…
regulation of cell-substrate adhesion	217	49	1.24e-06	6.56e-05	CORO1C,PHLDB2,EFNA5,SLC9A1,PLEKHA2,TACSTD2,VCL,EPHA1,SRC,GPM6B,PLAU,FBLN1,ALOX15,BCAS3,RIN2,AGR2,RRAS,NINJ1,CCL28,WDPCP,DUSP3,PTK2B,DAPK3,MMP14,JAG1,COL1A1,SLK,ITGA5,CDH13,JUP,RHOD,POSTN,ITGA6,SPOCK1,UTRN,SMAD3,KANK1,ACTN4,NF1,DOCK1,COL16A1,MAP4K4,FERMT1,ILK,BST1,S100A10,CDK6,FBLN2,FLNA
cell-cell adhesion	884	138	3.31e-05	0.00115066	IL1RN,IDO1,HLA-E,CEACAM1,CD274,HLA-G,HMCN1,PARVA,KIFAP3,ADAM8,NPHP1,NLGN2,EFNA5,TNFSF13B,PALLD,SDK1,CARD11,MDGA1,HBB,ICAM1,HLA-DRB1,IL20RB,FAT3,PCDHGC3,TNFSF9,FAT2,VCL,ZC3H12A,KIFC3,SRPX2,IGFBP2,SOX9,CDH11,CDHR3,BMP4,PVR,CLDN16,STK10,MALT1,PTPRT,SRC,CLDN8,FBLIM1,CDH24,PTAFR,ALOX15,MYB,CSTA,SERPINB8,IL1RAP,MYO10,ITGA4,GATA3,TNIP1,IRAK1,CCL28,DUSP3,SHC1,CLDN4,MYL12A,TJP1,DSC2,CD4,TRIM29,CDC42EP1,FS…
positive regulation of cell adhesion	428	76	3.36e-05	0.0011623	HLA-E,CD274,HLA-G,KIFAP3,ADAM8,TNFSF13B,CARD11,PLEKHA2,ICAM1,TNFSF9,LIF,IGFBP2,EPHA1,MALT1,SRC,PTAFR,ALOX15,MYB,RIN2,AGR2,IFT74,MYO10,ITGA4,GATA3,RRAS,NINJ1,IRAK1,CCL28,PTK2B,TJP1,CD4,FSTL3,PLAUR,ITGA5,CDH13,TGFBR2,JUP,RHOD,CD24,TGFB2,STX4,CD47,ETS1,PTPRU,ITGA6,UTRN,SMAD3,IL4R,AZU1,CAV1,XBP1,ITGA2,SFRP2,DOCK1,SERPINF2,COL16A1,NR4A3,MAP4K4,IL18,FERMT1,CD276,ILK,CD74,TPM1,DPP4,IGF1,S100A10,FRMD5,PI…
Annotation Cluster 11	Enrichment Score: 5.40472820894438
Term	Annotated	Significant	Pvalue	Padj	GeneID
circulatory system development	1196	203	5.5e-10	6.51e-08	C6,PML,DYNC2H1,HDAC9,CEACAM1,RNF213,ID1,HLA-G,ADM,PARVA,CCDC39,MYLK3,XDH,HDAC7,IFT172,ADAM8,PDLIM7,DUSP6,MB,EREG,DNAH5,TNFRSF12A,CC2D2A,FHL2,DRC1,BAK1,TP73,AMOTL2,PRDM1,GADD45A,SLC9A1,IFT57,ARMC4,MYLK,IFT122,FLVCR1,BBS4,DAB2IP,B9D1,SAT1,RBM20,CDKL1,PIM1,CBY1,ZC3H12A,TMEM231,SRPX2,RPGRIP1L,LIF,QKI,SOX9,EPHA1,TYMP,AKAP6,ERRFI1,BMP4,FOSL1,OXCT1,SPINT1,ANTXR1,TRAF3IP1,CCDC103,LTBP1,SHB,CREB3L1,PLCD3,…
tube development	1148	196	6.84e-10	8e-08	C6,PML,TGFB3,HDAC9,CEACAM1,RNF213,ID1,STOX1,HLA-G,ADM,PARVA,CCDC39,SLC23A1,XDH,HDAC7,IFT172,ADAM8,ABCA12,EREG,TNFRSF12A,CC2D2A,BAK1,AMOTL2,PRDM1,GADD45A,IFT57,CAT,RARG,MYLK,IFT122,BBS4,TMEM107,DAB2IP,SDC1,DZIP1L,SAT1,MET,GPR161,TCTN1,TACSTD2,ZC3H12A,SRPX2,RPGRIP1L,LIF,QKI,SOX9,EPHA1,TYMP,CEP290,ETV5,ERRFI1,BMP4,GRHL3,SPINT1,FUZ,TRAF3IP1,CCDC103,SRC,SHB,CREB3L1,PLCD3,MICAL2,VASP,WDR19,IFT140,GRN,P…
anatomical structure formation involved in morphogenesis	1202	198	1.07e-08	9.48e-07	C6,PML,HDAC9,CEACAM1,RNF213,ID1,HLA-G,ADM,PARVA,MYLK3,HDAC7,IFT172,ADAM8,EREG,TNFRSF12A,PHLDB2,CC2D2A,COL12A1,FHL2,AMOTL2,TCIRG1,GADD45A,KNDC1,IFT57,TNFSF13B,PLEKHO1,SDK1,RARG,DUSP4,IFT122,RFX2,BBS4,DAB2IP,SAT1,TTC21B,PIM1,SCGB3A1,TCTN1,ALDH1A3,ZC3H12A,SRPX2,SOX9,UGT8,EPHA1,TYMP,CEP290,BMP4,GRHL3,ERCC1,SPINT1,RDH13,AGTPBP1,FUZ,SHB,CREB3L1,PLCD3,VASP,GRN,PLXNA2,BCAS3,FURIN,TBX19,PRKACB,JUNB,NOS3,M…
tube morphogenesis	951	159	1.26e-07	8.43e-06	C6,PML,HDAC9,CEACAM1,RNF213,ID1,STOX1,HLA-G,ADM,PARVA,CCDC39,XDH,HDAC7,IFT172,ADAM8,EREG,TNFRSF12A,CC2D2A,BAK1,AMOTL2,PRDM1,GADD45A,IFT57,RARG,MYLK,IFT122,BBS4,DAB2IP,SAT1,MET,TCTN1,TACSTD2,ZC3H12A,SRPX2,QKI,SOX9,EPHA1,TYMP,CEP290,ETV5,BMP4,GRHL3,SPINT1,FUZ,CCDC103,SRC,SHB,CREB3L1,PLCD3,MICAL2,VASP,GRN,BCAS3,RIN2,AGR2,PRKACB,JUNB,NOS3,MKS1,GATA3,SPHK1,DLL1,RRAS,AMOTL1,SHC1,CARD10,GATA6,LZTS2,PTK2…
epithelium development	1329	208	2.58e-07	1.64e-05	PML,CEACAM1,ID1,STOX1,PLEKHA4,ADM,CES1,CCDC39,LBH,XDH,MAFF,IFT172,LRTOMT,KRT6A,FOXQ1,ABCA12,EREG,GSTA2,PHLDB2,CC2D2A,HBEGF,MAF,RFX3,PRDM1,SFN,IFT57,HYDIN,PALLD,CAT,RARG,PRSS8,TNFRSF19,IFT122,BBS4,TMEM107,KRT6B,SDC1,B9D1,DZIP1L,ICAM1,SH3BP1,MET,GPR161,CCND1,ZDHHC7,TCTN1,ALDH1A3,TACSTD2,VCL,TMEM231,RPGRIP1L,LIF,SOX9,CEP290,ETV5,ERRFI1,BMP4,GRHL3,KRT23,SPINT1,TIAM1,SPRR1B,KRT17,FUZ,CCDC78,TRAF3IP1,B…
heart development	589	105	9.51e-07	5.31e-05	DYNC2H1,HDAC9,ID1,ADM,PARVA,CCDC39,MYLK3,IFT172,PDLIM7,DUSP6,MB,DNAH5,CC2D2A,FHL2,DRC1,TP73,PRDM1,SLC9A1,IFT57,ARMC4,IFT122,BBS4,RBM20,CDKL1,PIM1,CBY1,RPGRIP1L,SOX9,AKAP6,BMP4,OXCT1,TRAF3IP1,CCDC103,LTBP1,MICAL2,IFT140,TBX19,IFT74,NOS3,MKS1,SGCB,GATA3,DLL1,SHC1,DHRS3,GATA6,HSPB11,ECE1,EDN1,DNAAF1,CDKN1A,MAP2K1,IFT52,EDNRA,JAG1,LEMD2,FGFR1,JARID2,FOXJ1,ADAMTS1,TGFBR2,PPARD,PDLIM4,BBS5,TGFB2,ID3,SI…
morphogenesis of an epithelium	554	100	9.63e-07	5.35e-05	PML,CEACAM1,STOX1,PLEKHA4,ADM,CCDC39,IFT172,KRT6A,FOXQ1,PHLDB2,CC2D2A,HBEGF,IFT57,RARG,IFT122,BBS4,SH3BP1,MET,ZDHHC7,TCTN1,ALDH1A3,TACSTD2,VCL,RPGRIP1L,LIF,SOX9,CEP290,ETV5,BMP4,GRHL3,SPINT1,TIAM1,KRT17,FUZ,TRAF3IP1,CCDC103,SRC,MICAL2,VASP,KRT16,PRKACB,MKS1,GATA3,DLL1,NTN4,ADAM17,LZTS2,CD151,RHOC,EDN1,MMP14,WNT7B,DNAAF1,IFT52,EDNRA,JAG1,FGFR1,ST14,ITGA5,TGFBR2,TULP3,BBS5,TGFB2,PLXNA1,SERPINB5,RHO…
epithelial tube morphogenesis	331	66	2.32e-06	0.00011165	PML,STOX1,ADM,CCDC39,IFT172,CC2D2A,IFT57,RARG,IFT122,BBS4,MET,TCTN1,TACSTD2,SOX9,CEP290,ETV5,BMP4,GRHL3,SPINT1,FUZ,CCDC103,SRC,MICAL2,VASP,PRKACB,MKS1,GATA3,DLL1,LZTS2,EDN1,MMP14,DNAAF1,IFT52,EDNRA,ST14,TGFBR2,TULP3,BBS5,TGFB2,RHOB,SMAD3,YAP1,APAF1,PGF,LUZP1,NOTCH4,DVL1,SFRP2,LMO4,FZD3,CCM2,PSEN1,FOLR1,LAMA5,LRP5,ILK,DEAF1,VANGL2,LAMA1,PFN1,DVL3,NKX2-1,IRX3,FZD6,HNF1B,EPHA4
vasculature development	826	134	6.35e-06	0.000277638	C6,PML,DYNC2H1,HDAC9,CEACAM1,RNF213,ID1,HLA-G,ADM,PARVA,XDH,HDAC7,ADAM8,EREG,TNFRSF12A,BAK1,AMOTL2,PRDM1,GADD45A,MYLK,FLVCR1,DAB2IP,B9D1,SAT1,ZC3H12A,TMEM231,SRPX2,LIF,QKI,EPHA1,TYMP,ERRFI1,BMP4,FOSL1,SPINT1,ANTXR1,LTBP1,SHB,CREB3L1,PLCD3,GRN,BCAS3,RIN2,JUNB,NOS3,SGCB,SPHK1,DLL1,RRAS,AMOTL1,SHC1,CARD10,GATA6,PTK2B,EDN1,TJP1,ADAM12,MMP14,FOXJ2,TNFAIP2,CXCL8,WNT7B,CD40,MAP2K1,MFGE8,EDNRA,EGR1,JAG1,…
tissue morphogenesis	664	109	2.78e-05	0.0009817	PML,CEACAM1,STOX1,PLEKHA4,ADM,CCDC39,IFT172,KRT6A,FOXQ1,PHLDB2,CC2D2A,HBEGF,IFT57,RARG,MYLK,IFT122,BBS4,GCNT4,SH3BP1,MET,ZDHHC7,TCTN1,ALDH1A3,TACSTD2,VCL,RPGRIP1L,LIF,SOX9,CEP290,ETV5,BMP4,GRHL3,SPINT1,TIAM1,KRT17,FUZ,TRAF3IP1,CCDC103,SRC,MICAL2,VASP,KRT16,TBX19,PRKACB,NOS3,MKS1,GATA3,DLL1,NTN4,ADAM17,LZTS2,CD151,RHOC,EDN1,MMP14,WNT7B,DNAAF1,IFT52,EDNRA,JAG1,FGFR1,ST14,ITGA5,TGFBR2,TULP3,BBS5,TGF…
blood vessel development	793	126	3.23e-05	0.00112772	C6,PML,DYNC2H1,HDAC9,CEACAM1,RNF213,ID1,HLA-G,ADM,PARVA,XDH,HDAC7,ADAM8,EREG,TNFRSF12A,BAK1,AMOTL2,PRDM1,GADD45A,MYLK,FLVCR1,DAB2IP,SAT1,ZC3H12A,SRPX2,QKI,EPHA1,TYMP,BMP4,FOSL1,SPINT1,ANTXR1,LTBP1,SHB,CREB3L1,PLCD3,GRN,BCAS3,RIN2,JUNB,NOS3,SPHK1,DLL1,RRAS,AMOTL1,SHC1,CARD10,GATA6,PTK2B,EDN1,TJP1,ADAM12,MMP14,FOXJ2,TNFAIP2,CXCL8,WNT7B,CD40,MAP2K1,MFGE8,EDNRA,EGR1,JAG1,COL1A1,FGFR1,RAPGEF1,VAV2,EPG…
Annotation Cluster 12	Enrichment Score: 5.28310862899837
Term	Annotated	Significant	Pvalue	Padj	GeneID
regulation of multicellular organismal process	3402	477	1.66e-08	1.38e-06	HLA-F,HLA-B,IL1RN,IDO1,C6,HLA-E,PML,TGFB3,IFI16,B2M,HDAC9,MTURN,SERPINB2,MAP6,CEACAM1,TRIM38,CD274,TIMP2,ID1,STOX1,EFHC2,HLA-G,PLEKHA4,ADM,MAP2,LBH,MYD88,XDH,HDAC7,MAFF,ADAM8,PDLIM7,CORO1C,DUSP6,TICAM1,EREG,ZSWIM4,SEMA3B,TNFRSF12A,CASP1,PHLDB2,HBEGF,MAF,RFX3,ARHGEF2,TRIB2,TP73,SSH1,AKAP9,PRDM1,HRH1,SFN,NLGN2,FGF13,TCIRG1,GADD45A,LPIN1,FOS,EFNA5,KIF13B,ABCD2,KNDC1,SLC9A1,PLEKHM1,SEMA7A,LATS2,SDK1,…
regulation of developmental process	2791	395	1.52e-07	9.91e-06	HLA-B,IL1RN,IDO1,C6,PML,TGFB3,B2M,HDAC9,MTURN,MAP6,CEACAM1,CD274,TIMP2,ID1,STOX1,EFHC2,HLA-G,PLEKHA4,ADM,PARVA,MAP2,LBH,MYLK3,XDH,HDAC7,MAFF,ADAM8,PDLIM7,CORO1C,DUSP6,EREG,SYAP1,ZSWIM4,SEMA3B,TNFRSF12A,PHLDB2,MAF,RFX3,ARHGAP18,ARHGEF2,TRIB2,TP73,HCK,PRDM1,SFN,NLGN2,FGF13,TCIRG1,GADD45A,FOS,EFNA5,KIF13B,KNDC1,TNFSF13B,SEMA7A,LATS2,PLEKHO1,SDK1,CARD11,RARG,IFT122,NAP1L1,RND1,FLVCR1,BBS4,MDGA1,PPP2R…
positive regulation of multicellular organismal process	1844	254	0.000220864	0.00552842	HLA-F,IDO1,C6,HLA-E,TGFB3,IFI16,B2M,HDAC9,MTURN,MAP6,CEACAM1,CD274,TIMP2,STOX1,HLA-G,ADM,LBH,MYD88,HDAC7,ADAM8,PDLIM7,TICAM1,EREG,TNFRSF12A,CASP1,PHLDB2,HBEGF,RFX3,ARHGEF2,TP73,SSH1,HRH1,NLGN2,LPIN1,FOS,EFNA5,SLC9A1,PLEKHM1,SEMA7A,CARD11,ALMS1,BCAR1,LIPG,GBP5,NAP1L1,PIBF1,BBS4,PPP2R5B,DAB2IP,APPL2,TMBIM1,CLEC7A,ICAM1,RAET1G,MET,HLA-DRB1,IL20RB,TRIB1,INPP5D,CCND1,SPON2,PDE9A,TRPC6,TNFSF9,PIM1,THBD…
Annotation Cluster 13	Enrichment Score: 5.16487094545667
Term	Annotated	Significant	Pvalue	Padj	GeneID
regulation of cellular component organization	2429	387	3.42e-14	7.92e-12	PML,TGFB3,B2M,MAP6,CEACAM1,ID1,STOX1,EFHC2,TNFSF10,ABLIM3,MAP2,IFT88,MYLK3,TUBA1A,CORO1C,TICAM1,EREG,ZSWIM4,NPHP1,SEMA3B,TNFRSF12A,PHLDB2,HBEGF,MAP1A,ARHGAP18,WDR35,ENO4,ARHGEF2,BAK1,PIFO,TP73,SSH1,AKAP9,HCK,MAP9,SFN,NLGN2,FGF13,EFNA5,KIF13B,KNDC1,SLC9A1,PLEKHM1,SEMA7A,MNS1,SDK1,KIF9,ALMS1,EPS8L1,BCAR1,GBP5,RND1,BBS4,MDGA1,PPP2R5B,DAB2IP,APPL2,SDC1,CLEC7A,ICAM1,TPPP3,SH3BP1,MET,SPTBN5,RND3,TMEM67…
positive regulation of cellular component organization	1217	200	1.09e-08	9.5e-07	PML,TGFB3,B2M,MAP6,ID1,TNFSF10,ABLIM3,MYLK3,CORO1C,EREG,NPHP1,TNFRSF12A,PHLDB2,WDR35,BAK1,TP73,SSH1,AKAP9,HCK,SFN,NLGN2,EFNA5,PLEKHM1,SEMA7A,MNS1,EPS8L1,GBP5,BBS4,PPP2R5B,DAB2IP,APPL2,SDC1,CLEC7A,ICAM1,TPPP3,MET,SCGB3A1,FSCN1,MUC1,SRPX2,LIF,SOX9,EPHA1,C2CD5,ERCC1,TIAM1,RP1,RPS6KA5,ATMIN,FUZ,ARHGEF10L,APBB1,TPBG,COLGALT1,SRC,OPTN,CRABP2,RAB8B,VASP,LDLRAP1,ALOX15,MYB,GRN,ZMYND10,PLXNA2,BCAS3,RIMS1,…
positive regulation of cell projection organization	394	71	3.7e-05	0.00125259	TGFB3,MAP6,CORO1C,TNFRSF12A,EFNA5,PLEKHM1,SEMA7A,MNS1,EPS8L1,BBS4,PPP2R5B,DAB2IP,FSCN1,TIAM1,RP1,ATMIN,FUZ,APBB1,SRC,CRABP2,RAB8B,GRN,ZMYND10,PLXNA2,BCAS3,RIMS1,CDC42EP3,LPAR3,CEP135,LIMK1,NDEL1,PROM2,IST1,CCP110,PTK2B,METRN,CDC42EP1,RASAL1,MAP2K1,ENC1,FGFR1,RAPGEF1,LCN2,FMR1,ITSN2,AGRN,ITGA6,PLXNA1,MAGI2,EPS8L2,DNM3,BDNF,RAB21,FKBP1B,DVL1,ITGA2,PTPRD,PSEN1,SCARB2,SMURF1,ILK,ZFYVE27,RIMS2,PFN1,DV…
Annotation Cluster 14	Enrichment Score: 5.06435463009697
Term	Annotated	Significant	Pvalue	Padj	GeneID
epithelial cell migration	365	69	9.47e-06	0.000397987	HDAC9,CEACAM1,ID1,HDAC7,CORO1C,HBEGF,GADD45A,BCAR1,DAB2IP,SH3BP1,MET,DNAJA4,PBLD,FAT2,TACSTD2,ZC3H12A,SRPX2,SOX9,BMP4,S100A2,SRC,KRT16,GRN,BCAS3,RIN2,NOS3,GATA3,RRAS,ADAM17,WDPCP,AMOTL1,CARD10,LGMN,PTK2B,EDN1,P2RX4,CD40,TMSB4X,FGFR1,PKN2,CDH13,TGFBR2,PLK2,PPARD,JUP,TGFB2,HSPB1,GLUL,ETS1,RHOB,JUN,PTP4A3,KANK1,ITGA2,EFNA1,FAP,NRP2,NF1,KRIT1,DOCK1,MAP4K4,FERMT1,ADTRP,DPP4,PFN1,EPPK1,PIK3CA,MMP9,MYH9
epithelium migration	368	69	1.26e-05	0.000504285	HDAC9,CEACAM1,ID1,HDAC7,CORO1C,HBEGF,GADD45A,BCAR1,DAB2IP,SH3BP1,MET,DNAJA4,PBLD,FAT2,TACSTD2,ZC3H12A,SRPX2,SOX9,BMP4,S100A2,SRC,KRT16,GRN,BCAS3,RIN2,NOS3,GATA3,RRAS,ADAM17,WDPCP,AMOTL1,CARD10,LGMN,PTK2B,EDN1,P2RX4,CD40,TMSB4X,FGFR1,PKN2,CDH13,TGFBR2,PLK2,PPARD,JUP,TGFB2,HSPB1,GLUL,ETS1,RHOB,JUN,PTP4A3,KANK1,ITGA2,EFNA1,FAP,NRP2,NF1,KRIT1,DOCK1,MAP4K4,FERMT1,ADTRP,DPP4,PFN1,EPPK1,PIK3CA,MMP9,MYH9
tissue migration	374	69	2.18e-05	0.000819723	HDAC9,CEACAM1,ID1,HDAC7,CORO1C,HBEGF,GADD45A,BCAR1,DAB2IP,SH3BP1,MET,DNAJA4,PBLD,FAT2,TACSTD2,ZC3H12A,SRPX2,SOX9,BMP4,S100A2,SRC,KRT16,GRN,BCAS3,RIN2,NOS3,GATA3,RRAS,ADAM17,WDPCP,AMOTL1,CARD10,LGMN,PTK2B,EDN1,P2RX4,CD40,TMSB4X,FGFR1,PKN2,CDH13,TGFBR2,PLK2,PPARD,JUP,TGFB2,HSPB1,GLUL,ETS1,RHOB,JUN,PTP4A3,KANK1,ITGA2,EFNA1,FAP,NRP2,NF1,KRIT1,DOCK1,MAP4K4,FERMT1,ADTRP,DPP4,PFN1,EPPK1,PIK3CA,MMP9,MYH9
Annotation Cluster 15	Enrichment Score: 5.01093152406827
Term	Annotated	Significant	Pvalue	Padj	GeneID
regulation of molecular function	3084	452	1.04e-10	1.43e-08	LY6E,TRIM5,PLSCR1,PML,AVPI1,TGFB3,IFI16,B2M,HDAC9,MTURN,SERPINB2,CEACAM1,TRIM38,TIMP2,ID1,GPRC5A,STOX1,TNFSF10,SPRY4,TIMP4,MAP2,DUSP18,SERPINA1,MYD88,XDH,ADAM8,CORO1C,DUSP6,CAP2,TICAM1,EREG,SYAP1,CASP1,HBEGF,EPPIN,ARHGAP18,WDR35,ARHGEF2,TRIB2,BAK1,PIFO,TP73,AKAP9,KCNRG,HCK,LRRC6,SFN,NLGN2,FGF13,COL28A1,GADD45A,FOS,ARHGAP27,EFNA5,SLC9A1,IFT57,NWD1,DUSP19,LATS2,CARD11,ALDH1A1,CAT,ADCY4,DUSP4,ADAP1,…
regulation of catalytic activity	2398	358	1.91e-09	2.04e-07	PLSCR1,PML,AVPI1,TGFB3,IFI16,HDAC9,SERPINB2,CEACAM1,TIMP2,GPRC5A,STOX1,TNFSF10,SPRY4,TIMP4,MAP2,DUSP18,SERPINA1,XDH,ADAM8,CORO1C,DUSP6,CAP2,EREG,SYAP1,CASP1,HBEGF,EPPIN,ARHGAP18,WDR35,TRIB2,BAK1,PIFO,TP73,AKAP9,SFN,FGF13,COL28A1,GADD45A,ARHGAP27,EFNA5,IFT57,DUSP19,LATS2,ALDH1A1,ADCY4,DUSP4,ADAP1,ITPRIP,PIBF1,BBS4,CCDC125,PPP2R5B,CYGB,DAB2IP,TMBIM1,CLEC7A,ICAM1,SH3BP1,FGD2,MET,LXN,HLA-DRB1,CASC2,T…
positive regulation of molecular function	1826	283	3.53e-09	3.53e-07	TRIM5,PLSCR1,PML,AVPI1,TGFB3,IFI16,B2M,TRIM38,TIMP2,GPRC5A,STOX1,TNFSF10,MYD88,XDH,ADAM8,CORO1C,DUSP6,TICAM1,EREG,SYAP1,CASP1,HBEGF,ARHGAP18,WDR35,ARHGEF2,BAK1,PIFO,TP73,AKAP9,FGF13,GADD45A,ARHGAP27,EFNA5,SLC9A1,IFT57,DUSP19,CARD11,ALDH1A1,CAT,ADCY4,ADAP1,PIBF1,CCDC125,PPP2R5B,DAB2IP,CLEC7A,ICAM1,SH3BP1,FGD2,MET,HLA-DRB1,CASC2,CCND1,TRPC6,PLCB2,ARHGAP33,ADRA2A,TBC1D2,SIPA1L2,ARAP2,GPSM1,EPHA1,AKA…
positive regulation of catalytic activity	1472	236	4.41e-09	4.28e-07	PLSCR1,PML,AVPI1,TGFB3,IFI16,TIMP2,GPRC5A,STOX1,TNFSF10,XDH,ADAM8,CORO1C,DUSP6,EREG,SYAP1,CASP1,HBEGF,ARHGAP18,WDR35,BAK1,PIFO,TP73,FGF13,GADD45A,ARHGAP27,EFNA5,IFT57,DUSP19,ALDH1A1,ADCY4,ADAP1,PIBF1,CCDC125,DAB2IP,CLEC7A,ICAM1,SH3BP1,FGD2,MET,HLA-DRB1,CASC2,CCND1,PLCB2,ARHGAP33,ADRA2A,TBC1D2,SIPA1L2,ARAP2,EPHA1,ERRFI1,NEK5,ATP1B1,BMP4,GRHL3,RANGAP1,TIAM1,MST1R,MAP3K9,ANTXR1,NOS2,MSH3,SERINC2,ARR…
regulation of hydrolase activity	1306	209	4.31e-08	3.29e-06	PLSCR1,PML,IFI16,HDAC9,SERPINB2,TIMP2,TNFSF10,TIMP4,MAP2,SERPINA1,XDH,CORO1C,CASP1,EPPIN,ARHGAP18,WDR35,BAK1,SFN,COL28A1,ARHGAP27,EFNA5,IFT57,ALDH1A1,ADAP1,BBS4,CCDC125,PPP2R5B,DAB2IP,CLEC7A,ICAM1,SH3BP1,FGD2,LXN,CASC2,PLCB2,ARHGAP33,TBC1D2,SIPA1L2,PPP1R42,IGFBP3,TIMP1,ARAP2,GPSM1,EPHA1,ERRFI1,NEK5,ATP1B1,GRHL3,SERPINA3,RANGAP1,SPINT1,TIAM1,ANTXR1,MSH3,ARHGEF10L,CCDC8,MALT1,RIPK3,SRC,TNFRSF10B,TB…
positive regulation of hydrolase activity	773	131	7.98e-07	4.61e-05	PLSCR1,PML,IFI16,TNFSF10,XDH,CORO1C,CASP1,ARHGAP18,WDR35,BAK1,ARHGAP27,IFT57,ALDH1A1,ADAP1,CCDC125,DAB2IP,CLEC7A,ICAM1,SH3BP1,CASC2,PLCB2,ARHGAP33,TBC1D2,SIPA1L2,ARAP2,EPHA1,ERRFI1,NEK5,ATP1B1,GRHL3,RANGAP1,TIAM1,ANTXR1,MSH3,ARHGEF10L,MALT1,RIPK3,TNFRSF10B,TBC1D1,FBLN1,FAM13B,PTAFR,SIPA1,GRN,BCR,BCAS3,RIN2,DNAL4,ALS2CL,CHN2,GNA15,AKIRIN2,NDEL1,CLDN4,SNX9,PSENEN,LGMN,MYO9B,TAGAP,PTK2B,RHOC,MTCH1,R…
regulation of GTPase activity	481	84	2.5e-05	0.00090671	CORO1C,ARHGAP18,ARHGAP27,EFNA5,ALDH1A1,ADAP1,BBS4,CCDC125,DAB2IP,ICAM1,SH3BP1,FGD2,ARHGAP33,TBC1D2,SIPA1L2,ARAP2,GPSM1,EPHA1,ERRFI1,GRHL3,RANGAP1,TIAM1,ARHGEF10L,TBC1D1,FAM13B,CPEB2,SIPA1,PLXNA2,BCR,BCAS3,RIN2,ALS2CL,CHN2,NDEL1,SNX9,PROM2,MYO9B,TAGAP,PTK2B,RGS20,RASA3,TBC1D13,PREB,CD40,RASAL1,SH3BP4,RGS5,FOXJ1,RAPGEF1,BCAR3,PLEKHG6,TBC1D8,VAV2,STXBP5L,ARHGAP32,ARHGEF16,AGRN,ITGA6,PLXNA1,RHOG,ARHG…
positive regulation of GTPase activity	406	72	5.59e-05	0.00175581	CORO1C,ARHGAP18,ARHGAP27,ALDH1A1,ADAP1,CCDC125,DAB2IP,ICAM1,SH3BP1,ARHGAP33,TBC1D2,SIPA1L2,ARAP2,EPHA1,ERRFI1,GRHL3,RANGAP1,TIAM1,ARHGEF10L,TBC1D1,FAM13B,SIPA1,BCR,BCAS3,RIN2,ALS2CL,CHN2,NDEL1,SNX9,MYO9B,TAGAP,PTK2B,RGS20,RASA3,TBC1D13,PREB,CD40,RASAL1,RGS5,FOXJ1,RAPGEF1,BCAR3,PLEKHG6,TBC1D8,STXBP5L,ARHGAP32,ARHGEF16,AGRN,ITGA6,RHOG,ARHGEF5,PIN1,JUN,CAV2,ARHGEF12,ARHGAP23,ARHGDIB,ARHGAP31,NF1,DOC…
regulation of peptidase activity	466	77	0.000326302	0.00749184	PML,IFI16,SERPINB2,TIMP2,TNFSF10,TIMP4,SERPINA1,XDH,CASP1,EPPIN,WDR35,BAK1,SFN,COL28A1,IFT57,CLEC7A,LXN,CASC2,TIMP1,NEK5,SERPINA3,SPINT1,ANTXR1,MALT1,SRC,TNFRSF10B,FBLN1,C5,GRN,CSTA,FURIN,SERPINB8,A2ML1,AKIRIN2,CLDN4,PSENEN,LGMN,MTCH1,RPS27L,PLAUR,WNT9A,NLRP1,GRAMD4,FNIP1,LTF,SERPINB5,SPOCK1,RFFL,SMAD3,APAF1,YWHAE,SOX7,PRR7,CAV1,SERPINB7,EFNA1,C3,SFRP2,CRYAB,ATP13A2,BAX,TIMP3,SERPINF2,COL7A1,SERP…
Annotation Cluster 16	Enrichment Score: 4.95913608381825
Term	Annotated	Significant	Pvalue	Padj	GeneID
cellular response to organic substance	2756	402	2.96e-09	3.06e-07	HLA-F,HLA-B,IL1RN,TRIM5,HLA-E,PML,TGFB3,IFI16,B2M,HDAC9,SERPINB2,CEACAM1,TRIM38,CD274,ID1,EFHC2,HLA-G,SPRY4,CES1,MAP2,LBH,MYLK3,DUOX2,MYD88,XDH,GJB3,STXBP4,GBP2,TICAM1,ARID5A,EREG,SYAP1,TNFRSF12A,GSTA2,CASP1,WDR35,ARHGEF2,BAK1,OSMR,SSH1,AKAP9,HCK,GDAP1,HRH1,TCIRG1,LPIN1,FOS,EFNA5,SLC9A1,TNFSF13B,LATS2,BCAR1,CAT,ADCY4,RARG,TLE4,PTGFR,GBP5,TNFRSF19,RFX2,BBS4,PPP2R5B,DAB2IP,APPL2,RPL3,SDC1,CLEC7A,IC…
response to organic substance	3385	479	4.28e-09	4.2e-07	HLA-F,HLA-B,IL1RN,MMP13,TRIM5,IDO1,PLSCR1,HLA-E,PML,TGFB3,IFI16,B2M,HDAC9,SERPINB2,CEACAM1,TRIM38,CD274,TIMP2,ADH6,ID1,EFHC2,TNFSF10,HLA-G,ADM,SPRY4,TIMP4,CES1,MAP2,LBH,MYLK3,DUOX2,MYD88,XDH,GJB3,STXBP4,GBP2,DUSP6,MB,TICAM1,ARID5A,EREG,SYAP1,TNFRSF12A,GSTA2,CASP1,FHL2,WDR35,ARHGEF2,BAK1,OSMR,TP73,SSH1,AKAP9,HCK,GDAP1,HRH1,MAOB,TCIRG1,LPIN1,FOS,EFNA5,SLC9A1,TNFSF13B,LATS2,SDK1,BCAR1,CAT,ADCY4,RARG…
response to cytokine	1227	197	8.52e-08	6.04e-06	HLA-F,HLA-B,IL1RN,TRIM5,PLSCR1,HLA-E,PML,IFI16,B2M,SERPINB2,CEACAM1,TRIM38,CD274,TIMP2,EFHC2,HLA-G,TIMP4,MYLK3,DUOX2,MYD88,STXBP4,GBP2,EREG,TNFRSF12A,GSTA2,CASP1,WDR35,ARHGEF2,OSMR,HCK,TCIRG1,FOS,TNFSF13B,RARG,TLE4,GBP5,TNFRSF19,RFX2,BBS4,KYNU,DAB2IP,APPL2,RPL3,SDC1,ICAM1,HLA-DRB1,IL20RB,INPP5D,CCND1,TNFSF9,CXCL16,PIM1,RAB12,OXSR1,ZC3H12A,FSCN1,CNN2,MUC1,TIMP1,LIF,SOX9,AKAP6,FOSL1,MST1R,NOS2,RPL1…
cellular response to cytokine stimulus	1136	179	1.21e-06	6.41e-05	HLA-F,HLA-B,IL1RN,TRIM5,HLA-E,PML,IFI16,B2M,SERPINB2,CEACAM1,TRIM38,EFHC2,HLA-G,MYLK3,DUOX2,MYD88,STXBP4,GBP2,EREG,TNFRSF12A,GSTA2,CASP1,WDR35,ARHGEF2,OSMR,HCK,TCIRG1,FOS,TNFSF13B,RARG,TLE4,GBP5,TNFRSF19,RFX2,BBS4,DAB2IP,APPL2,RPL3,SDC1,ICAM1,HLA-DRB1,IL20RB,INPP5D,CCND1,TNFSF9,PIM1,RAB12,OXSR1,ZC3H12A,FSCN1,CNN2,MUC1,TIMP1,LIF,SOX9,AKAP6,MST1R,NOS2,RPL13A,RPS6KA5,PTPRT,SRC,PTAFR,LDLRAP1,ALOX15,P…
cytokine-mediated signaling pathway	808	125	0.000114842	0.00321702	HLA-F,HLA-B,IL1RN,TRIM5,HLA-E,PML,B2M,SERPINB2,CEACAM1,TRIM38,HLA-G,DUOX2,MYD88,GBP2,EREG,TNFRSF12A,GSTA2,CASP1,OSMR,HCK,FOS,TNFSF13B,TNFRSF19,BBS4,APPL2,SDC1,ICAM1,HLA-DRB1,IL20RB,INPP5D,CCND1,TNFSF9,PIM1,OXSR1,FSCN1,CNN2,MUC1,TIMP1,LIF,MST1R,NOS2,RPS6KA5,SRC,PTAFR,ALOX15,PXDN,VIM,SOCS2,IL1RAP,NFKBIA,JUNB,GATA3,SPHK1,LTBR,ADAM17,IRAK1,STX1A,SHC1,NCAM1,IFNLR1,CRLF1,PTK2B,EDN1,CD4,CXCL8,GPR35,IRAK…
Annotation Cluster 17	Enrichment Score: 4.84818744939855
Term	Annotated	Significant	Pvalue	Padj	GeneID
positive regulation of cell death	746	136	5.6e-09	5.39e-07	IDO1,PML,TGFB3,CD274,TNFSF10,HLA-G,ADM,GRIK2,XDH,ADAM8,DUSP6,PHLDA1,TNFRSF12A,CASP1,WDR35,ARHGEF2,BAK1,TP73,SSH1,SFN,GADD45A,FOS,SLC9A1,IFT57,LATS2,PLEKHN1,RARG,HBB,DAB2IP,CLEC7A,FGD2,CASC2,INPP5D,ALDH1A3,PHLDA3,ZC3H12A,IGFBP3,BMP4,ARHGEF3,FOSL1,TIAM1,MAP3K9,APBB1,MALT1,SUDS3,RIPK3,STPG1,SRC,TNFRSF10B,MAP3K11,MYB,GRN,SPDEF,ITGA4,LTBR,PRMT2,PSENEN,LDHA,DAPK3,MTCH1,CDKN1A,CD40,RPS27L,E2F3,EGR1,PLAU…
positive regulation of apoptotic process	684	127	5.89e-09	5.61e-07	IDO1,PML,TGFB3,CD274,TNFSF10,HLA-G,ADM,GRIK2,XDH,ADAM8,DUSP6,PHLDA1,TNFRSF12A,CASP1,WDR35,ARHGEF2,BAK1,TP73,SFN,GADD45A,SLC9A1,IFT57,LATS2,PLEKHN1,RARG,DAB2IP,CLEC7A,FGD2,CASC2,INPP5D,ALDH1A3,PHLDA3,ZC3H12A,IGFBP3,BMP4,ARHGEF3,FOSL1,TIAM1,MAP3K9,APBB1,MALT1,SUDS3,RIPK3,STPG1,SRC,TNFRSF10B,MAP3K11,MYB,GRN,SPDEF,ITGA4,LTBR,PRMT2,PSENEN,LDHA,DAPK3,MTCH1,CD40,RPS27L,E2F3,PLAUR,MCL1,NLRP1,VAV2,HYAL2,M…
positive regulation of programmed cell death	693	128	7.11e-09	6.52e-07	IDO1,PML,TGFB3,CD274,TNFSF10,HLA-G,ADM,GRIK2,XDH,ADAM8,DUSP6,PHLDA1,TNFRSF12A,CASP1,WDR35,ARHGEF2,BAK1,TP73,SFN,GADD45A,SLC9A1,IFT57,LATS2,PLEKHN1,RARG,DAB2IP,CLEC7A,FGD2,CASC2,INPP5D,ALDH1A3,PHLDA3,ZC3H12A,IGFBP3,BMP4,ARHGEF3,FOSL1,TIAM1,MAP3K9,APBB1,MALT1,SUDS3,RIPK3,STPG1,SRC,TNFRSF10B,MAP3K11,MYB,GRN,SPDEF,ITGA4,LTBR,PRMT2,PSENEN,LDHA,DAPK3,MTCH1,CDKN1A,CD40,RPS27L,E2F3,PLAUR,MCL1,NLRP1,VAV2,…
programmed cell death	2139	309	7.5e-07	4.39e-05	IDO1,PLSCR1,PML,TGFB3,IFI16,SERPINB2,CD274,ID1,TNFSF10,HLA-G,ADM,GRIK2,KIFAP3,MYD88,XDH,ADAM8,DUSP6,TICAM1,PHLDA1,KRT6A,FOXQ1,TNFRSF12A,CASP1,IER3,FHL2,WDR35,ARHGEF2,BAK1,TP73,HCK,WDR92,SFN,TCIRG1,GADD45A,NDRG1,SLC9A1,IFT57,LATS2,PLEKHN1,CARD11,BCAR1,CAT,MYO18A,RARG,PRSS8,PTGFR,ITPRIP,TNFRSF19,ITPR1,KRT6B,DAB2IP,TMBIM1,CLEC7A,ICAM1,TNFAIP8L1,CSRNP1,FGD2,MET,PEG10,CASC2,INPP5D,TNFSF9,PIM1,ALDH1A3,…
regulation of apoptotic process	1592	239	9.27e-07	5.2e-05	IDO1,PML,TGFB3,SERPINB2,CD274,ID1,TNFSF10,HLA-G,ADM,GRIK2,KIFAP3,MYD88,XDH,ADAM8,DUSP6,PHLDA1,FOXQ1,TNFRSF12A,CASP1,IER3,FHL2,WDR35,ARHGEF2,BAK1,TP73,HCK,SFN,GADD45A,NDRG1,SLC9A1,IFT57,LATS2,PLEKHN1,CARD11,BCAR1,CAT,MYO18A,RARG,PTGFR,ITPRIP,DAB2IP,TMBIM1,CLEC7A,ICAM1,TNFAIP8L1,FGD2,CASC2,INPP5D,TNFSF9,PIM1,ALDH1A3,SKP2,PHLDA3,NME5,ZC3H12A,MUC1,IGFBP3,TIMP1,SOX9,ELL3,BMP4,ARHGEF3,FOSL1,TIAM1,MAP3K…
cell death	2281	326	9.72e-07	5.36e-05	HLA-F,IDO1,PLSCR1,EMP1,PML,TGFB3,IFI16,SERPINB2,CD274,ID1,TNFSF10,HLA-G,ADM,GRIK2,KIFAP3,MYD88,XDH,ADAM8,DUSP6,TICAM1,PHLDA1,KRT6A,FOXQ1,TNFRSF12A,CASP1,IER3,FHL2,WDR35,ARHGEF2,BAK1,TP73,SSH1,HCK,WDR92,SFN,TCIRG1,GADD45A,FOS,NDRG1,SLC9A1,IFT57,LATS2,PLEKHN1,CARD11,BCAR1,CAT,MYO18A,RARG,PRSS8,PTGFR,ITPRIP,TNFRSF19,ITPR1,HBB,KRT6B,DAB2IP,TMBIM1,CLEC7A,ICAM1,TNFAIP8L1,CSRNP1,FGD2,MET,PEG10,CASC2,INP…
regulation of programmed cell death	1617	242	1e-06	5.51e-05	IDO1,PML,TGFB3,SERPINB2,CD274,ID1,TNFSF10,HLA-G,ADM,GRIK2,KIFAP3,MYD88,XDH,ADAM8,DUSP6,PHLDA1,FOXQ1,TNFRSF12A,CASP1,IER3,FHL2,WDR35,ARHGEF2,BAK1,TP73,HCK,SFN,GADD45A,NDRG1,SLC9A1,IFT57,LATS2,PLEKHN1,CARD11,BCAR1,CAT,MYO18A,RARG,PTGFR,ITPRIP,DAB2IP,TMBIM1,CLEC7A,ICAM1,TNFAIP8L1,FGD2,MET,CASC2,INPP5D,TNFSF9,PIM1,ALDH1A3,SKP2,PHLDA3,NME5,ZC3H12A,MUC1,IGFBP3,TIMP1,SOX9,ELL3,BMP4,ARHGEF3,FOSL1,TIAM1,M…
regulation of cell death	1748	257	1.89e-06	9.42e-05	HLA-F,IDO1,PML,TGFB3,SERPINB2,CD274,ID1,TNFSF10,HLA-G,ADM,GRIK2,KIFAP3,MYD88,XDH,ADAM8,DUSP6,PHLDA1,FOXQ1,TNFRSF12A,CASP1,IER3,FHL2,WDR35,ARHGEF2,BAK1,TP73,SSH1,HCK,SFN,GADD45A,FOS,NDRG1,SLC9A1,IFT57,LATS2,PLEKHN1,CARD11,BCAR1,CAT,MYO18A,RARG,PTGFR,ITPRIP,HBB,DAB2IP,TMBIM1,CLEC7A,ICAM1,TNFAIP8L1,FGD2,MET,CASC2,INPP5D,TNFSF9,PIM1,ALDH1A3,SKP2,PHLDA3,NME5,ZC3H12A,MUC1,IGFBP3,TIMP1,SOX9,ELL3,BMP4,AR…
apoptotic process	1996	286	4.11e-06	0.000185643	IDO1,PLSCR1,PML,TGFB3,IFI16,SERPINB2,CD274,ID1,TNFSF10,HLA-G,ADM,GRIK2,KIFAP3,MYD88,XDH,ADAM8,DUSP6,TICAM1,PHLDA1,FOXQ1,TNFRSF12A,CASP1,IER3,FHL2,WDR35,ARHGEF2,BAK1,TP73,HCK,WDR92,SFN,TCIRG1,GADD45A,NDRG1,SLC9A1,IFT57,LATS2,PLEKHN1,CARD11,BCAR1,CAT,MYO18A,RARG,PTGFR,ITPRIP,TNFRSF19,ITPR1,DAB2IP,TMBIM1,CLEC7A,ICAM1,TNFAIP8L1,CSRNP1,FGD2,PEG10,CASC2,INPP5D,TNFSF9,PIM1,ALDH1A3,SKP2,PHLDA3,NME5,ZC3H1…
Annotation Cluster 18	Enrichment Score: 4.58899274008061
Term	Annotated	Significant	Pvalue	Padj	GeneID
response to wounding	656	126	7.88e-10	9.11e-08	PLSCR1,TGFB3,SERPINB2,CEACAM1,ADM,TMPRSS4,SERPINA1,DUOX2,MAFF,KRT6A,EREG,TNFRSF12A,PHLDB2,HBEGF,VWF,CBX5,MYLK,ITPR1,HBB,SDC1,CLEC7A,CD59,TRPC6,THBD,ADRA2A,VCL,TIMP1,GRHL3,RANGAP1,SRC,KREMEN1,PLAU,MAFK,FBLN1,ALOX15,GRN,GNA14,MERTK,PRKACB,DOCK6,NOS3,F8,GNA15,GATA3,JMJD1C,ADAM17,SYT7,P2RX3,ZFP36L2,NDEL1,CLDN4,GATA6,CD151,MYL12A,RHOC,EDN1,RCOR1,P2RX4,CD40,MAP2K1,PLAUR,COL1A1,RTN4RL1,RAP2B,STK24,VAV2,…
wound healing	536	105	7.07e-09	6.52e-07	PLSCR1,TGFB3,SERPINB2,CEACAM1,SERPINA1,DUOX2,MAFF,KRT6A,EREG,TNFRSF12A,PHLDB2,HBEGF,VWF,CBX5,MYLK,ITPR1,HBB,SDC1,CLEC7A,CD59,TRPC6,THBD,ADRA2A,VCL,TIMP1,GRHL3,SRC,PLAU,MAFK,FBLN1,ALOX15,GNA14,MERTK,PRKACB,DOCK6,NOS3,F8,GNA15,GATA3,JMJD1C,ADAM17,SYT7,P2RX3,CLDN4,GATA6,CD151,MYL12A,RHOC,EDN1,RCOR1,P2RX4,CD40,PLAUR,COL1A1,RAP2B,VAV2,DGKA,IRF2,ITGA5,TGFBR2,PPARD,EHD1,TGFB2,HSPB1,EPHB2,POSTN,ETS1,COL3…
regulation of body fluid levels	513	93	1.9e-06	9.42e-05	PLSCR1,SERPINB2,CEACAM1,ADM,SERPINA1,XDH,MAFF,ABCA12,VWF,CBX5,SFN,ADCY4,ITPR1,HBB,MET,CCND1,CD59,TRPC6,THBD,ADRA2A,VCL,GRHL3,SRC,PLAU,MAFK,STMN1,FBLN1,KRT16,ADCY7,SOCS2,GNA14,MERTK,AGR2,PRKACB,DOCK6,NOS3,F8,GNA15,GATA3,JMJD1C,P2RX3,CLDN4,GATA6,MYL12A,EDN1,RCOR1,P2RX4,CD40,PLAUR,COL1A1,CEL,RAP2B,VAV2,DGKA,IRF2,ELOVL1,HYAL2,EHD1,HSPB1,EPHB2,OXTR,COL3A1,EHD2,CLDN1,EHD3,SCNN1G,STXBP1,CYP4A11,MPL,PRKC…
coagulation	349	69	1.89e-06	9.42e-05	PLSCR1,SERPINB2,CEACAM1,SERPINA1,MAFF,VWF,CBX5,ITPR1,HBB,CD59,TRPC6,THBD,ADRA2A,VCL,SRC,PLAU,MAFK,FBLN1,GNA14,MERTK,PRKACB,DOCK6,NOS3,F8,GNA15,GATA3,JMJD1C,P2RX3,GATA6,MYL12A,EDN1,RCOR1,P2RX4,CD40,PLAUR,COL1A1,RAP2B,VAV2,DGKA,IRF2,EHD1,HSPB1,EPHB2,COL3A1,EHD2,EHD3,STXBP1,MPL,PRKCB,DGKQ,CAV1,ITGA2,FAP,HPS4,TSPAN8,DOCK1,ITPR3,PSEN1,SERPINF2,ACTB,ADTRP,ILK,PIK3CA,FZD6,TYRO3,F2R,F3,FLNA,MYH9
blood coagulation	343	68	2.03e-06	9.9e-05	PLSCR1,SERPINB2,CEACAM1,SERPINA1,MAFF,VWF,CBX5,ITPR1,HBB,CD59,TRPC6,THBD,ADRA2A,VCL,SRC,PLAU,MAFK,FBLN1,GNA14,MERTK,PRKACB,DOCK6,NOS3,F8,GNA15,GATA3,JMJD1C,P2RX3,GATA6,MYL12A,EDN1,RCOR1,P2RX4,CD40,PLAUR,COL1A1,RAP2B,VAV2,DGKA,IRF2,EHD1,HSPB1,EPHB2,COL3A1,EHD2,EHD3,STXBP1,MPL,PRKCB,DGKQ,CAV1,ITGA2,FAP,HPS4,TSPAN8,DOCK1,ITPR3,SERPINF2,ACTB,ADTRP,ILK,PIK3CA,FZD6,TYRO3,F2R,F3,FLNA,MYH9
hemostasis	348	68	3.43e-06	0.00015925	PLSCR1,SERPINB2,CEACAM1,SERPINA1,MAFF,VWF,CBX5,ITPR1,HBB,CD59,TRPC6,THBD,ADRA2A,VCL,SRC,PLAU,MAFK,FBLN1,GNA14,MERTK,PRKACB,DOCK6,NOS3,F8,GNA15,GATA3,JMJD1C,P2RX3,GATA6,MYL12A,EDN1,RCOR1,P2RX4,CD40,PLAUR,COL1A1,RAP2B,VAV2,DGKA,IRF2,EHD1,HSPB1,EPHB2,COL3A1,EHD2,EHD3,STXBP1,MPL,PRKCB,DGKQ,CAV1,ITGA2,FAP,HPS4,TSPAN8,DOCK1,ITPR3,SERPINF2,ACTB,ADTRP,ILK,PIK3CA,FZD6,TYRO3,F2R,F3,FLNA,MYH9
platelet activation	158	36	2.49e-05	0.00090671	PLSCR1,CEACAM1,VWF,ITPR1,HBB,TRPC6,THBD,ADRA2A,VCL,SRC,GNA14,MERTK,NOS3,F8,GNA15,MYL12A,CD40,COL1A1,RAP2B,VAV2,DGKA,HSPB1,COL3A1,STXBP1,MPL,PRKCB,DGKQ,ITPR3,ACTB,ILK,PIK3CA,FZD6,TYRO3,F2R,FLNA,MYH9
Annotation Cluster 19	Enrichment Score: 4.44720036282949
Term	Annotated	Significant	Pvalue	Padj	GeneID
cellular response to chemical stimulus	3371	490	4.51e-11	6.74e-09	HLA-F,HLA-B,IL1RN,TRIM5,HLA-E,PML,TGFB3,IFI16,B2M,HDAC9,SERPINB2,CEACAM1,TRIM38,CD274,ID1,STOX1,EFHC2,HLA-G,PARVA,SPRY4,CES1,MAP2,LBH,MYLK3,DUOX2,MYD88,XDH,GJB3,STXBP4,ADAM8,GBP2,TICAM1,ARID5A,EREG,SYAP1,FMO3,SEMA3B,TNFRSF12A,GSTA2,CASP1,HBEGF,WDR35,ARHGEF2,BAK1,OSMR,SSH1,AKAP9,HCK,GDAP1,HRH1,TCIRG1,LPIN1,FOS,EFNA5,NDRG1,SLC9A1,TNFSF13B,LATS2,BCAR1,CAT,ADCY4,RARG,TLE4,PTGFR,GBP5,TNFRSF19,SLC8B1,M…
cell surface receptor signaling pathway	3219	467	2.09e-10	2.67e-08	HLA-F,HLA-B,DNER,LY6E,IL1RN,TRIM5,PLSCR1,HLA-E,PML,DYNC2H1,TGFB3,B2M,SERPINB2,CEACAM1,TRIM38,CD274,RNF213,ID1,GPRC5A,THEMIS2,TNFSF10,HLA-G,PLEKHA4,SPRY4,TIMP4,DUOX2,GRIK2,MYD88,XDH,ARL3,STXBP4,IFT172,GBP2,RHBDF1,TICAM1,EREG,SEMA3B,TNFRSF12A,GSTA2,CASP1,CC2D2A,HBEGF,IFT80,IFT81,ARHGEF2,BAK1,OSMR,SSH1,AMOTL2,HCK,TCTN2,NLGN2,TCIRG1,MUC13,GADD45A,FOS,EFNA5,IFT57,TNFSF13B,SEMA7A,LATS2,CARD11,IQUB,BCAR…
response to oxygen-containing compound	1715	266	1.05e-08	9.42e-07	MMP13,TRIM5,IDO1,TGFB3,HDAC9,CEACAM1,CD274,ADH6,ID1,TNFSF10,ADM,TIMP4,CES1,DUOX2,MYD88,GJB3,STXBP4,MB,TICAM1,EREG,SYAP1,CASP1,WDR35,ARHGEF2,BAK1,SSH1,AKAP9,HCK,GDAP1,HRH1,MAOB,TCIRG1,LPIN1,FOS,EFNA5,SLC9A1,SDK1,BCAR1,CAT,ADCY4,RARG,PTGFR,ABCC9,HBB,DAB2IP,APPL2,SDC1,CLEC7A,ICAM1,MET,HLA-DRB1,TRIB1,CCND1,SPON2,TRPC6,PIM1,RAB12,THBD,ZDHHC7,ADRA2A,ZC3H12A,TIMP1,IGFBP2,SOX9,AKAP6,C2CD5,ERRFI1,FOSL1,ER…
response to endogenous stimulus	1662	254	8.81e-08	6.16e-06	IL1RN,PML,TGFB3,HDAC9,CEACAM1,TIMP2,ID1,TNFSF10,ADM,SPRY4,TIMP4,CES1,LBH,MYD88,STXBP4,MB,TICAM1,ARID5A,EREG,SYAP1,FHL2,ARHGEF2,SSH1,AKAP9,HRH1,MAOB,TCIRG1,LPIN1,FOS,EFNA5,SLC9A1,LATS2,BCAR1,CAT,ADCY4,RARG,PTGFR,BBS4,DAB2IP,APPL2,SDC1,ICAM1,PEG10,CCND1,VASN,PBLD,ACSBG1,RAB12,ZDHHC7,SKP2,ADRA2A,LDLRAD4,TIMP1,IGFBP2,SOX9,AKAP6,C2CD5,ERRFI1,BMP4,FOSL1,OXCT1,POLR2I,SOX5,RANGAP1,SPINT1,NOS2,CATSPERD,CD…
cellular response to oxygen-containing compound	1220	191	8.11e-07	4.66e-05	TRIM5,HDAC9,CEACAM1,CD274,ID1,CES1,MYD88,GJB3,STXBP4,TICAM1,SYAP1,CASP1,WDR35,ARHGEF2,SSH1,AKAP9,HCK,GDAP1,HRH1,TCIRG1,LPIN1,FOS,EFNA5,SLC9A1,BCAR1,ADCY4,RARG,PTGFR,DAB2IP,APPL2,CLEC7A,ICAM1,MET,HLA-DRB1,TRIB1,SPON2,TRPC6,PIM1,RAB12,ZDHHC7,ADRA2A,ZC3H12A,SOX9,AKAP6,C2CD5,ERRFI1,OXCT1,HMGN3,RANGAP1,TIAM1,NOS2,CD68,MALT1,RIPK3,SRC,RAB8B,PTAFR,CPEB2,KCNE1,SIPA1,ADCY7,MYB,VIM,BCR,SOCS2,SLC9B2,GNA14,N…
response to organonitrogen compound	1064	167	3.54e-06	0.000163153	MMP13,HDAC9,CEACAM1,ID1,TNFSF10,ADM,TIMP4,CES1,DUOX2,MYD88,STXBP4,TICAM1,EREG,SYAP1,ARHGEF2,TP73,SSH1,AKAP9,HRH1,TCIRG1,LPIN1,FOS,SLC9A1,SDK1,BCAR1,CAT,ADCY4,ABCC9,KYNU,APPL2,SDC1,ICAM1,TMEM67,CCND1,RAB12,THBD,ZDHHC7,TIMP1,SOX9,AKAP6,C2CD5,ERRFI1,FOSL1,RANGAP1,TIAM1,CD68,NPC1,SRC,HOMER1,RAB8B,PTAFR,CPEB2,KCNE1,RNLS,ADCY7,VIM,SOCS2,GNA14,GABRB3,FOSB,NFKBIA,PRKACB,ITGA4,GNA15,HCN4,TMEM259,RAB31,HTR…
cellular response to endogenous stimulus	1406	207	1.9e-05	0.000729893	PML,TGFB3,HDAC9,CEACAM1,ID1,SPRY4,LBH,STXBP4,ARID5A,SYAP1,ARHGEF2,SSH1,AKAP9,HRH1,TCIRG1,LPIN1,FOS,EFNA5,SLC9A1,LATS2,BCAR1,ADCY4,RARG,PTGFR,BBS4,DAB2IP,APPL2,ICAM1,PEG10,VASN,PBLD,RAB12,ZDHHC7,SKP2,ADRA2A,LDLRAD4,IGFBP2,SOX9,AKAP6,C2CD5,ERRFI1,BMP4,POLR2I,SOX5,RANGAP1,SPINT1,FUZ,SCGB2A1,NPC1,LTBP1,SRC,CREB3L1,CDKN1C,RAB8B,PTAFR,CPEB2,KCNE1,ADCY7,CDKN2B,VIM,SOCS2,FAM83G,BCAS3,FURIN,FSTL1,PMEPA1,G…
response to nitrogen compound	1146	173	2.39e-05	0.000884056	MMP13,HDAC9,CEACAM1,ID1,TNFSF10,ADM,TIMP4,CES1,DUOX2,MYD88,STXBP4,TICAM1,EREG,SYAP1,ARHGEF2,TP73,SSH1,AKAP9,HRH1,TCIRG1,LPIN1,FOS,SLC9A1,SDK1,BCAR1,CAT,ADCY4,ABCC9,KYNU,APPL2,SDC1,ICAM1,TMEM67,CCND1,RAB12,THBD,ZDHHC7,TIMP1,SOX9,AKAP6,C2CD5,ERRFI1,FOSL1,RANGAP1,TIAM1,CD68,NPC1,SRC,HOMER1,RAB8B,PTAFR,CPEB2,KCNE1,RNLS,ADCY7,VIM,SOCS2,GNA14,GABRB3,FOSB,NFKBIA,PRKACB,ITGA4,GNA15,HCN4,TMEM259,RAB31,HTR…
response to hormone	905	139	6.8e-05	0.00208483	IL1RN,TGFB3,HDAC9,CEACAM1,TIMP2,TNFSF10,ADM,TIMP4,LBH,STXBP4,MB,ARID5A,EREG,SYAP1,FHL2,MAOB,TCIRG1,LPIN1,FOS,EFNA5,SLC9A1,LATS2,BCAR1,CAT,ADCY4,RARG,PTGFR,BBS4,APPL2,SDC1,ICAM1,CCND1,ACSBG1,RAB12,ZDHHC7,SKP2,ADRA2A,TIMP1,IGFBP2,C2CD5,ERRFI1,BMP4,FOSL1,OXCT1,RANGAP1,NOS2,CATSPERD,SCGB2A1,NPC1,SRC,RAB8B,PTAFR,CPEB2,ADCY7,SOCS2,BCAS3,PMEPA1,FOSB,PRKACB,NOS3,GATA3,RAB31,PRMT2,SHC1,ZFP36L2,NDEL1,CLDN4…
response to organic cyclic compound	946	143	0.000114941	0.00321702	IL1RN,TGFB3,ID1,ADM,CES1,LBH,DUOX2,DUSP6,TICAM1,BAK1,SSH1,AKAP9,GDAP1,HRH1,MAOB,FOS,EFNA5,SLC9A1,SDK1,CAT,PTGFR,ABCC9,KYNU,SDC1,ICAM1,CCND1,PIM1,ACSBG1,THBD,SKP2,ZC3H12A,IGFBP2,AKAP6,ERRFI1,BMP4,FOSL1,TIAM1,CATSPERD,SCGB2A1,NPC1,SRC,HOMER1,PTAFR,KCNE1,RNLS,SOCS2,PMEPA1,GNA14,GABRB3,FOSB,NFKBIA,PRKACB,MMP15,GNA15,HCN4,HTR7,PRMT2,P2RX3,ZFP36L2,CLDN4,PTK2B,EDN1,LDHA,CD4,MMP14,AGL,TLR2,WNT7B,P2RX4,CD…
response to growth factor	745	116	0.000154091	0.00409668	PML,TGFB3,ID1,SPRY4,XDH,DUSP6,SYAP1,FOS,BCAR1,CAT,PPP2R5B,DAB2IP,APPL2,PEG10,VASN,PBLD,LDLRAD4,SOX9,ERRFI1,BMP4,POLR2I,SOX5,SPINT1,FUZ,LTBP1,MXRA5,SRC,CREB3L1,CDKN1C,CDKN2B,FAM83G,IER2,FURIN,FSTL1,PMEPA1,GATA3,SPHK1,PTPRK,DLL1,ADAM17,ZYX,SNX6,DUSP3,SHC1,ZFP36L2,ADAMTS3,GATA6,LGMN,MAPKAPK2,EDN1,GPC1,MYO1C,FSTL3,CXCL8,ADAMTS7,EGR1,COL1A1,RBFOX2,LEMD2,FGFR1,SMPD3,RAPGEF1,TGIF1,HYAL2,USP15,ITGA5,TGFB…
cellular response to growth factor stimulus	715	112	0.000156626	0.00413356	PML,TGFB3,ID1,SPRY4,XDH,SYAP1,FOS,BCAR1,CAT,PPP2R5B,DAB2IP,APPL2,PEG10,VASN,PBLD,LDLRAD4,SOX9,ERRFI1,BMP4,POLR2I,SOX5,SPINT1,FUZ,LTBP1,SRC,CREB3L1,CDKN1C,CDKN2B,FAM83G,FURIN,FSTL1,PMEPA1,GATA3,SPHK1,PTPRK,DLL1,ADAM17,ZYX,SNX6,DUSP3,SHC1,ZFP36L2,ADAMTS3,GATA6,LGMN,MAPKAPK2,EDN1,GPC1,MYO1C,FSTL3,CXCL8,ADAMTS7,EGR1,COL1A1,RBFOX2,LEMD2,FGFR1,SMPD3,RAPGEF1,TGIF1,HYAL2,USP15,ITGA5,TGFBR2,DKK3,EHD1,TGFB…
cellular response to organonitrogen compound	663	103	0.000383794	0.00862826	HDAC9,CEACAM1,ID1,STXBP4,SYAP1,ARHGEF2,SSH1,AKAP9,HRH1,TCIRG1,LPIN1,SLC9A1,BCAR1,ADCY4,APPL2,ICAM1,RAB12,ZDHHC7,SOX9,AKAP6,C2CD5,ERRFI1,RANGAP1,SRC,RAB8B,PTAFR,CPEB2,KCNE1,ADCY7,VIM,SOCS2,GNA14,GABRB3,PRKACB,ITGA4,GNA15,HCN4,RAB31,HTR7,SNX6,P2RX3,SHC1,NDEL1,CACNA1A,LGMN,EDN1,MYO1C,P2RX4,EGR1,COL1A1,SH3BP4,NR4A2,SMPD3,RAPGEF1,BCAR3,JUP,ADRB2,PARP1,GRM5,COL3A1,PDE2A,CPEB1,CAV2,PDGFC,DIAPH1,GABRB2,P…
Annotation Cluster 20	Enrichment Score: 4.43829948781393
Term	Annotated	Significant	Pvalue	Padj	GeneID
neural tube development	163	43	5.83e-08	4.26e-06	ADM,IFT172,CC2D2A,IFT57,RARG,IFT122,BBS4,TMEM107,DZIP1L,GPR161,TCTN1,RPGRIP1L,BMP4,GRHL3,SPINT1,FUZ,TRAF3IP1,VASP,WDR19,IFT140,PLXNA2,PRKACB,MKS1,IFT52,ST14,TULP3,TGFB2,PHGDH,APAF1,LUZP1,DVL1,SFRP2,LMO4,FZD3,NF1,PSEN1,FOLR1,DEAF1,VANGL2,PFN1,DVL3,FZD6,TBC1D32
embryonic morphogenesis	602	108	4.85e-07	2.94e-05	IL1RN,DYNC2H1,TGFB3,STOX1,ADM,CCDC39,IFT172,PHLDB2,CC2D2A,COL12A1,IFT57,RARG,DUSP4,IFT122,FLVCR1,BBS4,TMEM107,B9D1,TCTN1,ALDH1A3,TMEM231,RPGRIP1L,SOX9,CEP290,BMP4,GRHL3,MDFI,SPINT1,FUZ,TRAF3IP1,CCDC103,CRABP2,MICAL2,VASP,WDR19,IFT140,BCR,TBX19,PRKACB,MMP15,ITGA4,MKS1,GATA3,KCNQ4,DLL1,WDPCP,GATA6,DUSP2,ECE1,EDN1,MMP14,WNT7B,DNAAF1,IFT52,WNT9A,ETS2,FGFR1,ST14,EXT1,ITGA5,TGFBR2,TULP3,BBS5,TGFB2,EPHB…
embryo development	1066	171	6.79e-07	4.02e-05	IL1RN,C6,DYNC2H1,TGFB3,STOX1,ADM,CCDC39,GJB3,MAFF,IFT172,LPAR6,PHLDB2,CC2D2A,COL12A1,PRDM1,IFT57,RARG,DUSP4,IFT122,HS3ST6,FLVCR1,BBS4,TMEM107,B9D1,DZIP1L,GPR161,TCTN1,ALDH1A3,TMEM231,RPGRIP1L,LIF,SOX9,CEP290,BMP4,GRHL3,FOSL1,ERCC1,MDFI,SPINT1,FUZ,TRAF3IP1,CCDC103,SLC5A7,CRABP2,PLCD3,MICAL2,VASP,WDR19,IFT140,PLXNA2,BCR,FURIN,TBX19,PRKACB,JUNB,NOS3,MMP15,ITGA4,MKS1,GATA3,KCNQ4,DLL1,CENPU,WDPCP,AKIR…
chordate embryonic development	645	112	1.56e-06	7.94e-05	C6,TGFB3,ADM,GJB3,MAFF,IFT172,LPAR6,CC2D2A,PRDM1,IFT57,RARG,IFT122,HS3ST6,FLVCR1,BBS4,TMEM107,B9D1,DZIP1L,GPR161,TCTN1,TMEM231,RPGRIP1L,LIF,SOX9,BMP4,GRHL3,FOSL1,MDFI,SPINT1,FUZ,TRAF3IP1,SLC5A7,PLCD3,VASP,WDR19,IFT140,PLXNA2,FURIN,TBX19,PRKACB,JUNB,NOS3,MKS1,GATA3,DLL1,CENPU,NDEL1,ADAMTS3,GATA6,ECE1,EDN1,MMP14,WNT7B,PNLDC1,TM4SF1,KIAA1217,MAP2K1,IFT52,EDNRA,COL1A1,WNT9A,FGFR1,ST14,TET1,EXT1,TGFBR…
embryo development ending in birth or egg hatching	663	113	3.48e-06	0.000160953	C6,TGFB3,ADM,GJB3,MAFF,IFT172,LPAR6,CC2D2A,PRDM1,IFT57,RARG,IFT122,HS3ST6,FLVCR1,BBS4,TMEM107,B9D1,DZIP1L,GPR161,TCTN1,TMEM231,RPGRIP1L,LIF,SOX9,BMP4,GRHL3,FOSL1,MDFI,SPINT1,FUZ,TRAF3IP1,SLC5A7,PLCD3,VASP,WDR19,IFT140,PLXNA2,FURIN,TBX19,PRKACB,JUNB,NOS3,MKS1,GATA3,DLL1,CENPU,AKIRIN2,NDEL1,ADAMTS3,GATA6,ECE1,EDN1,MMP14,WNT7B,PNLDC1,TM4SF1,KIAA1217,MAP2K1,IFT52,EDNRA,COL1A1,WNT9A,FGFR1,ST14,TET1,EX…
Annotation Cluster 21	Enrichment Score: 4.36936732905077
Term	Annotated	Significant	Pvalue	Padj	GeneID
regulation of phosphate metabolic process	1869	271	2.98e-06	0.00014134	TRIM5,PML,AVPI1,TGFB3,MTURN,CEACAM1,TIMP2,ID1,GPRC5A,STOX1,SPRY4,DUSP18,LBH,GRIK2,XDH,ADAM8,CORO1C,DUSP6,EREG,SYAP1,HBEGF,ARHGEF2,TRIB2,BAK1,PIFO,TP73,AKAP9,HRH1,SFN,FGF13,GADD45A,EFNA5,KNDC1,DUSP19,SEMA7A,LATS2,ADCY4,DUSP4,ITPRIP,TNFRSF19,PIBF1,PPP2R5B,DAB2IP,ICAM1,FGD2,ROPN1L,MET,HLA-DRB1,CASC2,TRIB1,CCND1,TRPC6,PBLD,SMG5,CREBL2,ADRA2A,LDLRAD4,ZC3H12A,PPP1R42,IGFBP3,SRPX2,LIF,SOX9,EPHA1,ERRFI1,…
regulation of phosphorus metabolic process	1870	271	3.11e-06	0.000146846	TRIM5,PML,AVPI1,TGFB3,MTURN,CEACAM1,TIMP2,ID1,GPRC5A,STOX1,SPRY4,DUSP18,LBH,GRIK2,XDH,ADAM8,CORO1C,DUSP6,EREG,SYAP1,HBEGF,ARHGEF2,TRIB2,BAK1,PIFO,TP73,AKAP9,HRH1,SFN,FGF13,GADD45A,EFNA5,KNDC1,DUSP19,SEMA7A,LATS2,ADCY4,DUSP4,ITPRIP,TNFRSF19,PIBF1,PPP2R5B,DAB2IP,ICAM1,FGD2,ROPN1L,MET,HLA-DRB1,CASC2,TRIB1,CCND1,TRPC6,PBLD,SMG5,CREBL2,ADRA2A,LDLRAD4,ZC3H12A,PPP1R42,IGFBP3,SRPX2,LIF,SOX9,EPHA1,ERRFI1,…
regulation of phosphorylation	1669	245	3.8e-06	0.000174253	TRIM5,PML,AVPI1,TGFB3,MTURN,CEACAM1,TIMP2,ID1,GPRC5A,STOX1,SPRY4,DUSP18,LBH,GRIK2,XDH,ADAM8,CORO1C,DUSP6,EREG,SYAP1,HBEGF,ARHGEF2,TRIB2,BAK1,PIFO,TP73,AKAP9,SFN,FGF13,GADD45A,EFNA5,KNDC1,DUSP19,SEMA7A,LATS2,ADCY4,DUSP4,ITPRIP,TNFRSF19,PIBF1,PPP2R5B,DAB2IP,ICAM1,FGD2,ROPN1L,MET,HLA-DRB1,CASC2,TRIB1,CCND1,TRPC6,PBLD,CREBL2,ADRA2A,LDLRAD4,ZC3H12A,IGFBP3,SRPX2,LIF,SOX9,EPHA1,ERRFI1,BMP4,TIAM1,MST1R,M…
regulation of kinase activity	915	141	5.15e-05	0.00164474	AVPI1,TGFB3,CEACAM1,GPRC5A,STOX1,SPRY4,DUSP18,ADAM8,CORO1C,DUSP6,EREG,SYAP1,HBEGF,TRIB2,PIFO,TP73,SFN,FGF13,GADD45A,EFNA5,DUSP19,LATS2,ADCY4,DUSP4,ITPRIP,PIBF1,DAB2IP,FGD2,MET,HLA-DRB1,TRIB1,CCND1,ADRA2A,EPHA1,ERRFI1,BMP4,TIAM1,MST1R,MAP3K9,MALT1,RIPK3,PKIG,PTPRT,SRC,TNFRSF10B,IGFBP6,CDKN1C,MAP3K11,SERTAD1,C5,ADCY7,CDKN2B,SOCS2,MERTK,PRKACB,LPAR3,NEK10,ADAM17,IRAK1,CDC25B,SNX6,DUSP3,SHC1,CARD10,S…
regulation of protein metabolic process	2891	387	5.27e-05	0.00167178	TRIM5,PML,AVPI1,TGFB3,IFI16,MTURN,SERPINB2,CEACAM1,TIMP2,ID1,GPRC5A,STOX1,TNFSF10,GTPBP2,SPRY4,TIMP4,DUSP18,LBH,SERPINA1,GRIK2,XDH,ADAM8,CORO1C,RHBDF1,DUSP6,TICAM1,EREG,SYAP1,CASP1,HBEGF,PAIP2B,MAP1A,EPPIN,WDR35,ARHGEF2,TRIB2,BAK1,TP73,SSH1,AKAP9,SFN,FGF13,COL28A1,GADD45A,EFNA5,KNDC1,IFT57,DUSP19,SEMA7A,LATS2,PLEKHN1,ADCY4,LIPG,RBM3,DUSP4,ITPRIP,TNFRSF19,PIBF1,PPP2R5B,DAB2IP,ASB9,CLEC7A,ICAM1,FGD…
regulation of cellular protein metabolic process	2754	367	0.000124843	0.00344453	TRIM5,PML,AVPI1,TGFB3,IFI16,MTURN,SERPINB2,CEACAM1,TIMP2,ID1,GPRC5A,STOX1,TNFSF10,GTPBP2,SPRY4,TIMP4,DUSP18,LBH,SERPINA1,GRIK2,XDH,ADAM8,CORO1C,RHBDF1,DUSP6,TICAM1,EREG,SYAP1,CASP1,HBEGF,PAIP2B,MAP1A,EPPIN,WDR35,ARHGEF2,TRIB2,BAK1,TP73,SSH1,AKAP9,SFN,FGF13,COL28A1,GADD45A,EFNA5,KNDC1,IFT57,DUSP19,SEMA7A,LATS2,PLEKHN1,ADCY4,RBM3,DUSP4,ITPRIP,TNFRSF19,PIBF1,PPP2R5B,DAB2IP,CLEC7A,ICAM1,FGD2,ROPN1L,R…
regulation of protein modification process	1917	264	0.000166619	0.00433834	TRIM5,PML,AVPI1,TGFB3,MTURN,CEACAM1,TIMP2,ID1,GPRC5A,STOX1,SPRY4,DUSP18,LBH,GRIK2,XDH,ADAM8,CORO1C,DUSP6,TICAM1,EREG,SYAP1,HBEGF,ARHGEF2,TRIB2,BAK1,TP73,AKAP9,SFN,FGF13,GADD45A,EFNA5,KNDC1,DUSP19,SEMA7A,LATS2,ADCY4,DUSP4,ITPRIP,TNFRSF19,PIBF1,PPP2R5B,DAB2IP,ICAM1,FGD2,ROPN1L,FAM161A,HLA-DRB1,CASC2,TRIB1,CCND1,N4BP1,TRPC6,PBLD,CREBL2,SKP2,ADRA2A,LDLRAD4,ZC3H12A,MUC1,IGFBP3,LIF,SOX9,EPHA1,ERRFI1,BM…
regulation of transferase activity	1022	150	0.000316772	0.00732497	AVPI1,TGFB3,CEACAM1,GPRC5A,STOX1,SPRY4,DUSP18,ADAM8,CORO1C,DUSP6,EREG,SYAP1,HBEGF,TRIB2,PIFO,TP73,SFN,FGF13,GADD45A,EFNA5,DUSP19,LATS2,ADCY4,DUSP4,ITPRIP,PIBF1,DAB2IP,FGD2,MET,HLA-DRB1,TRIB1,CCND1,ADRA2A,EPHA1,ERRFI1,BMP4,TIAM1,MST1R,MAP3K9,SERINC2,ARRDC3,MALT1,RIPK3,PKIG,PTPRT,SRC,TNFRSF10B,IGFBP6,CDKN1C,MAP3K11,SERTAD1,C5,ADCY7,CDKN2B,SOCS2,NAF1,MERTK,PRKACB,LPAR3,NEK10,WRAP53,ADAM17,IRAK1,CDC2…
Annotation Cluster 22	Enrichment Score: 4.32366967386471
Term	Annotated	Significant	Pvalue	Padj	GeneID
morphogenesis of embryonic epithelium	151	40	1.48e-07	9.71e-06	ADM,IFT172,CC2D2A,IFT57,RARG,IFT122,BBS4,TCTN1,ALDH1A3,SOX9,BMP4,GRHL3,SPINT1,FUZ,VASP,PRKACB,MKS1,GATA3,WNT7B,IFT52,ST14,TULP3,TGFB2,APAF1,LUZP1,DVL1,SFRP2,LMO4,FZD3,FOLR1,LAMA5,TP63,DEAF1,VANGL2,TFAP2A,PFN1,DVL3,IRX3,FZD6,HNF1B
embryonic epithelial tube formation	125	35	2.04e-07	1.3e-05	ADM,IFT172,CC2D2A,IFT57,RARG,IFT122,BBS4,TCTN1,SOX9,BMP4,GRHL3,SPINT1,FUZ,VASP,PRKACB,MKS1,GATA3,IFT52,ST14,TULP3,TGFB2,APAF1,LUZP1,DVL1,SFRP2,LMO4,FZD3,FOLR1,DEAF1,VANGL2,PFN1,DVL3,IRX3,FZD6,HNF1B
epithelial tube formation	133	36	3.44e-07	2.16e-05	ADM,IFT172,CC2D2A,IFT57,RARG,IFT122,BBS4,TCTN1,SOX9,CEP290,BMP4,GRHL3,SPINT1,FUZ,VASP,PRKACB,MKS1,GATA3,IFT52,ST14,TULP3,TGFB2,APAF1,LUZP1,DVL1,SFRP2,LMO4,FZD3,FOLR1,DEAF1,VANGL2,PFN1,DVL3,IRX3,FZD6,HNF1B
neural tube formation	106	31	3.48e-07	2.17e-05	ADM,IFT172,CC2D2A,IFT57,RARG,IFT122,BBS4,TCTN1,BMP4,GRHL3,SPINT1,FUZ,VASP,PRKACB,MKS1,IFT52,ST14,TULP3,TGFB2,APAF1,LUZP1,DVL1,SFRP2,LMO4,FZD3,FOLR1,DEAF1,VANGL2,PFN1,DVL3,FZD6
neural tube closure	91	28	4.01e-07	2.48e-05	ADM,IFT172,CC2D2A,IFT57,RARG,IFT122,BBS4,BMP4,GRHL3,SPINT1,FUZ,VASP,PRKACB,MKS1,ST14,TULP3,TGFB2,APAF1,DVL1,SFRP2,LMO4,FZD3,FOLR1,DEAF1,VANGL2,PFN1,DVL3,FZD6
tube closure	92	28	5.16e-07	3.1e-05	ADM,IFT172,CC2D2A,IFT57,RARG,IFT122,BBS4,BMP4,GRHL3,SPINT1,FUZ,VASP,PRKACB,MKS1,ST14,TULP3,TGFB2,APAF1,DVL1,SFRP2,LMO4,FZD3,FOLR1,DEAF1,VANGL2,PFN1,DVL3,FZD6
primary neural tube formation	98	29	6.27e-07	3.73e-05	ADM,IFT172,CC2D2A,IFT57,RARG,IFT122,BBS4,BMP4,GRHL3,SPINT1,FUZ,VASP,PRKACB,MKS1,ST14,TULP3,TGFB2,APAF1,LUZP1,DVL1,SFRP2,LMO4,FZD3,FOLR1,DEAF1,VANGL2,PFN1,DVL3,FZD6
tube formation	150	38	1.01e-06	5.52e-05	ADM,IFT172,CC2D2A,IFT57,RARG,IFT122,BBS4,DAB2IP,TCTN1,SOX9,CEP290,BMP4,GRHL3,SPINT1,FUZ,VASP,BCAS3,PRKACB,MKS1,GATA3,IFT52,ST14,TULP3,TGFB2,APAF1,LUZP1,DVL1,SFRP2,LMO4,FZD3,FOLR1,DEAF1,VANGL2,PFN1,DVL3,IRX3,FZD6,HNF1B
neural tube patterning	41	15	1.99e-05	0.000758989	IFT122,TMEM107,DZIP1L,GPR161,TCTN1,RPGRIP1L,BMP4,TRAF3IP1,WDR19,IFT140,PRKACB,MKS1,TULP3,PSEN1,TBC1D32
animal organ morphogenesis	1085	165	2.48e-05	0.00090671	MMP13,PML,TGFB3,CEACAM1,ID1,STOX1,PLEKHA4,ADM,PARVA,CCDC39,IFT172,EREG,FHL2,IFT80,BAK1,PRDM1,SPEF2,TCIRG1,IFT57,SDK1,RARG,MYLK,IFT122,FLVCR1,BBS4,SDC1,GCNT4,CSRNP1,DGCR2,PIM1,ALDH1A3,TACSTD2,RPGRIP1L,LIF,SOX9,CEP290,ETV5,ERRFI1,BMP4,GRHL3,MDFI,SOX5,TIAM1,RP1,RDH13,AGTPBP1,FUZ,CCDC103,SRC,MICAL2,WDR19,IFT140,BCR,ABLIM1,TBX19,NOS3,MKS1,GATA3,KCNQ4,DLL1,NTN4,ARL6,WDPCP,DHRS3,GATA6,LZTS2,ABI2,EDN1,MM…
Annotation Cluster 23	Enrichment Score: 4.02110138213974
Term	Annotated	Significant	Pvalue	Padj	GeneID
positive regulation of phosphorus metabolic process	1182	180	9.68e-06	0.000401596	TRIM5,AVPI1,TGFB3,MTURN,TIMP2,GPRC5A,STOX1,XDH,ADAM8,DUSP6,EREG,SYAP1,HBEGF,ARHGEF2,PIFO,TP73,AKAP9,HRH1,FGF13,GADD45A,EFNA5,KNDC1,DUSP19,SEMA7A,ADCY4,TNFRSF19,PIBF1,DAB2IP,ICAM1,FGD2,MET,HLA-DRB1,CCND1,TRPC6,CREBL2,ADRA2A,ZC3H12A,IGFBP3,LIF,SOX9,EPHA1,BMP4,TIAM1,MST1R,MAP3K9,NOS2,RPS6KA5,MALT1,RIPK3,IGFBP4,SRC,TNFRSF10B,IGFBP6,MAP3K11,PTAFR,C5,ALOX15,ADCY7,PPP1R7,MERTK,PRKACB,NOS3,LPAR3,SPHK1,NE…
positive regulation of phosphate metabolic process	1182	180	9.68e-06	0.000401596	TRIM5,AVPI1,TGFB3,MTURN,TIMP2,GPRC5A,STOX1,XDH,ADAM8,DUSP6,EREG,SYAP1,HBEGF,ARHGEF2,PIFO,TP73,AKAP9,HRH1,FGF13,GADD45A,EFNA5,KNDC1,DUSP19,SEMA7A,ADCY4,TNFRSF19,PIBF1,DAB2IP,ICAM1,FGD2,MET,HLA-DRB1,CCND1,TRPC6,CREBL2,ADRA2A,ZC3H12A,IGFBP3,LIF,SOX9,EPHA1,BMP4,TIAM1,MST1R,MAP3K9,NOS2,RPS6KA5,MALT1,RIPK3,IGFBP4,SRC,TNFRSF10B,IGFBP6,MAP3K11,PTAFR,C5,ALOX15,ADCY7,PPP1R7,MERTK,PRKACB,NOS3,LPAR3,SPHK1,NE…
positive regulation of cellular protein metabolic process	1646	237	2.18e-05	0.000819723	TRIM5,PML,AVPI1,TGFB3,IFI16,MTURN,TIMP2,GPRC5A,STOX1,TNFSF10,XDH,ADAM8,DUSP6,TICAM1,EREG,SYAP1,CASP1,HBEGF,WDR35,ARHGEF2,TRIB2,BAK1,TP73,AKAP9,FGF13,GADD45A,EFNA5,KNDC1,IFT57,DUSP19,SEMA7A,ADCY4,RBM3,TNFRSF19,PIBF1,DAB2IP,CLEC7A,ICAM1,FGD2,FAM161A,HLA-DRB1,CASC2,TRIB1,CCND1,TRPC6,CREBL2,SKP2,ADRA2A,ZC3H12A,MUC1,IGFBP3,LIF,RNF19A,SOX9,NEK5,BMP4,TIAM1,MST1R,MAP3K9,ANTXR1,KRT17,RPS6KA5,ARRDC3,RNF144…
positive regulation of protein metabolic process	1724	245	3.87e-05	0.00129485	TRIM5,PML,AVPI1,TGFB3,IFI16,MTURN,TIMP2,GPRC5A,STOX1,TNFSF10,XDH,ADAM8,DUSP6,TICAM1,EREG,SYAP1,CASP1,HBEGF,WDR35,ARHGEF2,TRIB2,BAK1,TP73,AKAP9,FGF13,GADD45A,EFNA5,KNDC1,IFT57,DUSP19,SEMA7A,ADCY4,RBM3,TNFRSF19,PIBF1,DAB2IP,ASB9,CLEC7A,ICAM1,FGD2,FAM161A,HLA-DRB1,CASC2,TRIB1,CCND1,TRPC6,CREBL2,SKP2,ADRA2A,ZC3H12A,MUC1,IGFBP3,LIF,RNF19A,SOX9,NEK5,BMP4,TIAM1,MST1R,MAP3K9,ANTXR1,KRT17,RPS6KA5,ARRDC3,R…
positive regulation of phosphorylation	1108	165	7.64e-05	0.00227219	TRIM5,AVPI1,TGFB3,MTURN,TIMP2,GPRC5A,STOX1,XDH,ADAM8,DUSP6,EREG,SYAP1,HBEGF,ARHGEF2,PIFO,TP73,AKAP9,FGF13,GADD45A,EFNA5,KNDC1,DUSP19,SEMA7A,ADCY4,TNFRSF19,PIBF1,DAB2IP,ICAM1,FGD2,MET,HLA-DRB1,CCND1,TRPC6,CREBL2,ADRA2A,ZC3H12A,IGFBP3,LIF,SOX9,EPHA1,BMP4,TIAM1,MST1R,MAP3K9,RPS6KA5,MALT1,RIPK3,IGFBP4,SRC,TNFRSF10B,IGFBP6,MAP3K11,C5,ALOX15,ADCY7,MERTK,PRKACB,LPAR3,SPHK1,NEK10,LTBR,ADAM17,IRAK1,CDC25B…
positive regulation of kinase activity	613	99	0.000120165	0.00333442	AVPI1,TGFB3,GPRC5A,STOX1,ADAM8,DUSP6,EREG,SYAP1,HBEGF,PIFO,TP73,FGF13,GADD45A,EFNA5,DUSP19,ADCY4,PIBF1,DAB2IP,FGD2,MET,HLA-DRB1,CCND1,ADRA2A,EPHA1,BMP4,TIAM1,MST1R,MAP3K9,MALT1,RIPK3,SRC,TNFRSF10B,IGFBP6,MAP3K11,C5,ADCY7,MERTK,PRKACB,LPAR3,NEK10,ADAM17,IRAK1,CDC25B,SHC1,CARD10,SNX9,MAPKAPK2,PTK2B,MAP3K1,EDN1,CD4,WNT7B,IRAK2,CDKN1A,CD40,MAP2K1,EGR1,FGFR1,RAPGEF1,VAV2,EPGN,MAPKAPK3,TGFBR2,ADRB2,CD2…
positive regulation of protein kinase activity	539	88	0.000193288	0.00496616	AVPI1,TGFB3,GPRC5A,STOX1,ADAM8,DUSP6,EREG,SYAP1,HBEGF,TP73,FGF13,GADD45A,EFNA5,DUSP19,ADCY4,PIBF1,DAB2IP,FGD2,CCND1,ADRA2A,BMP4,TIAM1,MST1R,MAP3K9,MALT1,RIPK3,SRC,TNFRSF10B,IGFBP6,MAP3K11,C5,ADCY7,PRKACB,LPAR3,NEK10,ADAM17,IRAK1,CDC25B,SHC1,CARD10,SNX9,MAPKAPK2,PTK2B,MAP3K1,EDN1,CD4,WNT7B,IRAK2,CDKN1A,CD40,MAP2K1,EGR1,FGFR1,RAPGEF1,EPGN,MAPKAPK3,TGFBR2,ADRB2,CD24,TGFB2,MAP3K10,PEA15,GRM5,LTF,SRCI…
positive regulation of transferase activity	694	107	0.000395935	0.00886018	AVPI1,TGFB3,GPRC5A,STOX1,ADAM8,DUSP6,EREG,SYAP1,HBEGF,PIFO,TP73,FGF13,GADD45A,EFNA5,DUSP19,ADCY4,PIBF1,DAB2IP,FGD2,MET,HLA-DRB1,CCND1,ADRA2A,EPHA1,BMP4,TIAM1,MST1R,MAP3K9,SERINC2,ARRDC3,MALT1,RIPK3,SRC,TNFRSF10B,IGFBP6,MAP3K11,C5,ADCY7,NAF1,MERTK,PRKACB,LPAR3,NEK10,WRAP53,ADAM17,IRAK1,CDC25B,SHC1,CARD10,SNX9,MAPKAPK2,PTK2B,MAP3K1,EDN1,CD4,WNT7B,IRAK2,CDKN1A,CD40,MAP2K1,EGR1,FGFR1,RAPGEF1,VAV2,EPG…
Annotation Cluster 24	Enrichment Score: 3.93621204758641
Term	Annotated	Significant	Pvalue	Padj	GeneID
cell-substrate adhesion	359	78	6.31e-09	5.89e-07	ID1,PARVA,CORO1C,TNFRSF12A,PHLDB2,VWF,EFNA5,SLC9A1,PLEKHA2,FAT2,TACSTD2,VCL,EPHA1,TIAM1,ANTXR1,SRC,GPM6B,PLAU,FBLN1,SNED1,ALOX15,BCR,BCAS3,RIN2,MERTK,AGR2,ITGB6,ITGA4,PTPRK,RRAS,NTN4,NINJ1,CCL28,WDPCP,ZYX,DUSP3,PTK2B,DAPK3,MMP14,COL17A1,JAG1,COL1A1,SLK,ITGA5,CDH13,PPARD,JUP,RHOD,ITGAL,POSTN,COL3A1,ITGA6,SPOCK1,SRCIN1,MUC4,UTRN,SMAD3,KANK1,ACTN4,ITGA2,EFNA1,NF1,DOCK1,LYPD3,COL16A1,MAP4K4,FERMT1,LA…
regulation of cell-matrix adhesion	125	36	6.27e-08	4.55e-06	CORO1C,PHLDB2,EFNA5,SLC9A1,PLEKHA2,VCL,EPHA1,SRC,GPM6B,PLAU,BCAS3,RIN2,RRAS,NINJ1,CCL28,WDPCP,DUSP3,PTK2B,DAPK3,MMP14,JAG1,SLK,CDH13,JUP,RHOD,POSTN,UTRN,SMAD3,NF1,COL16A1,MAP4K4,FERMT1,ILK,BST1,S100A10,CDK6
cell-substrate junction assembly	99	29	7.92e-07	4.61e-05	CORO1C,PHLDB2,EFNA5,SLC9A1,VCL,SRC,GPM6B,BCR,BCAS3,PTPRK,WDPCP,DUSP3,CD151,PTK2B,DAPK3,MMP14,COL17A1,SLK,ITGA5,RHOD,ITGA6,SMAD3,ITGA2,COL16A1,MAP4K4,LAMA3,LAMB3,FERMT2,S100A10
cell-matrix adhesion	230	51	1.35e-06	6.99e-05	CORO1C,PHLDB2,EFNA5,SLC9A1,PLEKHA2,VCL,EPHA1,TIAM1,SRC,GPM6B,PLAU,SNED1,BCR,BCAS3,RIN2,ITGB6,ITGA4,PTPRK,RRAS,NINJ1,CCL28,WDPCP,ZYX,DUSP3,PTK2B,DAPK3,MMP14,COL17A1,JAG1,SLK,CDH13,JUP,RHOD,ITGAL,POSTN,COL3A1,ITGA6,MUC4,UTRN,SMAD3,ITGA2,NF1,LYPD3,COL16A1,MAP4K4,FERMT1,ILK,BST1,FERMT2,S100A10,CDK6
cell-substrate junction organization	102	29	1.56e-06	7.94e-05	CORO1C,PHLDB2,EFNA5,SLC9A1,VCL,SRC,GPM6B,BCR,BCAS3,PTPRK,WDPCP,DUSP3,CD151,PTK2B,DAPK3,MMP14,COL17A1,SLK,ITGA5,RHOD,ITGA6,SMAD3,ITGA2,COL16A1,MAP4K4,LAMA3,LAMB3,FERMT2,S100A10
focal adhesion assembly	83	23	2.88e-05	0.00101188	CORO1C,PHLDB2,EFNA5,SLC9A1,VCL,SRC,GPM6B,BCR,BCAS3,PTPRK,WDPCP,DUSP3,PTK2B,DAPK3,MMP14,SLK,RHOD,SMAD3,ITGA2,COL16A1,MAP4K4,FERMT2,S100A10
positive regulation of cell-matrix adhesion	55	17	6.98e-05	0.00212384	PLEKHA2,EPHA1,RIN2,RRAS,NINJ1,CCL28,PTK2B,CDH13,JUP,UTRN,SMAD3,COL16A1,MAP4K4,FERMT1,ILK,S100A10,CDK6
regulation of focal adhesion assembly	63	18	0.000134665	0.00367379	CORO1C,PHLDB2,EFNA5,SLC9A1,VCL,SRC,GPM6B,BCAS3,WDPCP,DUSP3,DAPK3,MMP14,SLK,RHOD,SMAD3,COL16A1,MAP4K4,S100A10
regulation of cell-substrate junction assembly	63	18	0.000134665	0.00367379	CORO1C,PHLDB2,EFNA5,SLC9A1,VCL,SRC,GPM6B,BCAS3,WDPCP,DUSP3,DAPK3,MMP14,SLK,RHOD,SMAD3,COL16A1,MAP4K4,S100A10
regulation of cell-substrate junction organization	66	18	0.000256482	0.00621185	CORO1C,PHLDB2,EFNA5,SLC9A1,VCL,SRC,GPM6B,BCAS3,WDPCP,DUSP3,DAPK3,MMP14,SLK,RHOD,SMAD3,COL16A1,MAP4K4,S100A10
Annotation Cluster 25	Enrichment Score: 3.90347707489896
Term	Annotated	Significant	Pvalue	Padj	GeneID
regulation of protein phosphorylation	1499	225	2.02e-06	9.9e-05	TRIM5,PML,AVPI1,TGFB3,MTURN,CEACAM1,TIMP2,ID1,GPRC5A,STOX1,SPRY4,DUSP18,LBH,GRIK2,XDH,ADAM8,CORO1C,DUSP6,EREG,SYAP1,HBEGF,ARHGEF2,TRIB2,BAK1,TP73,AKAP9,SFN,FGF13,GADD45A,EFNA5,KNDC1,DUSP19,SEMA7A,LATS2,ADCY4,DUSP4,ITPRIP,TNFRSF19,PIBF1,PPP2R5B,DAB2IP,ICAM1,FGD2,ROPN1L,HLA-DRB1,CASC2,TRIB1,CCND1,TRPC6,PBLD,CREBL2,ADRA2A,LDLRAD4,ZC3H12A,IGFBP3,LIF,SOX9,EPHA1,ERRFI1,BMP4,TIAM1,MST1R,MAP3K9,RNF149,RP…
positive regulation of response to stimulus	2465	338	2.54e-05	0.000913289	HLA-F,HLA-B,TRIM5,IDO1,C1S,PLSCR1,C6,HLA-E,PML,DYNC2H1,AVPI1,TGFB3,IFI16,B2M,CFB,CFH,MTURN,CEACAM1,TRIM38,CD274,TIMP2,STOX1,THEMIS2,TNFSF10,HLA-G,PLEKHA4,C1R,DUOX2,MYD88,XDH,IFT172,ADAM8,DUSP6,TICAM1,LPAR6,EREG,TNFRSF12A,CASP1,HBEGF,LURAP1L,WDR35,BAK1,OSMR,TP73,SSH1,HCK,SFN,NLGN2,MUC13,GADD45A,SLC9A1,TNFSF13B,DUSP19,SEMA7A,CARD11,BCAR1,CAT,GBP5,TNFRSF19,MYLK,PIBF1,PPP2R5B,DAB2IP,APPL2,CLEC7A,ICAM…
positive regulation of intracellular signal transduction	1055	158	8.16e-05	0.00238638	TRIM5,AVPI1,TGFB3,MTURN,TRIM38,TIMP2,STOX1,TNFSF10,MYD88,XDH,ADAM8,DUSP6,TICAM1,LPAR6,EREG,CASP1,HBEGF,LURAP1L,TP73,GADD45A,SLC9A1,DUSP19,SEMA7A,CARD11,CAT,TNFRSF19,DAB2IP,ICAM1,FGD2,MET,HLA-DRB1,ADRA2A,ZC3H12A,IGFBP3,LIF,SOX9,AKAP6,BMP4,ARHGEF3,SLC20A1,TIAM1,MST1R,MAP3K9,MALT1,RIPK3,IGFBP4,SRC,TNFRSF10B,IGFBP6,MAP3K11,C5,ALOX15,NRG4,LPAR3,GATA3,SPHK1,NEK10,LTBR,IRAK1,P2RX3,SHC1,CARD10,MAPKAPK2,P…
positive regulation of signaling	1879	260	0.000137617	0.00373334	TRIM5,PML,DYNC2H1,AVPI1,TGFB3,MTURN,TRIM38,TIMP2,STOX1,TNFSF10,PLEKHA4,GRIK2,MYD88,XDH,SLC4A8,IFT172,ADAM8,DUSP6,TICAM1,LPAR6,EREG,TNFRSF12A,CASP1,HBEGF,LURAP1L,WDR35,BAK1,TP73,SSH1,SFN,NLGN2,GADD45A,SLC9A1,DUSP19,SEMA7A,CARD11,CAT,TNFRSF19,PIBF1,PPP2R5B,DAB2IP,APPL2,ICAM1,FGD2,MET,HLA-DRB1,TTC21B,SKP2,ADRA2A,ZC3H12A,GAS2L2,IGFBP3,LIF,SOX9,AKAP6,BMP4,ARHGEF3,OXCT1,SLC20A1,TIAM1,MST1R,MAP3K9,MALT1…
positive regulation of cell communication	1872	259	0.000143046	0.00385907	TRIM5,PML,DYNC2H1,AVPI1,TGFB3,MTURN,TRIM38,TIMP2,STOX1,TNFSF10,PLEKHA4,GRIK2,MYD88,XDH,SLC4A8,IFT172,ADAM8,DUSP6,TICAM1,LPAR6,EREG,TNFRSF12A,CASP1,HBEGF,LURAP1L,WDR35,BAK1,TP73,SSH1,SFN,NLGN2,GADD45A,SLC9A1,DUSP19,SEMA7A,CARD11,CAT,TNFRSF19,PIBF1,PPP2R5B,DAB2IP,APPL2,ICAM1,FGD2,MET,HLA-DRB1,TTC21B,SKP2,ADRA2A,ZC3H12A,GAS2L2,IGFBP3,LIF,SOX9,AKAP6,BMP4,ARHGEF3,OXCT1,SLC20A1,TIAM1,MST1R,MAP3K9,MALT1…
positive regulation of signal transduction	1687	234	0.000263594	0.00635241	TRIM5,PML,DYNC2H1,AVPI1,TGFB3,MTURN,TRIM38,TIMP2,STOX1,TNFSF10,PLEKHA4,MYD88,XDH,IFT172,ADAM8,DUSP6,TICAM1,LPAR6,EREG,TNFRSF12A,CASP1,HBEGF,LURAP1L,WDR35,BAK1,TP73,SSH1,SFN,NLGN2,GADD45A,SLC9A1,DUSP19,SEMA7A,CARD11,CAT,TNFRSF19,PIBF1,PPP2R5B,DAB2IP,APPL2,ICAM1,FGD2,MET,HLA-DRB1,TTC21B,SKP2,ADRA2A,ZC3H12A,GAS2L2,IGFBP3,LIF,SOX9,AKAP6,BMP4,ARHGEF3,SLC20A1,TIAM1,MST1R,MAP3K9,MALT1,RIPK3,IGFBP4,SRC,T…
positive regulation of protein phosphorylation	1035	151	0.000397289	0.00887005	TRIM5,AVPI1,TGFB3,MTURN,TIMP2,GPRC5A,STOX1,XDH,ADAM8,DUSP6,EREG,SYAP1,HBEGF,ARHGEF2,TP73,AKAP9,FGF13,GADD45A,EFNA5,KNDC1,DUSP19,SEMA7A,ADCY4,TNFRSF19,PIBF1,DAB2IP,ICAM1,FGD2,HLA-DRB1,CCND1,TRPC6,CREBL2,ADRA2A,ZC3H12A,IGFBP3,LIF,SOX9,BMP4,TIAM1,MST1R,MAP3K9,RPS6KA5,MALT1,RIPK3,IGFBP4,SRC,TNFRSF10B,IGFBP6,MAP3K11,C5,ALOX15,ADCY7,PRKACB,LPAR3,SPHK1,NEK10,LTBR,ADAM17,IRAK1,CDC25B,SHC1,CARD10,SNX9,PRO…
Annotation Cluster 26	Enrichment Score: 3.81230874282653
Term	Annotated	Significant	Pvalue	Padj	GeneID
negative regulation of protein phosphorylation	444	83	1.95e-06	9.62e-05	CEACAM1,GPRC5A,SPRY4,DUSP18,XDH,CORO1C,DUSP6,TRIB2,BAK1,SFN,GADD45A,DUSP19,LATS2,DUSP4,ITPRIP,PIBF1,DAB2IP,CASC2,TRIB1,PBLD,LDLRAD4,ZC3H12A,IGFBP3,LIF,EPHA1,ERRFI1,BMP4,RNF149,TRAF3IP1,PKIG,PTPRT,CDKN1C,FBLN1,CDKN2B,PMEPA1,TNIP1,SNX6,DUSP3,TESK1,PPM1E,DUSP2,CDKN1A,LEMD2,RAPGEF1,DMD,HYAL2,DUSP8,CBL,HSPB1,EPHB2,SPRED3,SRCIN1,DUSP7,PIN1,JUN,DGKQ,PPARGC1A,RPS6KA6,CAV1,DVL1,EFNA1,SFRP2,NF1,BAX,TIMP3,P…
regulation of protein kinase activity	805	131	6.88e-06	0.000299623	AVPI1,TGFB3,CEACAM1,GPRC5A,STOX1,SPRY4,DUSP18,ADAM8,CORO1C,DUSP6,EREG,SYAP1,HBEGF,TRIB2,TP73,SFN,FGF13,GADD45A,EFNA5,DUSP19,LATS2,ADCY4,DUSP4,ITPRIP,PIBF1,DAB2IP,FGD2,TRIB1,CCND1,ADRA2A,EPHA1,ERRFI1,BMP4,TIAM1,MST1R,MAP3K9,MALT1,RIPK3,PKIG,PTPRT,SRC,TNFRSF10B,IGFBP6,CDKN1C,MAP3K11,SERTAD1,C5,ADCY7,CDKN2B,PRKACB,LPAR3,NEK10,ADAM17,IRAK1,CDC25B,SNX6,DUSP3,SHC1,CARD10,SNX9,TESK1,MAPKAPK2,PPM1E,DUSP2…
regulation of MAP kinase activity	342	66	7.3e-06	0.000316531	AVPI1,TGFB3,SPRY4,DUSP18,ADAM8,DUSP6,TRIB2,TP73,GADD45A,DUSP19,DUSP4,DAB2IP,FGD2,TRIB1,ADRA2A,BMP4,TIAM1,MST1R,MAP3K9,SRC,IGFBP6,MAP3K11,C5,LPAR3,NEK10,IRAK1,DUSP3,SHC1,MAPKAPK2,DUSP2,PTK2B,MAP3K1,EDN1,WNT7B,IRAK2,CD40,MAP2K1,FGFR1,RAPGEF1,HYAL2,EPGN,MAPKAPK3,DUSP8,CD24,MAP3K10,EPHB2,PEA15,SPRED3,MAPK10,ARHGEF5,DUSP7,MAP4K2,PDGFC,CAV1,SFRP2,NF1,PSEN1,ILK,SHC2,CD74,STK38,VANGL2,IGF1,DVL3,EPHA4,F2R
negative regulation of phosphorylation	484	86	1.03e-05	0.000421855	CEACAM1,GPRC5A,SPRY4,DUSP18,XDH,CORO1C,DUSP6,TRIB2,BAK1,SFN,GADD45A,DUSP19,LATS2,DUSP4,ITPRIP,PIBF1,DAB2IP,CASC2,TRIB1,PBLD,LDLRAD4,ZC3H12A,IGFBP3,LIF,EPHA1,ERRFI1,BMP4,RNF149,TRAF3IP1,PKIG,PTPRT,CDKN1C,FBLN1,CDKN2B,PMEPA1,TNIP1,SNX6,DUSP3,TESK1,PPM1E,DUSP2,ANKLE2,CDKN1A,LEMD2,RAPGEF1,DMD,HYAL2,DUSP8,CBL,HSPB1,EPHB2,SPRED3,DYNLL1,SRCIN1,DUSP7,PIN1,JUN,DGKQ,PPARGC1A,RPS6KA6,CAV1,DVL1,EFNA1,SFRP2,N…
positive regulation of cellular metabolic process	3382	452	1.19e-05	0.000480724	TRIM5,PLSCR1,PML,AVPI1,TGFB3,IFI16,MTURN,TRIM38,DUOXA2,TIMP2,ID1,GPRC5A,STOX1,TNFSF10,ADM,ABLIM3,LBH,XDH,MAFF,ADAM8,DUSP6,TICAM1,EREG,SYAP1,CASP1,HBEGF,MAF,RFX3,WDR35,ARHGEF2,TRIB2,BAK1,PIFO,TP73,AKAP9,HRH1,MAOB,FGF13,GADD45A,LPIN1,FOS,EFNA5,ABCD2,KNDC1,SLC9A1,IFT57,DUSP19,SEMA7A,PLEKHN1,ADCY4,RBM3,RARG,TNFRSF19,RFX2,PIBF1,HBB,PPP2R5B,DAB2IP,CLEC7A,ICAM1,CSRNP1,FGD2,MET,RBM20,FAM161A,HLA-DRB1,CAS…
regulation of MAPK cascade	752	121	2.61e-05	0.000927	TRIM5,AVPI1,TGFB3,MTURN,CEACAM1,TIMP2,ID1,SPRY4,DUSP18,LBH,GRIK2,XDH,ADAM8,DUSP6,TRIB2,TP73,GADD45A,DUSP19,SEMA7A,DUSP4,TNFRSF19,DAB2IP,ICAM1,FGD2,HLA-DRB1,CASC2,TRIB1,ADRA2A,ZC3H12A,IGFBP3,LIF,ERRFI1,BMP4,TIAM1,MST1R,MAP3K9,RNF149,IGFBP4,SRC,IGFBP6,MAP3K11,ULK4,FBLN1,C5,ALOX15,WDR54,LPAR3,SPHK1,NEK10,RRAS,LTBR,TNIP1,IRAK1,DUSP3,SHC1,MAPKAPK2,DUSP2,PTK2B,MAP3K1,EDN1,CD4,WNT7B,IRAK2,CD40,MAP2K1,LE…
positive regulation of nitrogen compound metabolic process	3196	426	2.99e-05	0.00104796	TRIM5,PLSCR1,PML,AVPI1,TGFB3,IFI16,MTURN,TIMP2,ID1,GPRC5A,STOX1,TNFSF10,ABLIM3,LBH,XDH,MAFF,ADAM8,DUSP6,TICAM1,EREG,SYAP1,CASP1,HBEGF,MAF,RFX3,WDR35,ARHGEF2,TRIB2,BAK1,TP73,AKAP9,MAOB,FGF13,GADD45A,LPIN1,FOS,EFNA5,KNDC1,SLC9A1,IFT57,DUSP19,SEMA7A,PLEKHN1,ADCY4,RBM3,RARG,TNFRSF19,RFX2,PIBF1,HBB,PPP2R5B,DAB2IP,ASB9,CLEC7A,ICAM1,CSRNP1,FGD2,MET,RBM20,FAM161A,HLA-DRB1,CASC2,TRIB1,CCND1,TRPC6,SMPD2,PI…
negative regulation of phosphate metabolic process	602	100	3.66e-05	0.00124799	CEACAM1,GPRC5A,SPRY4,DUSP18,XDH,CORO1C,DUSP6,TRIB2,BAK1,SFN,GADD45A,DUSP19,LATS2,DUSP4,ITPRIP,PIBF1,DAB2IP,CASC2,TRIB1,PBLD,LDLRAD4,ZC3H12A,IGFBP3,LIF,EPHA1,ERRFI1,BMP4,RNF149,TRAF3IP1,CCDC8,PKIG,PTPRT,CDKN1C,FBLN1,CDKN2B,ELFN2,PMEPA1,TNIP1,SNX6,DUSP3,TESK1,PPM1E,DUSP2,ANKLE2,CDKN1A,LEMD2,PPME1,RAPGEF1,DMD,LPCAT1,HYAL2,DUSP8,MFHAS1,TGFB2,CBL,SWAP70,HSPB1,EPHB2,SPRED3,PARP1,PPP1R14C,DYNLL1,SRCIN1,…
negative regulation of phosphorus metabolic process	603	100	3.92e-05	0.00130067	CEACAM1,GPRC5A,SPRY4,DUSP18,XDH,CORO1C,DUSP6,TRIB2,BAK1,SFN,GADD45A,DUSP19,LATS2,DUSP4,ITPRIP,PIBF1,DAB2IP,CASC2,TRIB1,PBLD,LDLRAD4,ZC3H12A,IGFBP3,LIF,EPHA1,ERRFI1,BMP4,RNF149,TRAF3IP1,CCDC8,PKIG,PTPRT,CDKN1C,FBLN1,CDKN2B,ELFN2,PMEPA1,TNIP1,SNX6,DUSP3,TESK1,PPM1E,DUSP2,ANKLE2,CDKN1A,LEMD2,PPME1,RAPGEF1,DMD,LPCAT1,HYAL2,DUSP8,MFHAS1,TGFB2,CBL,SWAP70,HSPB1,EPHB2,SPRED3,PARP1,PPP1R14C,DYNLL1,SRCIN1,…
MAPK cascade	944	144	7.05e-05	0.00213285	TRIM5,AVPI1,TGFB3,MTURN,CEACAM1,TIMP2,ID1,SPRY4,DUSP18,LBH,GRIK2,XDH,ADAM8,DUSP6,EREG,HBEGF,TRIB2,TP73,FGF13,GADD45A,DUSP19,SEMA7A,DUSP4,TNFRSF19,DAB2IP,ICAM1,FGD2,MET,SPTBN5,HLA-DRB1,CASC2,TRIB1,ADRA2A,ZC3H12A,IGFBP3,LIF,SOX9,ERRFI1,BMP4,TIAM1,MST1R,MAP3K9,RNF149,IGFBP4,SRC,IGFBP6,MAP3K11,ULK4,FBLN1,C5,ALOX15,MAK,WDR54,NRG4,LPAR3,SPHK1,NEK10,RRAS,LTBR,TNIP1,IRAK1,DUSP3,SHC1,NCAM1,ZFP36L2,MAPKAPK…
positive regulation of MAP kinase activity	264	51	7.42e-05	0.00223171	AVPI1,TGFB3,ADAM8,DUSP6,TP73,GADD45A,DUSP19,DAB2IP,FGD2,ADRA2A,BMP4,TIAM1,MST1R,MAP3K9,SRC,IGFBP6,MAP3K11,C5,LPAR3,NEK10,IRAK1,SHC1,MAPKAPK2,PTK2B,MAP3K1,EDN1,WNT7B,IRAK2,CD40,MAP2K1,FGFR1,RAPGEF1,EPGN,MAPKAPK3,CD24,MAP3K10,PEA15,MAPK10,ARHGEF5,DUSP7,MAP4K2,PDGFC,PSEN1,ILK,SHC2,CD74,VANGL2,IGF1,DVL3,EPHA4,F2R
signal transduction by protein phosphorylation	953	145	7.54e-05	0.00225292	TRIM5,AVPI1,TGFB3,MTURN,CEACAM1,TIMP2,ID1,SPRY4,DUSP18,LBH,GRIK2,XDH,ADAM8,DUSP6,EREG,HBEGF,TRIB2,TP73,FGF13,GADD45A,DUSP19,SEMA7A,DUSP4,TNFRSF19,DAB2IP,ICAM1,FGD2,MET,SPTBN5,HLA-DRB1,CASC2,TRIB1,ADRA2A,OXSR1,ZC3H12A,IGFBP3,LIF,SOX9,ERRFI1,BMP4,TIAM1,MST1R,MAP3K9,RNF149,IGFBP4,SRC,IGFBP6,MAP3K11,ULK4,FBLN1,C5,ALOX15,MAK,WDR54,NRG4,LPAR3,SPHK1,NEK10,RRAS,LTBR,TNIP1,IRAK1,DUSP3,SHC1,NCAM1,ZFP36L2,M…
negative regulation of protein kinase activity	246	47	0.000182543	0.004727	CEACAM1,GPRC5A,SPRY4,DUSP18,CORO1C,DUSP6,TRIB2,SFN,GADD45A,DUSP19,LATS2,DUSP4,ITPRIP,DAB2IP,TRIB1,EPHA1,ERRFI1,BMP4,PKIG,PTPRT,CDKN1C,CDKN2B,SNX6,DUSP3,TESK1,PPM1E,DUSP2,CDKN1A,HYAL2,DUSP8,CBL,HSPB1,EPHB2,SPRED3,SRCIN1,DUSP7,CAV1,DVL1,SFRP2,NF1,PSEN1,LRP5,IPO5,ILK,STK38,YWHAG,DBNDD1
regulation of protein serine/threonine kinase activity	527	86	0.000230994	0.00575235	AVPI1,TGFB3,SPRY4,DUSP18,ADAM8,DUSP6,SYAP1,TRIB2,TP73,SFN,GADD45A,DUSP19,LATS2,DUSP4,DAB2IP,FGD2,TRIB1,CCND1,ADRA2A,BMP4,TIAM1,MST1R,MAP3K9,PKIG,SRC,IGFBP6,CDKN1C,MAP3K11,SERTAD1,C5,CDKN2B,LPAR3,NEK10,ADAM17,IRAK1,DUSP3,SHC1,TESK1,MAPKAPK2,DUSP2,PTK2B,MAP3K1,EDN1,WNT7B,IRAK2,CDKN1A,CD40,MAP2K1,FGFR1,RAPGEF1,HYAL2,EPGN,MAPKAPK3,DUSP8,ADRB2,CD24,MAP3K10,HSPB1,EPHB2,PEA15,SPRED3,LTF,MAPK10,ARHGEF5,D…
positive regulation of macromolecule metabolic process	3574	460	0.000375722	0.00846638	HLA-F,TRIM5,IDO1,PLSCR1,HLA-E,PML,AVPI1,TGFB3,IFI16,B2M,MTURN,CD274,TIMP2,ID1,GPRC5A,STOX1,TNFSF10,HLA-G,ABLIM3,LBH,MYD88,XDH,MAFF,ADAM8,DUSP6,TICAM1,EREG,SYAP1,CASP1,HBEGF,MAF,RFX3,WDR35,ARHGEF2,TRIB2,BAK1,TP73,AKAP9,PRDM1,FGF13,GADD45A,LPIN1,FOS,EFNA5,KNDC1,SLC9A1,IFT57,NWD1,DUSP19,SEMA7A,PLEKHN1,CARD11,ADCY4,RBM3,RARG,PTGFR,GBP5,TNFRSF19,RFX2,PIBF1,PPP2R5B,DAB2IP,ASB9,CLEC7A,ICAM1,RAET1G,CSRNP…
Annotation Cluster 27	Enrichment Score: 3.53564757483535
Term	Annotated	Significant	Pvalue	Padj	GeneID
organelle localization by membrane tethering	171	44	9.04e-08	6.27e-06	CEP162,CETN2,TUBA1A,NPHP1,CC2D2A,AKAP9,TCTN2,ALMS1,B9D1,TMEM67,RAB12,TCTN1,YKT6,RPGRIP1L,CEP290,CNTRL,CEP83,RAB8B,ODF2,PCM1,NDE1,TUBB4B,MKS1,CEP135,STX1A,HAUS5,CCP110,KIF24,CEP97,STX4,DYNLL1,STXBP1,B9D2,CAV2,TTBK2,YWHAE,PCNT,DCTN3,FBF1,CEP78,SNPH,YWHAG,ACTR1A,CEP131
membrane docking	180	45	1.61e-07	1.04e-05	CEP162,CETN2,TUBA1A,NPHP1,CC2D2A,AKAP9,TCTN2,ALMS1,B9D1,ICAM1,TMEM67,RAB12,TCTN1,YKT6,RPGRIP1L,CEP290,CNTRL,CEP83,RAB8B,ODF2,PCM1,NDE1,TUBB4B,MKS1,CEP135,STX1A,HAUS5,CCP110,KIF24,CEP97,STX4,DYNLL1,STXBP1,B9D2,CAV2,TTBK2,YWHAE,PCNT,DCTN3,FBF1,CEP78,SNPH,YWHAG,ACTR1A,CEP131
organelle localization	649	108	1.67e-05	0.000652553	MAP6,CEP162,MAP2,CETN2,SERPINA1,TUBA1A,KIFAP3,NPHP1,CC2D2A,ARHGEF2,AKAP9,RAB27B,TCTN2,NLGN2,TCIRG1,PLEKHM1,ALMS1,PIBF1,BBS4,B9D1,TMEM67,CD59,RAB12,TCTN1,MCFD2,YKT6,RPGRIP1L,CEP290,KIF3A,CNTRL,CEP83,SYNE3,MARK1,CEP19,RAB8B,ODF2,MLPH,PLXNA2,PCM1,NDE1,TUBB4B,ITGA4,F8,MKS1,CEP135,SPIRE1,ARL6,STX1A,HAUS5,NDEL1,AP3M2,CNIH2,CCP110,MYO1C,PLEKHM2,PREB,MYO5C,KIF24,CEP97,SLIT1,BBS5,BBS2,CBL,STX4,DYNLL1,MAGI…
vesicle localization	229	44	0.000253256	0.00614905	MAP2,SERPINA1,KIFAP3,RAB27B,NLGN2,TCIRG1,BBS4,CD59,MCFD2,YKT6,KIF3A,CEP19,MLPH,NDE1,ITGA4,F8,ARL6,NDEL1,AP3M2,CNIH2,MYO1C,PREB,MYO5C,BBS5,BBS2,MAGI2,TRAPPC3,DNM3,MAP4K2,SYN2,TRAPPC10,ACTN4,TMED9,C17orf75,BLOC1S2,PSEN1,COL7A1,SEC23A,FOLR1,KIF3B,MYO19,SYT11,FBXW11,KIF1C
establishment of vesicle localization	212	41	0.000350847	0.00801747	MAP2,SERPINA1,KIFAP3,RAB27B,TCIRG1,BBS4,CD59,MCFD2,YKT6,KIF3A,CEP19,MLPH,NDE1,ITGA4,F8,ARL6,NDEL1,AP3M2,CNIH2,MYO1C,PREB,MYO5C,BBS5,BBS2,TRAPPC3,DNM3,MAP4K2,TRAPPC10,ACTN4,TMED9,C17orf75,BLOC1S2,PSEN1,COL7A1,SEC23A,FOLR1,KIF3B,MYO19,SYT11,FBXW11,KIF1C
Annotation Cluster 28	Enrichment Score: 3.26154599159794
Term	Annotated	Significant	Pvalue	Padj	GeneID
enzyme linked receptor protein signaling pathway	1084	172	1.27e-06	6.67e-05	PML,TGFB3,CEACAM1,ID1,GPRC5A,SPRY4,XDH,STXBP4,RHBDF1,EREG,HBEGF,OSMR,HCK,TCIRG1,FOS,EFNA5,BCAR1,PPP2R5B,DAB2IP,APPL2,CSRNP1,MET,PEG10,VASN,PBLD,ADRA2A,LDLRAD4,IGFBP3,LIF,IGFBP2,SOX9,EPHA1,C2CD5,ERRFI1,BMP4,POLR2I,TIAM1,MST1R,RPS6KA5,FUZ,RHBDF2,IGFBP4,LTBP1,PTPRT,SRC,SHB,GRB7,CREB3L1,IGFBP6,CDKN1C,STMN1,CDKN2B,WDR54,NRG4,VIM,BCR,SOCS2,FAM83G,FURIN,FSTL1,PMEPA1,MERTK,AGR2,GATA3,PTPRK,DLL1,ADAM17,ZY…
response to transforming growth factor beta	258	54	4.29e-06	0.000193066	PML,TGFB3,ID1,FOS,APPL2,PEG10,VASN,PBLD,LDLRAD4,SOX9,SOX5,LTBP1,MXRA5,SRC,CDKN1C,CDKN2B,FURIN,PMEPA1,PTPRK,ADAM17,ZYX,SNX6,ZFP36L2,EDN1,COL1A1,HYAL2,USP15,TGFBR2,DKK3,TGFB2,CBL,SPRED3,PARP1,POSTN,COL3A1,CLDN1,COL4A2,ARHGEF18,MAPK7,PDE2A,PIN1,SMAD3,JUN,CAV2,APAF1,PPARGC1A,CAV1,IL17RD,FOLR1,FERMT1,SMURF1,FERMT2,NKX2-1,ZMIZ1
cellular response to transforming growth factor beta stimulus	252	53	4.52e-06	0.000202439	PML,TGFB3,ID1,FOS,APPL2,PEG10,VASN,PBLD,LDLRAD4,SOX9,SOX5,LTBP1,SRC,CDKN1C,CDKN2B,FURIN,PMEPA1,PTPRK,ADAM17,ZYX,SNX6,ZFP36L2,EDN1,COL1A1,HYAL2,USP15,TGFBR2,DKK3,TGFB2,CBL,SPRED3,PARP1,POSTN,COL3A1,CLDN1,COL4A2,ARHGEF18,MAPK7,PDE2A,PIN1,SMAD3,JUN,CAV2,APAF1,PPARGC1A,CAV1,IL17RD,FOLR1,FERMT1,SMURF1,FERMT2,NKX2-1,ZMIZ1
transmembrane receptor protein tyrosine kinase signaling pathway	750	117	0.00013363	0.00366614	CEACAM1,GPRC5A,SPRY4,XDH,STXBP4,RHBDF1,EREG,HBEGF,HCK,TCIRG1,EFNA5,BCAR1,PPP2R5B,DAB2IP,CSRNP1,MET,ADRA2A,IGFBP3,IGFBP2,SOX9,EPHA1,C2CD5,ERRFI1,POLR2I,TIAM1,MST1R,RPS6KA5,FUZ,RHBDF2,IGFBP4,PTPRT,SRC,SHB,GRB7,CREB3L1,IGFBP6,STMN1,WDR54,NRG4,BCR,SOCS2,MERTK,AGR2,GATA3,DLL1,ADAM17,SNX6,DUSP3,SHC1,NDEL1,ADAMTS3,PSENEN,LGMN,MAPKAPK2,PTK2B,GPC1,CD4,MYO1C,PLAUR,COL1A1,RBFOX2,PIGR,FGFR1,SMPD3,RAPGEF1,BCA…
transforming growth factor beta receptor signaling pathway	202	40	0.000248051	0.00608352	PML,TGFB3,ID1,FOS,APPL2,PEG10,VASN,PBLD,LDLRAD4,LTBP1,SRC,CDKN1C,CDKN2B,FURIN,PMEPA1,PTPRK,ADAM17,ZYX,SNX6,USP15,TGFBR2,DKK3,TGFB2,CBL,SPRED3,PARP1,COL3A1,ARHGEF18,PIN1,SMAD3,JUN,CAV2,CAV1,IL17RD,FOLR1,FERMT1,SMURF1,FERMT2,NKX2-1,ZMIZ1
Annotation Cluster 29	Enrichment Score: 3.05141029685546
Term	Annotated	Significant	Pvalue	Padj	GeneID
cell activation	1482	214	4.7e-05	0.00153319	HLA-F,HLA-B,IDO1,PLSCR1,HLA-E,B2M,HDAC9,CEACAM1,CD274,TIMP2,HLA-G,SERPINA1,ADAM8,TICAM1,BAK1,VWF,PRDM1,TCIRG1,KIF13B,NDRG1,TNFSF13B,CARD11,CAT,ENPP3,MYO18A,ITPR1,PIBF1,HBB,CYGB,TMBIM1,CLEC7A,ICAM1,ALDH3B1,HLA-DRB1,IL20RB,INPP5D,CD59,LRRC8A,TRPC6,GALNS,TNFSF9,THBD,ADRA2A,VCL,ZC3H12A,CNN2,TIMP1,IGFBP2,CEP290,BMP4,RHOF,ERCC1,SERPINA3,CD68,STK10,STK11IP,ABCA13,MALT1,RIPK3,SRC,PLAU,PTAFR,TP53BP1,DNAJC…
export from cell	1489	214	6.29e-05	0.00194528	HLA-F,HLA-B,IL1RN,HLA-E,TGFB3,B2M,HDAC9,CEACAM1,TIMP2,ADM,GTPBP2,SERPINA1,SLC4A8,STXBP4,ADAM8,RHBDF1,ABCA12,RFX3,VWF,HCK,RAB27B,MAOB,NLGN2,TCIRG1,EFNA5,SLC9A1,TNFSF13B,CAT,MYO18A,SLC8B1,ITPR1,HBB,SDC1,TMBIM1,ALDH3B1,HLA-DRB1,CD59,GALNS,RAB12,ADRA2A,VCL,YKT6,CNN2,TIMP1,LIF,CEP290,ATP1B1,RHOF,OXCT1,SERPINA3,HMGN3,SYTL3,TIAM1,NOS2,CD68,STK10,STK11IP,RHBDF2,ABCA13,APBB1,SLC5A7,SRC,CREB3L1,PLAU,RAB8B,…
secretion by cell	1436	205	0.000133374	0.00366614	HLA-F,HLA-B,IL1RN,HLA-E,TGFB3,B2M,HDAC9,CEACAM1,TIMP2,ADM,GTPBP2,SERPINA1,SLC4A8,STXBP4,ADAM8,RHBDF1,ABCA12,RFX3,VWF,HCK,RAB27B,MAOB,NLGN2,TCIRG1,EFNA5,TNFSF13B,CAT,MYO18A,SLC8B1,ITPR1,HBB,SDC1,TMBIM1,ALDH3B1,HLA-DRB1,CD59,GALNS,RAB12,ADRA2A,VCL,YKT6,CNN2,TIMP1,LIF,CEP290,RHOF,OXCT1,SERPINA3,HMGN3,SYTL3,TIAM1,NOS2,CD68,STK10,STK11IP,RHBDF2,ABCA13,APBB1,SLC5A7,SRC,CREB3L1,PLAU,RAB8B,PTAFR,DNAJC13,…
regulated exocytosis	797	122	0.000215428	0.00540629	HLA-F,HLA-B,TGFB3,B2M,CEACAM1,TIMP2,GTPBP2,SERPINA1,SLC4A8,ADAM8,ABCA12,VWF,HCK,RAB27B,TCIRG1,CAT,HBB,TMBIM1,ALDH3B1,CD59,GALNS,ADRA2A,VCL,CNN2,TIMP1,CEP290,RHOF,SERPINA3,CD68,STK10,STK11IP,ABCA13,PLAU,PTAFR,DNAJC13,PYGB,GRN,BCR,RIMS1,SURF4,TUBB4B,PI4K2A,F8,SCCPDH,RAB31,SYT7,STX1A,CAP1,IST1,SLCO4C1,RAB11FIP1,AGL,TLR2,CKAP4,PLAUR,PIGR,TMSB4X,RAB11FIP5,LPCAT1,TSPAN14,RAP2B,LHFPL2,STXBP5L,LCN2,JUP,H…
exocytosis	914	137	0.000231995	0.00575358	HLA-F,HLA-B,TGFB3,B2M,CEACAM1,TIMP2,GTPBP2,SERPINA1,SLC4A8,ADAM8,ABCA12,VWF,HCK,RAB27B,TCIRG1,CAT,HBB,SDC1,TMBIM1,ALDH3B1,CD59,GALNS,RAB12,ADRA2A,VCL,YKT6,CNN2,TIMP1,CEP290,RHOF,SERPINA3,SYTL3,CD68,STK10,STK11IP,ABCA13,PLAU,RAB8B,PTAFR,DNAJC13,PYGB,GRN,BCR,RIMS1,SURF4,TUBB4B,PI4K2A,F8,SCCPDH,RAB31,SYT7,STX1A,CAP1,IST1,SLCO4C1,RAB11FIP1,AGL,TNFAIP2,TLR2,CKAP4,PLAUR,PIGR,TMSB4X,SMPD3,RAB11FIP5,LPCA…
secretion	1575	220	0.000273158	0.0065182	HLA-F,HLA-B,IL1RN,HLA-E,TGFB3,B2M,HDAC9,CEACAM1,TIMP2,ADM,GTPBP2,CES1,SERPINA1,XDH,SLC4A8,STXBP4,ADAM8,RHBDF1,ABCA12,RFX3,VWF,HCK,RAB27B,MAOB,NLGN2,TCIRG1,EFNA5,TNFSF13B,CAT,MYO18A,SLC8B1,ITPR1,HBB,SDC1,TMBIM1,SLC22A16,ALDH3B1,HLA-DRB1,CCND1,CD59,GALNS,RAB12,ADRA2A,VCL,YKT6,CNN2,TIMP1,LIF,CEP290,RHOF,OXCT1,SERPINA3,HMGN3,SYTL3,ABCC3,TIAM1,NOS2,CD68,STK10,STK11IP,RHBDF2,ABCA13,APBB1,SLC5A7,SRC,CRE…
Annotation Cluster 30	Enrichment Score: 3.04815962404004
Term	Annotated	Significant	Pvalue	Padj	GeneID
positive regulation of proteolysis	370	69	1.51e-05	0.000595595	PML,IFI16,TNFSF10,XDH,ADAM8,CASP1,WDR35,TRIB2,BAK1,IFT57,DAB2IP,CLEC7A,CASC2,TRIB1,ADRA2A,ZC3H12A,RNF19A,NEK5,ANTXR1,RNF144A,MALT1,SRC,TNFRSF10B,RNF19B,FBLN1,GRN,FURIN,TMEM259,HSPBP1,TNIP1,AKIRIN2,CLDN4,SNX9,PSENEN,CSNK1A1,IST1,LGMN,PTK2B,SNX33,MMP14,MTCH1,RPS27L,NLRP1,PLK2,GRAMD4,FMR1,RNF180,SMAD3,APAF1,SOX7,PRR7,CAV1,DVL1,EFNA1,SFRP2,EDEM1,BAX,PSEN1,SIRT2,SMURF1,ZYG11B,UACA,RNF144B,FBXW11,EPHA4…
regulation of proteolysis	752	117	0.000149197	0.00400277	PML,IFI16,SERPINB2,TIMP2,TNFSF10,TIMP4,SERPINA1,XDH,ADAM8,RHBDF1,CASP1,MAP1A,EPPIN,WDR35,TRIB2,BAK1,SFN,COL28A1,IFT57,DAB2IP,CLEC7A,LXN,CASC2,TRIB1,N4BP1,ADRA2A,ZC3H12A,TIMP1,RNF19A,NEK5,SERPINA3,SPINT1,ANTXR1,RNF144A,MALT1,SRC,TNFRSF10B,RNF19B,FBLN1,C5,GRN,CSTA,FURIN,SERPINB8,PRKACB,TMEM259,A2ML1,HSPBP1,TNIP1,AKIRIN2,CLDN4,SNX9,PSENEN,CSNK1A1,IST1,LGMN,PTK2B,SNX33,MMP14,MTCH1,DERL3,RPS27L,IFT52,…
regulation of endopeptidase activity	434	72	0.000445862	0.00977474	PML,IFI16,SERPINB2,TIMP2,TNFSF10,TIMP4,SERPINA1,XDH,CASP1,EPPIN,WDR35,BAK1,SFN,COL28A1,IFT57,CLEC7A,LXN,CASC2,TIMP1,NEK5,SERPINA3,SPINT1,MALT1,SRC,TNFRSF10B,C5,CSTA,FURIN,SERPINB8,A2ML1,AKIRIN2,PSENEN,LGMN,MTCH1,RPS27L,PLAUR,WNT9A,NLRP1,GRAMD4,FNIP1,LTF,SERPINB5,SPOCK1,RFFL,SMAD3,APAF1,YWHAE,SOX7,PRR7,SERPINB7,EFNA1,C3,SFRP2,CRYAB,ATP13A2,BAX,TIMP3,SERPINF2,COL7A1,SERPINB9,SERPINH1,TP63,SH3RF1,UA…
Annotation Cluster 31	Enrichment Score: 3.04483627707773
Term	Annotated	Significant	Pvalue	Padj	GeneID
appendage development	181	41	8.2e-06	0.000349314	DYNC2H1,IFT172,IFT80,BAK1,RARG,IFT122,FLVCR1,TMEM107,B9D1,TMEM231,RPGRIP1L,SOX9,BMP4,TRAF3IP1,KREMEN1,IQCE,CRABP2,WDR19,IFT140,PLXNA2,MKS1,WDPCP,ECE1,IFT52,WNT9A,FGFR1,TULP3,TGFB2,RC3H2,ITGA6,SFRP2,BAX,PSEN1,LRP5,RUNX2,TP63,TFAP2A,FZD6,SLC39A1,PCSK5,TBC1D32
limb development	181	41	8.2e-06	0.000349314	DYNC2H1,IFT172,IFT80,BAK1,RARG,IFT122,FLVCR1,TMEM107,B9D1,TMEM231,RPGRIP1L,SOX9,BMP4,TRAF3IP1,KREMEN1,IQCE,CRABP2,WDR19,IFT140,PLXNA2,MKS1,WDPCP,ECE1,IFT52,WNT9A,FGFR1,TULP3,TGFB2,RC3H2,ITGA6,SFRP2,BAX,PSEN1,LRP5,RUNX2,TP63,TFAP2A,FZD6,SLC39A1,PCSK5,TBC1D32
limb morphogenesis	150	35	1.87e-05	0.000721935	DYNC2H1,BAK1,RARG,IFT122,FLVCR1,TMEM107,B9D1,TMEM231,RPGRIP1L,SOX9,BMP4,TRAF3IP1,IQCE,CRABP2,WDR19,IFT140,PLXNA2,MKS1,WDPCP,ECE1,IFT52,WNT9A,FGFR1,TULP3,TGFB2,SFRP2,BAX,PSEN1,LRP5,RUNX2,TP63,TFAP2A,FZD6,PCSK5,TBC1D32
appendage morphogenesis	150	35	1.87e-05	0.000721935	DYNC2H1,BAK1,RARG,IFT122,FLVCR1,TMEM107,B9D1,TMEM231,RPGRIP1L,SOX9,BMP4,TRAF3IP1,IQCE,CRABP2,WDR19,IFT140,PLXNA2,MKS1,WDPCP,ECE1,IFT52,WNT9A,FGFR1,TULP3,TGFB2,SFRP2,BAX,PSEN1,LRP5,RUNX2,TP63,TFAP2A,FZD6,PCSK5,TBC1D32
embryonic appendage morphogenesis	127	30	5.63e-05	0.0017574	DYNC2H1,RARG,IFT122,FLVCR1,TMEM107,B9D1,TMEM231,RPGRIP1L,BMP4,TRAF3IP1,CRABP2,WDR19,IFT140,MKS1,WDPCP,ECE1,IFT52,WNT9A,FGFR1,TULP3,TGFB2,SFRP2,BAX,PSEN1,LRP5,RUNX2,TP63,TFAP2A,FZD6,TBC1D32
embryonic limb morphogenesis	127	30	5.63e-05	0.0017574	DYNC2H1,RARG,IFT122,FLVCR1,TMEM107,B9D1,TMEM231,RPGRIP1L,BMP4,TRAF3IP1,CRABP2,WDR19,IFT140,MKS1,WDPCP,ECE1,IFT52,WNT9A,FGFR1,TULP3,TGFB2,SFRP2,BAX,PSEN1,LRP5,RUNX2,TP63,TFAP2A,FZD6,TBC1D32
embryonic digit morphogenesis	61	18	8.5e-05	0.00247159	IFT122,FLVCR1,TMEM107,B9D1,TMEM231,BMP4,TRAF3IP1,IFT140,MKS1,WDPCP,ECE1,IFT52,TULP3,SFRP2,BAX,LRP5,FZD6,TBC1D32
Annotation Cluster 32	Enrichment Score: 2.90276359596877
Term	Annotated	Significant	Pvalue	Padj	GeneID
epidermal growth factor receptor signaling pathway	123	32	3.83e-06	0.000174666	CEACAM1,GPRC5A,RHBDF1,EREG,HBEGF,BCAR1,DAB2IP,ADRA2A,SOX9,ERRFI1,RPS6KA5,RHBDF2,SRC,GRB7,WDR54,AGR2,ADAM17,SNX6,DUSP3,SHC1,PTK2B,PLAUR,PIGR,EPGN,CDH13,CBL,PTPN12,SHKBP1,PSEN1,PTPN3,PIK3CA,MMP9
ERBB signaling pathway	145	34	2.2e-05	0.000820182	CEACAM1,GPRC5A,RHBDF1,EREG,HBEGF,BCAR1,DAB2IP,ADRA2A,SOX9,ERRFI1,RPS6KA5,RHBDF2,SRC,GRB7,WDR54,NRG4,AGR2,ADAM17,SNX6,DUSP3,SHC1,LGMN,PTK2B,PLAUR,PIGR,EPGN,CDH13,CBL,PTPN12,SHKBP1,PSEN1,PTPN3,PIK3CA,MMP9
regulation of epidermal growth factor receptor signaling pathway	90	24	3.88e-05	0.00129485	CEACAM1,GPRC5A,RHBDF1,EREG,HBEGF,DAB2IP,ADRA2A,ERRFI1,RHBDF2,WDR54,AGR2,ADAM17,SNX6,DUSP3,SHC1,PLAUR,EPGN,CDH13,CBL,PTPN12,SHKBP1,PSEN1,PTPN3,MMP9
regulation of ERBB signaling pathway	97	25	5.02e-05	0.00161363	CEACAM1,GPRC5A,RHBDF1,EREG,HBEGF,DAB2IP,ADRA2A,ERRFI1,RHBDF2,WDR54,AGR2,ADAM17,SNX6,DUSP3,SHC1,LGMN,PLAUR,EPGN,CDH13,CBL,PTPN12,SHKBP1,PSEN1,PTPN3,MMP9
regulation of protein tyrosine kinase activity	93	24	6.88e-05	0.00210246	GPRC5A,EREG,HBEGF,ADRA2A,ERRFI1,SRC,ADAM17,SNX6,SHC1,RAP2B,HYAL2,EPGN,CD24,CBL,RAP2C,GRM5,SRCIN1,BDNF,CAV1,EFNA1,PSEN1,PRNP,LRP8,EPHA4
regulation of epidermal growth factor-activated receptor activity	30	11	0.00024953	0.00608903	GPRC5A,EREG,HBEGF,ADRA2A,ERRFI1,ADAM17,SNX6,SHC1,EPGN,CBL,PSEN1
Annotation Cluster 33	Enrichment Score: 2.67928591350774
Term	Annotated	Significant	Pvalue	Padj	GeneID
camera-type eye development	332	62	3.84e-05	0.00129054	IFT172,NPHP1,CC2D2A,MAF,BAK1,TCIRG1,SDK1,RARG,IFT122,BBS4,B9D1,ALDH1A3,TMEM231,RPGRIP1L,SOX9,BMP4,GRHL3,RP1,RDH13,TRAF3IP1,BFSP1,WDR19,IFT140,VIM,MERTK,TTLL5,GATA3,DLL1,ARL6,NINJ1,WDPCP,ABI2,WNT7B,JAG1,WNT9A,BCAR3,LPCAT1,TGFBR2,TULP3,TGFB2,RP1L1,EPHB2,SPRED3,MDM1,CYP1A1,TUB,MYH10,SMAD3,JUN,COL8A2,MITF,MAN2A1,RPE65,CRYAB,NF1,BAX,PSEN1,LRP5,CRB1,TFAP2A,LAMA1,TBC1D32
visual system development	388	70	4.03e-05	0.00132634	IFT172,NPHP1,CC2D2A,MAF,BAK1,PRDM1,TCIRG1,SDK1,RARG,IFT122,BBS4,B9D1,ALDH1A3,TMEM231,RPGRIP1L,SOX9,CEP290,BMP4,GRHL3,RP1,RDH13,AGTPBP1,TRAF3IP1,BFSP1,WDR19,IFT140,VIM,MERTK,TTLL5,GATA3,DLL1,ARL6,NINJ1,WDPCP,ABI2,WNT7B,JAG1,WNT9A,BCAR3,LPCAT1,TGFBR2,TULP3,TGFB2,RP1L1,EPHB2,SPRED3,MDM1,CYP1A1,TUB,MYH10,SMAD3,BDNF,JUN,SH3PXD2B,COL8A2,MITF,MAN2A1,C3,RPE65,CRYAB,NF1,BAX,PSEN1,COL5A2,LRP5,CRB1,MFAP2,TF…
eye development	384	69	5.19e-05	0.00165342	IFT172,NPHP1,CC2D2A,MAF,BAK1,PRDM1,TCIRG1,SDK1,RARG,IFT122,BBS4,B9D1,ALDH1A3,TMEM231,RPGRIP1L,SOX9,CEP290,BMP4,GRHL3,RP1,RDH13,AGTPBP1,TRAF3IP1,BFSP1,WDR19,IFT140,VIM,MERTK,TTLL5,GATA3,DLL1,ARL6,NINJ1,WDPCP,ABI2,WNT7B,JAG1,WNT9A,BCAR3,LPCAT1,TGFBR2,TULP3,TGFB2,RP1L1,EPHB2,SPRED3,MDM1,CYP1A1,TUB,MYH10,SMAD3,BDNF,JUN,SH3PXD2B,COL8A2,MITF,MAN2A1,RPE65,CRYAB,NF1,BAX,PSEN1,COL5A2,LRP5,CRB1,MFAP2,TFAP2…
sensory system development	394	70	6.64e-05	0.00204005	IFT172,NPHP1,CC2D2A,MAF,BAK1,PRDM1,TCIRG1,SDK1,RARG,IFT122,BBS4,B9D1,ALDH1A3,TMEM231,RPGRIP1L,SOX9,CEP290,BMP4,GRHL3,RP1,RDH13,AGTPBP1,TRAF3IP1,BFSP1,WDR19,IFT140,VIM,MERTK,TTLL5,GATA3,DLL1,ARL6,NINJ1,WDPCP,ABI2,WNT7B,JAG1,WNT9A,BCAR3,LPCAT1,TGFBR2,TULP3,TGFB2,RP1L1,EPHB2,SPRED3,MDM1,CYP1A1,TUB,MYH10,SMAD3,BDNF,JUN,SH3PXD2B,COL8A2,MITF,MAN2A1,C3,RPE65,CRYAB,NF1,BAX,PSEN1,COL5A2,LRP5,CRB1,MFAP2,TF…
sensory organ development	578	95	8.53e-05	0.00247159	TGFB3,STOX1,IFT88,IFT172,LRTOMT,NPHP1,CC2D2A,MAF,BAK1,PRDM1,TCIRG1,SDK1,RARG,IFT122,BBS4,B9D1,ALDH1A3,TMEM231,RPGRIP1L,SOX9,CEP290,BMP4,GRHL3,RP1,RDH13,AGTPBP1,TRAF3IP1,BFSP1,WDR19,IFT140,VIM,BCR,MERTK,GABRB3,TTLL5,MKS1,GATA3,KCNQ4,DLL1,ARL6,NINJ1,WDPCP,IFT27,MAPKAPK2,ABI2,ECE1,EDN1,WNT7B,BNC2,JAG1,WNT9A,FGFR1,BCAR3,LPCAT1,LRP10,TGFBR2,TULP3,TGFB2,RP1L1,EPHB2,SPRED3,MDM1,CYP1A1,ADAM10,LRIG1,TUB,M…
eye morphogenesis	156	33	0.000239412	0.00588651	IFT172,BAK1,PRDM1,SDK1,RARG,IFT122,BBS4,ALDH1A3,RPGRIP1L,SOX9,CEP290,BMP4,RP1,RDH13,AGTPBP1,DLL1,ARL6,ABI2,JAG1,WNT9A,BCAR3,EPHB2,BDNF,COL8A2,MAN2A1,RPE65,NF1,BAX,COL5A2,LRP5,CRB1,MFAP2,TFAP2A
