# Supplementary material for: Respiratory Syncytial Virus Infection Does Not Induce Epithelial-Mesenchymal Transition
Source: J Virol. 2023 Jun 20;97(7):e00394-23. doi: 10.1128/jvi.00394-23 (PMC10373540; doi:10.1128/jvi.00394-23)
Supplement: Supplemental file 6 — Table S6. Download jvi.00394-23-s0007.xlsx, XLSX file, 0.1 MB [file jvi.00394-23-s0007.xlsx]

## Sheet: Table S6
Table S6_TGFB1 unique_GO clusters
Annotation Cluster 1	Enrichment Score: 11.8634304512813
Term	Annotated	Significant	Pvalue	Padj	GeneID
regulation of multicellular organismal development	2231	429	1.28e-16	5.13e-14	PKDCC,COMP,AMTN,ANKH,PTGS2,GPNMB,AMIGO2,SKIL,LGR4,GJA1,FGF1,FLRT2,FN1,MAFB,SERPINB3,ZEB1,SEMA4B,CUX2,SULF2,MFSD2A,NDRG4,SMAD7,SNAI2,LRP1,PDPN,CXCL13,FST,SCN1B,GDNF,BMP2,GLI3,SERPINB13,SPARC,PDGFB,AJAP1,ADA,BMPR1B,FOXC2,COL5A1,S1PR5,CYP26B1,WNT7A,HNF4A,DUSP10,SERPINE2,DMRT2,KIT,LRP4,APOE,CDH3,ACVR1C,IL1A,ACVR1,GRIP1,SORL1,NGEF,RASSF10,ZNF365,LTBP3,FZD7,NTF4,UNC5D,TTL,ITGA3,RARB,DMRT3,HMGB2,CTSH,PD…
regulation of cell differentiation	1947	378	2.87e-15	7.77e-13	PKDCC,PTGS2,SKIL,ITGB3,GJA1,FLRT2,FN1,MAFB,SERPINB3,ZEB1,NEDD9,SEMA4B,CUX2,MFSD2A,NDRG4,ABCA1,SMAD7,SNAI2,LRP1,PDPN,PPP1R13L,CXCL14,FST,SCN1B,GDNF,BMP2,GLI3,SERPINB13,BNC1,WNT5B,PDGFB,AJAP1,ADA,ITGAV,BMPR1B,COL5A1,S1PR5,CYP26B1,WNT7A,DUSP10,SERPINE2,KIT,LRP4,APOE,TEAD2,IL1A,OLFM2,ACVR1,GRIP1,SORL1,NGEF,RASSF10,ZNF365,LTBP3,FZD7,NTF4,UNC5D,TTL,ITGA3,RARB,HMGB2,KIF14,AXIN2,EGR2,HAS2,SEMA3D,PTPRS,PR…
positive regulation of cell differentiation	1034	228	3.16e-15	8.34e-13	PKDCC,PTGS2,SKIL,GJA1,FN1,SERPINB3,ZEB1,NEDD9,CUX2,NDRG4,SMAD7,SNAI2,LRP1,PDPN,PPP1R13L,SCN1B,GDNF,BMP2,GLI3,BNC1,WNT5B,ADA,BMPR1B,CYP26B1,DUSP10,SERPINE2,KIT,APOE,IL1A,OLFM2,ACVR1,GRIP1,RASSF10,ZNF365,LTBP3,ITGA3,RARB,HMGB2,AXIN2,EGR2,HAS2,PREX1,SOX6,TGFB1,IL12RB1,BCL2,PPARGC1B,GPR68,WNT3A,MEF2A,CCDC3,PROC,BMPR2,PLXNA3,GLIPR2,UNC13D,TGFBR1,ZBTB16,SEMA3C,TIAM2,TGFB1I1,PPP1R9A,VDR,SOX4,ROR1,FZD1,C…
positive regulation of developmental process	1467	298	1.27e-14	2.75e-12	PKDCC,AMTN,PTGS2,AMIGO2,SKIL,LGR4,GJA1,FGF1,FLRT2,FN1,SERPINB3,ZEB1,NEDD9,CUX2,NDRG4,SMAD7,SNAI2,LRP1,PDPN,PPP1R13L,FST,SCN1B,GDNF,BMP2,GLI3,BNC1,WNT5B,PDGFB,ADA,BMPR1B,FOXC2,CYP26B1,WNT7A,DUSP10,SERPINE2,DMRT2,KIT,APOE,IL1A,OLFM2,ACVR1,GRIP1,SORL1,RASSF10,ZNF365,LTBP3,ITGA3,RARB,HMGB2,CTSH,PDGFA,AXIN2,EGR2,HAS2,PREX1,SOX6,TGFB1,IL12RB1,EPHB3,BCL2,MIR27B,PPARGC1B,GPR68,WNT3A,ALOX5,MEF2A,CCDC3,PRO…
positive regulation of multicellular organismal process	1844	352	3.56e-13	5.27e-11	PKDCC,AMTN,PTGS2,AMIGO2,SKIL,LGR4,ITGB3,GJA1,AFAP1L2,FGF1,FLRT2,FN1,SERPINB3,ZEB1,CUX2,SULF2,NDRG4,ABCA1,SMAD7,LRP1,PDPN,FST,SCN1B,GDNF,BMP2,GLI3,HEG1,SPARC,BNC1,PDGFB,ADA,BMPR1B,FOXC2,CYP26B1,WNT7A,DUSP10,SERPINE2,DMRT2,KIT,APOE,IL1A,ACVR1,IL33,PLA2G4A,GRIP1,SORL1,RASSF10,ZNF365,LTBP3,PANX1,IRF5,ITGA3,RARB,HMGB2,CTSH,PDGFA,AXIN2,EGR2,HAS2,SOX6,TGFB1,IL12RB1,EPHB3,BCL2,MIR27B,PPARGC1B,GPR68,WNT3A…
Annotation Cluster 2	Enrichment Score: 11.2821535841218
Term	Annotated	Significant	Pvalue	Padj	GeneID
neurogenesis	1674	346	3.92e-18	2.68e-15	SKIL,CSPG4,GJA1,FLRT2,FN1,ZEB1,SEMA4B,CUX2,MFSD2A,NDRG4,TNC,LRP1,NYAP1,SCN1B,GDNF,BMP2,GLI3,LGR6,SDK2,WNT5B,BMPR1B,S1PR5,WNT7A,DUSP10,SERPINE2,KIT,LRP4,APOE,PSAP,TUBB3,OPCML,IL33,NANOS1,GRIP1,SORL1,NGEF,RASSF10,ZNF365,IGSF9,FZD7,MICALL2,NTF4,UNC5D,TTL,ITGA3,RARB,CCL2,DMRT3,HMGB2,EGR2,SEMA3D,PTPRS,PREX1,NTNG1,SOX6,TGFB1,EPHB3,BCL2,TSPAN2,RAC2,WNT3A,LAMC2,MEF2A,FOXA2,GRB10,SPTBN2,NAV1,ACAP3,BMPR2,P…
generation of neurons	1570	325	3.9e-17	1.83e-14	SKIL,GJA1,FLRT2,FN1,ZEB1,SEMA4B,CUX2,MFSD2A,NDRG4,TNC,LRP1,NYAP1,SCN1B,GDNF,BMP2,GLI3,LGR6,SDK2,WNT5B,BMPR1B,S1PR5,WNT7A,DUSP10,SERPINE2,KIT,LRP4,APOE,PSAP,TUBB3,OPCML,NANOS1,GRIP1,SORL1,NGEF,RASSF10,ZNF365,IGSF9,FZD7,MICALL2,NTF4,UNC5D,TTL,ITGA3,RARB,DMRT3,HMGB2,EGR2,SEMA3D,PTPRS,PREX1,NTNG1,TGFB1,EPHB3,BCL2,TSPAN2,RAC2,WNT3A,LAMC2,MEF2A,FOXA2,GRB10,SPTBN2,NAV1,ACAP3,BMPR2,PLXNA3,LRP12,GRIN1,EFN…
nervous system development	2449	464	8.3e-17	3.45e-14	AMIGO2,SKIL,SHROOM4,COL4A1,CSPG4,GJA1,FLRT2,FN1,MAFB,ZEB1,SEMA4B,CUX2,SULF2,MFSD2A,NDRG4,TNC,LRP1,NYAP1,SCN1B,GDNF,BMP2,GLI3,LGR6,SDK2,WNT5B,BMPR1B,SYBU,S1PR5,WNT7A,DUSP10,RGS9,SERPINE2,LSAMP,DLC1,KIT,LRP4,APOE,PSAP,TEAD2,ACVR1C,TUBB3,OPCML,IL33,NANOS1,PLLP,GRIP1,SYNJ2,SORL1,NGEF,RASSF10,ZNF365,IGSF9,FZD7,MICALL2,NTF4,UNC5D,TTL,ITGA3,RARB,CCL2,DMRT3,HMGB2,KIF14,EGR2,SEMA3D,PTPRS,PREX1,NTNG1,ST8SI…
cell development	2208	425	1.55e-16	5.99e-14	COMP,SKIL,ITGB3,GJA1,COL18A1,FLRT2,COL22A1,FN1,ZEB1,NEDD9,SEMA4B,CUX2,COL27A1,SULF2,MFSD2A,NDRG4,SMAD7,TNC,SNAI2,LRP1,PDPN,NYAP1,SCN1B,GDNF,BMP2,GLI3,HEG1,BNC1,LGR6,WNT5B,PDGFB,ITGAV,BMPR1B,FOXC2,S1PR5,WNT7A,HNF4A,DUSP10,SERPINE2,KIT,LRP4,APOE,PSAP,IL1A,TUBB3,ACVR1,OPCML,NANOS1,GRIP1,SORL1,NGEF,RASSF10,ZNF365,IGSF9,FZD7,MICALL2,TFCP2L1,PANX1,NTF4,UNC5D,TTL,ITGA3,RARB,HMGB2,KIF14,AXIN2,EGR2,HAS2,S…
regulation of neurogenesis	845	196	1.75e-15	5.11e-13	SKIL,FLRT2,FN1,ZEB1,SEMA4B,CUX2,MFSD2A,NDRG4,LRP1,SCN1B,BMP2,GLI3,S1PR5,WNT7A,DUSP10,SERPINE2,KIT,LRP4,APOE,GRIP1,SORL1,NGEF,RASSF10,ZNF365,NTF4,UNC5D,TTL,ITGA3,RARB,HMGB2,EGR2,SEMA3D,PTPRS,PREX1,NTNG1,TGFB1,EPHB3,BCL2,WNT3A,ACAP3,BMPR2,PLXNA3,GRIN1,SKI,SEMA3C,TIAM2,DLL4,NOTCH3,PPP1R9A,NOG,LZTS1,ROR1,LGALS1,FZD1,SEMA4A,CTNNB1,BRINP1,KIF20B,CDK1,THRB,NGF,RAP2A,PRKCH,PTPRZ1,SEMA4C,HES6,MT3,ASPM,NRE…
regulation of cell development	983	220	1.89e-15	5.37e-13	SKIL,FLRT2,FN1,ZEB1,NEDD9,SEMA4B,CUX2,MFSD2A,NDRG4,SMAD7,LRP1,PDPN,SCN1B,BMP2,GLI3,BNC1,S1PR5,WNT7A,DUSP10,SERPINE2,KIT,LRP4,APOE,GRIP1,SORL1,NGEF,RASSF10,ZNF365,NTF4,UNC5D,TTL,ITGA3,RARB,HMGB2,KIF14,AXIN2,EGR2,HAS2,SEMA3D,PTPRS,PREX1,NTNG1,TGFB1,EPHB3,BCL2,GPR68,WNT3A,PROC,ACAP3,BMPR2,PLXNA3,UNC13D,GRIN1,SKI,SEMA3C,TIAM2,S1PR3,DLL4,NOTCH3,PPP1R9A,NOG,LZTS1,ROR1,LGALS1,FZD1,SEMA4A,CTNNB1,BRINP1,K…
regulation of nervous system development	957	213	1.01e-14	2.33e-12	AMIGO2,SKIL,FLRT2,FN1,ZEB1,SEMA4B,CUX2,MFSD2A,NDRG4,LRP1,SCN1B,BMP2,GLI3,S1PR5,WNT7A,DUSP10,SERPINE2,KIT,LRP4,APOE,GRIP1,SORL1,NGEF,RASSF10,ZNF365,NTF4,UNC5D,TTL,ITGA3,RARB,HMGB2,KIF14,EGR2,SEMA3D,PTPRS,PREX1,NTNG1,TGFB1,EPHB3,BCL2,WNT3A,ACAP3,BMPR2,PLXNA3,GRIN1,SKI,SEMA3C,TIAM2,DLL4,NOTCH3,PPP1R9A,NOG,LZTS1,GPC6,ROR1,LGALS1,FZD1,SEMA4A,CTNNB1,SLITRK5,CLSTN1,BRINP1,KIF20B,CDK1,THRB,NGF,RAP2A,PRKC…
regulation of anatomical structure morphogenesis	1198	253	1.78e-14	3.63e-12	AMTN,PTGS2,GPNMB,SKIL,LGR4,GJA1,FGF1,FN1,NEDD9,SEMA4B,CUX2,SULF2,MFSD2A,SNAI2,LRP1,PDPN,CXCL13,GDNF,BMP2,SPARC,AJAP1,ADA,FOXC2,COL5A1,WNT7A,HNF4A,DLC1,DMRT2,KIT,LRP4,APOE,IL1A,ACVR1,FGD6,GRIP1,NGEF,FZD7,TTL,CCL2,DMRT3,CTSH,PDGFA,HAS2,SEMA3D,PTPRS,PREX1,NTNG1,TGFB1,EPHB3,BCL2,MIR27B,RAC2,WNT3A,ALOX5,FOXA2,RHOBTB2,BMPR2,PLXNA3,UNC13D,GRIN1,MSN,PPP1R16B,TGFBR1,AKT3,SEMA3C,TIAM2,DACT1,DLL4,PPP1R9A,NO…
neuron differentiation	1406	286	3.95e-14	7.12e-12	SKIL,GJA1,FLRT2,FN1,ZEB1,SEMA4B,CUX2,MFSD2A,NDRG4,TNC,LRP1,NYAP1,SCN1B,GDNF,BMP2,GLI3,LGR6,SDK2,WNT5B,BMPR1B,S1PR5,WNT7A,LRP4,APOE,PSAP,TUBB3,OPCML,NANOS1,GRIP1,NGEF,ZNF365,IGSF9,FZD7,MICALL2,NTF4,UNC5D,TTL,ITGA3,RARB,DMRT3,EGR2,SEMA3D,PTPRS,PREX1,NTNG1,EPHB3,BCL2,TSPAN2,RAC2,WNT3A,LAMC2,MEF2A,FOXA2,GRB10,SPTBN2,ACAP3,BMPR2,PLXNA3,LRP12,GRIN1,EFNB1,TGFBR1,SEMA3C,TIAM2,UBE4B,SATB2,DLL4,NOTCH3,ULK1…
neuron projection development	1010	216	4.77e-13	6.79e-11	SKIL,GJA1,FLRT2,FN1,SEMA4B,CUX2,MFSD2A,NDRG4,TNC,LRP1,NYAP1,SCN1B,GDNF,GLI3,LGR6,BMPR1B,WNT7A,LRP4,APOE,TUBB3,GRIP1,NGEF,ZNF365,IGSF9,MICALL2,NTF4,UNC5D,TTL,ITGA3,EGR2,SEMA3D,PTPRS,PREX1,NTNG1,EPHB3,BCL2,TSPAN2,RAC2,WNT3A,LAMC2,MEF2A,GRB10,SPTBN2,ACAP3,BMPR2,PLXNA3,LRP12,GRIN1,EFNB1,SEMA3C,TIAM2,UBE4B,NOTCH3,ULK1,PPP1R9A,NOG,LAMB1,BTG2,LZTS1,ROR1,LGALS1,SPTB,FZD1,SPTBN4,SEMA4A,CTNNB1,SLITRK5,KIF2…
plasma membrane bounded cell projection organization	1547	303	8.76e-13	1.2e-10	SKIL,CSPG4,GJA1,FLRT2,FN1,SEMA4B,CUX2,MFSD2A,NDRG4,TNC,LRP1,PDPN,NYAP1,SCN1B,GDNF,GLI3,LGR6,BMPR1B,TBC1D30,WNT7A,GMNC,KIT,TUBA4A,LRP4,APOE,ARHGEF4,TUBB3,FGD6,GRIP1,NGEF,ZNF365,IGSF9,KIF3C,PLEK2,MICALL2,NTF4,UNC5D,TTL,ITGA3,EGR2,SEMA3D,PTPRS,PLEKHA1,PREX1,NTNG1,EPHB3,BCL2,TSPAN2,RAC2,WNT3A,LAMC2,MEF2A,MTSS1,GRB10,SPTBN2,ACAP3,BMPR2,PLXNA3,LRP12,MCIDAS,IGF1R,GRIN1,EFNB1,PPP1R16B,TGFBR1,SEMA3C,TIAM2…
regulation of neuron differentiation	675	155	4.18e-12	4.91e-10	SKIL,FN1,ZEB1,SEMA4B,CUX2,MFSD2A,NDRG4,LRP1,SCN1B,BMP2,GLI3,S1PR5,WNT7A,LRP4,APOE,GRIP1,NGEF,ZNF365,NTF4,TTL,ITGA3,RARB,SEMA3D,PTPRS,PREX1,NTNG1,EPHB3,BCL2,WNT3A,ACAP3,BMPR2,PLXNA3,GRIN1,SEMA3C,TIAM2,NOTCH3,PPP1R9A,LZTS1,ROR1,LGALS1,FZD1,SEMA4A,BRINP1,THRB,NGF,RAP2A,SEMA4C,MT3,ASPM,NREP,WNT3,TNIK,TRPV4,ISLR2,CHRNA3,MACF1,DUOXA1,SOX2,DLG5,ABL2,NCK1,GLI2,SCARF1,ZSWIM6,PTK7,TENM3,SARM1,HES5,NGFR,APP…
cell projection organization	1589	306	5.54e-12	6.24e-10	SKIL,CSPG4,GJA1,FLRT2,FN1,SEMA4B,CUX2,MFSD2A,NDRG4,TNC,LRP1,PDPN,NYAP1,SCN1B,GDNF,GLI3,LGR6,BMPR1B,TBC1D30,WNT7A,GMNC,KIT,TUBA4A,LRP4,APOE,ARHGEF4,TUBB3,FGD6,GRIP1,NGEF,ZNF365,IGSF9,KIF3C,PLEK2,MICALL2,NTF4,UNC5D,TTL,ITGA3,PDGFA,EGR2,SEMA3D,PTPRS,PLEKHA1,PREX1,NTNG1,EPHB3,BCL2,TSPAN2,RAC2,WNT3A,LAMC2,MEF2A,MTSS1,GRB10,SPTBN2,ACAP3,BMPR2,PLXNA3,LRP12,MCIDAS,IGF1R,GRIN1,EFNB1,PPP1R16B,TGFBR1,SEMA3C…
neuron development	1143	228	1.39e-10	1.18e-08	SKIL,GJA1,FLRT2,FN1,SEMA4B,CUX2,MFSD2A,NDRG4,TNC,LRP1,NYAP1,SCN1B,GDNF,GLI3,LGR6,BMPR1B,WNT7A,LRP4,APOE,TUBB3,OPCML,NANOS1,GRIP1,NGEF,ZNF365,IGSF9,MICALL2,NTF4,UNC5D,TTL,ITGA3,EGR2,SEMA3D,PTPRS,PREX1,NTNG1,EPHB3,BCL2,TSPAN2,RAC2,WNT3A,LAMC2,MEF2A,GRB10,SPTBN2,ACAP3,BMPR2,PLXNA3,LRP12,GRIN1,EFNB1,SEMA3C,TIAM2,UBE4B,NOTCH3,ULK1,PPP1R9A,NOG,LAMB1,BTG2,LZTS1,ROR1,LGALS1,SPTB,FZD1,SPTBN4,SEMA4A,CDHR1,…
central nervous system development	1042	202	1.82e-08	9.57e-07	AMIGO2,SHROOM4,COL4A1,MAFB,ZEB1,MFSD2A,NDRG4,LRP1,SCN1B,GDNF,BMP2,GLI3,WNT7A,DUSP10,SERPINE2,DLC1,PSAP,NANOS1,SYNJ2,ZNF365,UNC5D,RARB,DMRT3,KIF14,EGR2,PTPRS,SOX6,TGFB1,EPHB3,BCL2,TSPAN2,WNT3A,AFF2,FANCC,NDST1,SPTBN2,ALDH3A2,BMPR2,PLXNA3,GRIN1,SKI,ZBTB16,SATB2,DLL4,NOTCH3,NOG,LAMB1,BTG2,SOX4,ROR1,MARCKS,FZD1,SPTBN4,BCL2L11,ATP2B4,STIL,CTNNB1,SLITRK5,MXRA8,SUN2,CLU,CELSR2,PTPRZ1,WDR62,SEMA4C,MT3,AS…
Annotation Cluster 3	Enrichment Score: 10.2251581229313
Term	Annotated	Significant	Pvalue	Padj	GeneID
positive regulation of signaling	1879	370	6.62e-16	2.17e-13	PTGS2,GPNMB,SKIL,LGR4,CSPG4,ITGB3,GJA1,AFAP1L2,FGF1,CUX2,SULF2,NDRG4,LRP1,IL11,NOX4,TNFSF15,GDNF,BMP2,RASD2,LGR6,PDGFB,ADA,KCNN4,BMPR1B,SYBU,WNT7A,BMF,RGS9,IRS1,SERPINE2,KIT,CMTM3,APOE,PSAP,CDH3,IL1A,ACVR1,SORL1,REL,FZD7,ACKR3,CCL20,PANX1,CCL2,CTSH,PDGFA,TRAF5,AXIN2,GRM4,TGFB1,BCL2,MIR27B,GPR68,RAC2,WNT3A,ATF3,CXCL17,NDST1,MMP12,GRB10,ERN2,BMPR2,GLIPR2,IGF1R,GRIN1,LGR5,TGFBR1,PLEKHG5,SKI,HCAR2,TG…
positive regulation of cell communication	1872	365	5e-15	1.26e-12	PTGS2,GPNMB,SKIL,LGR4,CSPG4,ITGB3,GJA1,AFAP1L2,FGF1,CUX2,SULF2,NDRG4,LRP1,IL11,NOX4,TNFSF15,GDNF,BMP2,RASD2,LGR6,PDGFB,ADA,KCNN4,BMPR1B,SYBU,WNT7A,BMF,RGS9,IRS1,SERPINE2,KIT,CMTM3,APOE,PSAP,CDH3,IL1A,ACVR1,SORL1,REL,FZD7,ACKR3,CCL20,PANX1,CCL2,CTSH,PDGFA,TRAF5,AXIN2,GRM4,TGFB1,BCL2,MIR27B,GPR68,RAC2,WNT3A,ATF3,CXCL17,NDST1,MMP12,GRB10,ERN2,BMPR2,GLIPR2,IGF1R,GRIN1,LGR5,TGFBR1,PLEKHG5,SKI,HCAR2,TG…
positive regulation of phosphorylation	1108	237	3.06e-14	5.71e-12	PTGS2,GPNMB,CSPG4,ITGB3,AFAP1L2,FGF1,NEDD9,NDRG4,LRP1,CAMKK1,IL11,NOX4,TNFSF15,BMP2,PDGFB,WNT7A,IRS1,KIT,LRP4,APOE,ODAM,PSAP,ACVR1,FZD7,ACKR3,CCL20,NTF4,CCL2,PDGFA,KIF14,TRAF5,AXIN2,GRM4,TGFB1,EPHB3,BCL2,MIR27B,PPARGC1B,WNT3A,CXCL17,NDST1,ERN2,BMPR2,GLIPR2,IGF1R,TGFBR1,PPP1R9A,LIMCH1,FGFR3,NOD1,TSLP,PRKAR2B,ROR1,TNK2,CD44,FZD1,DOCK3,ATP2B4,CTNNB1,MIR21,CLU,CDK1,LEPR,NGF,RAP2A,SEMA4C,RGCC,MT3,NKX3…
regulation of intracellular signal transduction	1866	360	3.87e-14	7.09e-12	PTGS2,GPNMB,SKIL,CSPG4,GJA1,FGF1,FN1,SERPINB3,NDRG4,ABCA1,NUAK1,SNAI2,LRP1,PPP1R13L,IL11,NOX4,TNFSF15,DEPTOR,BMP2,HEG1,RASD2,SESN3,PDGFB,ADA,WNT7A,BMF,DUSP10,ARAP3,IRS1,SERPINE2,DLC1,KIT,APOE,ARHGEF4,PSAP,CAMK2N1,SORL1,NGEF,REL,FZD7,ACKR3,CCL20,ITGA3,CCL2,PDE10A,PDGFA,KIF14,TRAF5,PLEKHA1,PREX1,GRM4,TGFB1,BCL2,MIR27B,RAC2,ATF3,CXCL17,MYO5A,NDST1,RHOBTB2,ERN2,CGNL1,GLIPR2,IGF1R,PPP1R16B,TGFBR1,PLEK…
positive regulation of signal transduction	1687	330	8.36e-14	1.44e-11	GPNMB,SKIL,LGR4,CSPG4,ITGB3,GJA1,AFAP1L2,FGF1,CUX2,SULF2,NDRG4,LRP1,IL11,NOX4,TNFSF15,BMP2,RASD2,LGR6,PDGFB,ADA,KCNN4,BMPR1B,WNT7A,BMF,RGS9,IRS1,KIT,CMTM3,APOE,PSAP,CDH3,ACVR1,SORL1,REL,FZD7,ACKR3,CCL20,CCL2,CTSH,PDGFA,TRAF5,AXIN2,GRM4,TGFB1,BCL2,MIR27B,RAC2,WNT3A,ATF3,CXCL17,NDST1,MMP12,GRB10,ERN2,BMPR2,GLIPR2,IGF1R,GRIN1,LGR5,TGFBR1,PLEKHG5,SKI,TGFB1I1,DACT1,DLL4,FGFR3,NOD1,TSLP,HPSE,SOX4,ROR1,…
positive regulation of phosphorus metabolic process	1182	246	2.3e-13	3.61e-11	PTGS2,GPNMB,CSPG4,ITGB3,AFAP1L2,FGF1,NEDD9,NDRG4,LRP1,CAMKK1,IL11,NOX4,TNFSF15,BMP2,PDGFB,WNT7A,IRS1,DLC1,KIT,LRP4,APOE,ODAM,PSAP,ACVR1,FZD7,ACKR3,CCL20,NTF4,CCL2,PDGFA,KIF14,TRAF5,AXIN2,GRM4,TGFB1,EPHB3,BCL2,MIR27B,PPARGC1B,WNT3A,CXCL17,NDST1,ERN2,BMPR2,GLIPR2,IGF1R,PPP1R16B,TGFBR1,PPP1R9A,LIMCH1,FGFR3,NOD1,TSLP,PRKAR2B,ROR1,TNK2,CD44,FZD1,DOCK3,ATP2B4,CTNNB1,MIR21,CLU,CDK1,LEPR,NGF,RAP2A,SEMA4C…
positive regulation of phosphate metabolic process	1182	246	2.3e-13	3.61e-11	PTGS2,GPNMB,CSPG4,ITGB3,AFAP1L2,FGF1,NEDD9,NDRG4,LRP1,CAMKK1,IL11,NOX4,TNFSF15,BMP2,PDGFB,WNT7A,IRS1,DLC1,KIT,LRP4,APOE,ODAM,PSAP,ACVR1,FZD7,ACKR3,CCL20,NTF4,CCL2,PDGFA,KIF14,TRAF5,AXIN2,GRM4,TGFB1,EPHB3,BCL2,MIR27B,PPARGC1B,WNT3A,CXCL17,NDST1,ERN2,BMPR2,GLIPR2,IGF1R,PPP1R16B,TGFBR1,PPP1R9A,LIMCH1,FGFR3,NOD1,TSLP,PRKAR2B,ROR1,TNK2,CD44,FZD1,DOCK3,ATP2B4,CTNNB1,MIR21,CLU,CDK1,LEPR,NGF,RAP2A,SEMA4C…
positive regulation of protein phosphorylation	1035	221	2.96e-13	4.44e-11	PTGS2,GPNMB,CSPG4,ITGB3,AFAP1L2,FGF1,NEDD9,NDRG4,LRP1,CAMKK1,IL11,NOX4,TNFSF15,BMP2,PDGFB,WNT7A,KIT,LRP4,APOE,ODAM,PSAP,ACVR1,FZD7,ACKR3,CCL20,NTF4,CCL2,PDGFA,KIF14,TRAF5,AXIN2,GRM4,TGFB1,BCL2,MIR27B,WNT3A,CXCL17,NDST1,ERN2,BMPR2,GLIPR2,IGF1R,TGFBR1,PPP1R9A,LIMCH1,FGFR3,NOD1,TSLP,PRKAR2B,ROR1,TNK2,CD44,FZD1,DOCK3,ATP2B4,CTNNB1,MIR21,CLU,CDK1,LEPR,NGF,RAP2A,SEMA4C,RGCC,MT3,NKX3-1,DAB2,TPX2,TNIK,PD…
positive regulation of intracellular signal transduction	1055	213	1.96e-10	1.62e-08	GPNMB,SKIL,CSPG4,GJA1,FGF1,NDRG4,LRP1,IL11,NOX4,TNFSF15,BMP2,RASD2,PDGFB,ADA,WNT7A,BMF,IRS1,KIT,APOE,PSAP,REL,FZD7,ACKR3,CCL20,CCL2,PDGFA,TRAF5,GRM4,TGFB1,BCL2,MIR27B,RAC2,CXCL17,NDST1,ERN2,GLIPR2,IGF1R,TGFBR1,PLEKHG5,FGFR3,NOD1,HPSE,ROR1,LGALS1,CD44,NET1,BCL2L11,CTNNB1,GUCY1A2,MIR21,CDK1,NGF,CTH,RTKN2,SEMA4C,MT3,NKX3-1,TNIK,PDE5A,BIRC7,TRPV4,AXL,ADRA1B,SOX2,DLG5,NOS1AP,MAP2K6,EGFR,TRIM68,NCK1,MR…
positive regulation of response to stimulus	2465	416	7.6e-08	3.75e-06	PTGS2,GPNMB,SKIL,LGR4,CSPG4,ITGB3,GJA1,AFAP1L2,FGF1,CUX2,SULF2,NDRG4,LRP1,PDPN,CXCL14,IL11,CXCL13,NOX4,TNFSF15,C2CD4A,BMP2,RASD2,LGR6,PDGFB,ADA,KCNN4,BMPR1B,SYBU,FOXC2,WNT7A,BMF,RGS9,IRS1,KIT,CMTM3,APOE,PSAP,CDH3,ACVR1,IL33,PLA2G4A,C9,SORL1,REL,FZD7,ACKR3,CCL20,CCL2,HMGB2,CTSH,PDGFA,MUC2,TRAF5,AXIN2,PLEKHA1,GRM4,TGFB1,IL12RB1,BCL2,MIR27B,GPR68,RAC2,WNT3A,ATF3,CXCL17,USP13,WIPF1,NDST1,MMP12,GRB10,…
Annotation Cluster 4	Enrichment Score: 9.86570561111173
Term	Annotated	Significant	Pvalue	Padj	GeneID
regulation of catalytic activity	2398	450	1.56e-15	4.67e-13	PTGS2,LGR4,CSPG4,ITGB3,AFAP1L2,FGF1,FN1,SERPINB3,NEDD9,SMAD7,NUAK1,CST6,ANXA8L1,LRP1,CAMKK1,CXCL13,NOX4,TNFSF15,DEPTOR,GDNF,BMP2,SERPINB13,HEG1,ANXA8,PDGFB,CALML3,TBC1D30,DUSP10,ARAP3,RGS9,IRS1,SERPINE2,DLC1,KIT,NCF2,APOE,ODAM,PSAP,CDH3,ACVR1C,SPOCK3,WDR91,IL1A,PPP1R1B,FGD6,CAMK2N1,SORL1,NGEF,CCL20,NTF4,WFDC2,CCL2,HMGB2,CTSA,CTSH,PDGFA,KIF14,PREX1,R3HDML,GRM4,TGFB1,CTSB,EPHB3,BCL2,MIR27B,PPARGC1B…
regulation of phosphorylation	1669	331	1.1e-14	2.43e-12	PTGS2,GPNMB,CSPG4,ITGB3,AFAP1L2,FGF1,FN1,SERPINB3,NEDD9,NDRG4,SMAD7,LRP1,CAMKK1,IL11,NOX4,TNFSF15,DEPTOR,BMP2,HEG1,PDGFB,WNT7A,DUSP10,IRS1,KIT,LRP4,APOE,ODAM,PSAP,WDR91,PPP1R1B,ACVR1,CAMK2N1,SORL1,FZD7,ACKR3,CCL20,NTF4,CCL2,PDGFA,KIF14,TRAF5,AXIN2,GRM4,TGFB1,EPHB3,BCL2,MIR27B,PPARGC1B,RAC2,WNT3A,SMAD6,ATF3,CXCL17,NDST1,FOXA2,ERN2,BMPR2,GLIPR2,IGF1R,TGFBR1,DACT1,PPP1R9A,LIMCH1,NOG,FGFR3,NOD1,TSLP,…
positive regulation of catalytic activity	1472	296	5.99e-14	1.06e-11	CSPG4,ITGB3,AFAP1L2,FGF1,FN1,SERPINB3,NEDD9,CAMKK1,CXCL13,NOX4,TNFSF15,GDNF,BMP2,PDGFB,TBC1D30,ARAP3,RGS9,IRS1,DLC1,KIT,NCF2,APOE,ODAM,PSAP,CDH3,ACVR1C,SORL1,NGEF,CCL20,NTF4,CCL2,HMGB2,CTSA,CTSH,PDGFA,KIF14,PREX1,GRM4,TGFB1,EPHB3,BCL2,MIR27B,PPARGC1B,WNT3A,CXCL17,ACAP3,ERN2,IGF1R,GRIN1,TGFBR1,TIAM2,PPP1R9A,PERP,FGFR3,NOD1,PRKAR2B,VDR,ROR1,NET1,BCL2L11,RGS12,DOCK3,ATP2B4,CTNNB1,MIR21,CLU,CDK1,TBC1…
regulation of phosphorus metabolic process	1870	359	8.68e-14	1.47e-11	PTGS2,GPNMB,CSPG4,ITGB3,AFAP1L2,FGF1,FN1,SERPINB3,NEDD9,NDRG4,SMAD7,NUAK1,LRP1,CAMKK1,IL11,NOX4,TNFSF15,DEPTOR,BMP2,HEG1,PDGFB,WNT7A,DUSP10,IRS1,DLC1,KIT,LRP4,APOE,ODAM,PSAP,WDR91,PPP1R1B,ACVR1,CAMK2N1,SORL1,FZD7,ACKR3,CCL20,NTF4,CCL2,PDGFA,KIF14,TRAF5,AXIN2,GRM4,TGFB1,EPHB3,BCL2,MIR27B,PPARGC1B,RAC2,WNT3A,SMAD6,ATF3,CXCL17,NDST1,FOXA2,ERN2,BMPR2,GLIPR2,IGF1R,PPP1R16B,TGFBR1,DACT1,PPP1R9A,LIMCH1,…
positive regulation of molecular function	1826	352	8.85e-14	1.47e-11	CSPG4,ITGB3,AFAP1L2,FGF1,FN1,SERPINB3,NEDD9,LRP1,CAMKK1,CXCL13,NOX4,TNFSF15,GDNF,BMP2,PDGFB,TBC1D30,ARAP3,RGS9,IRS1,DLC1,KIT,NCF2,APOE,ODAM,PSAP,CDH3,ACVR1C,SORL1,NGEF,CCL20,NTF4,CCL2,LRRC26,HMGB2,CTSA,CTSH,PDGFA,KIF14,TRAF5,PREX1,GRM4,TGFB1,EPHB3,BCL2,MIR27B,PPARGC1B,WNT3A,CXCL17,ACAP3,ERN2,IGF1R,GRIN1,TGFBR1,SKI,TIAM2,DACT1,PPP1R9A,PERP,FGFR3,NOD1,PRKAR2B,VDR,ROR1,NET1,CFTR,FZD1,BCL2L11,RGS12,D…
regulation of phosphate metabolic process	1869	358	1.31e-13	2.15e-11	PTGS2,GPNMB,CSPG4,ITGB3,AFAP1L2,FGF1,FN1,SERPINB3,NEDD9,NDRG4,SMAD7,NUAK1,LRP1,CAMKK1,IL11,NOX4,TNFSF15,DEPTOR,BMP2,HEG1,PDGFB,WNT7A,DUSP10,IRS1,DLC1,KIT,LRP4,APOE,ODAM,PSAP,WDR91,PPP1R1B,ACVR1,CAMK2N1,SORL1,FZD7,ACKR3,CCL20,NTF4,CCL2,PDGFA,KIF14,TRAF5,AXIN2,GRM4,TGFB1,EPHB3,BCL2,MIR27B,PPARGC1B,RAC2,WNT3A,SMAD6,ATF3,CXCL17,NDST1,FOXA2,ERN2,BMPR2,GLIPR2,IGF1R,PPP1R16B,TGFBR1,DACT1,PPP1R9A,LIMCH1,…
regulation of transferase activity	1022	219	2.62e-13	4.05e-11	CSPG4,ITGB3,AFAP1L2,FGF1,SERPINB3,NEDD9,SMAD7,CAMKK1,NOX4,TNFSF15,DEPTOR,BMP2,HEG1,PDGFB,DUSP10,IRS1,KIT,APOE,WDR91,PPP1R1B,CAMK2N1,SORL1,PDGFA,KIF14,GRM4,TGFB1,EPHB3,RAC2,WNT3A,CXCL17,FOXA2,ERN2,IGF1R,TGFBR1,PPP1R9A,FGFR3,NOD1,PRKAR2B,BCCIP,ROR1,DOCK3,ATP2B4,CTNNB1,MIR21,CLU,CDK1,RHOH,FZR1,NGF,RGCC,MT3,TPX2,TNIK,PDE5A,BIRC7,NAB2,AXL,CHRNA3,CD200,PLK1,MAP2K6,EGFR,NCK1,AKAP13,CSF1R,CCNA1,MAP3K6,MI…
regulation of protein modification process	1917	363	4.47e-13	6.45e-11	PTGS2,GPNMB,CSPG4,ITGB3,AFAP1L2,FGF1,FN1,SERPINB3,NEDD9,NDRG4,SMAD7,NUAK1,SNAI2,LRP1,CAMKK1,IL11,NOX4,TNFSF15,DEPTOR,BMP2,HEG1,RASD2,PDGFB,WNT7A,DUSP10,DLC1,KIT,LRP4,APOE,ODAM,PSAP,PPP1R1B,ACVR1,CAMK2N1,SORL1,FZD7,ACKR3,CCL20,NTF4,CCL2,PDGFA,KIF14,TRAF5,AXIN2,GRM4,TGFB1,BCL2,MIR27B,RAC2,WNT3A,SMAD6,ATF3,CXCL17,NDST1,ERN2,TRABD2B,BMPR2,GLIPR2,IGF1R,PPP1R16B,TGFBR1,SKI,DACT1,PPP1R9A,LIMCH1,NOG,FGFR…
regulation of protein phosphorylation	1499	293	2.83e-12	3.56e-10	PTGS2,GPNMB,CSPG4,ITGB3,AFAP1L2,FGF1,FN1,SERPINB3,NEDD9,NDRG4,SMAD7,LRP1,CAMKK1,IL11,NOX4,TNFSF15,DEPTOR,BMP2,HEG1,PDGFB,WNT7A,DUSP10,KIT,LRP4,APOE,ODAM,PSAP,PPP1R1B,ACVR1,CAMK2N1,SORL1,FZD7,ACKR3,CCL20,NTF4,CCL2,PDGFA,KIF14,TRAF5,AXIN2,GRM4,TGFB1,BCL2,MIR27B,RAC2,WNT3A,SMAD6,ATF3,CXCL17,NDST1,ERN2,BMPR2,GLIPR2,IGF1R,TGFBR1,DACT1,PPP1R9A,LIMCH1,NOG,FGFR3,NOD1,TSLP,PRKAR2B,BCCIP,ROR1,TNK2,CD44,FZD…
regulation of kinase activity	915	197	2.89e-12	3.59e-10	CSPG4,ITGB3,AFAP1L2,FGF1,SERPINB3,NEDD9,CAMKK1,NOX4,TNFSF15,DEPTOR,BMP2,HEG1,PDGFB,DUSP10,IRS1,KIT,APOE,WDR91,PPP1R1B,CAMK2N1,SORL1,PDGFA,KIF14,GRM4,TGFB1,EPHB3,RAC2,WNT3A,CXCL17,FOXA2,ERN2,IGF1R,TGFBR1,PPP1R9A,FGFR3,NOD1,PRKAR2B,BCCIP,ROR1,DOCK3,ATP2B4,MIR21,CLU,CDK1,RHOH,NGF,RGCC,MT3,TPX2,TNIK,PDE5A,BIRC7,NAB2,AXL,CHRNA3,PLK1,MAP2K6,EGFR,NCK1,AKAP13,CSF1R,CCNA1,MAP3K6,MINK1,ADCY5,CCNB1,APP,IL6R…
regulation of cellular protein metabolic process	2754	482	2.18e-11	2.09e-09	PTGS2,GPNMB,CSPG4,ITGB3,AFAP1L2,FGF1,FN1,SERPINB3,NEDD9,NDRG4,SMAD7,NUAK1,SNAI2,CST6,ANXA8L1,LRP1,OSBPL7,CAMKK1,IL11,NOX4,TNFSF15,DEPTOR,BMP2,SERPINB13,HEG1,RASD2,ANXA8,PDGFB,WNT7A,DUSP10,SERPINE2,DLC1,KIT,LRP4,APOE,ODAM,PSAP,ACVR1C,SPOCK3,WDR91,PPP1R1B,ACVR1,IL33,CAMK2N1,NANOS1,SORL1,FZD7,ACKR3,CCL20,NTF4,WFDC2,CCL2,CTSH,PDGFA,KIF14,TRAF5,AXIN2,R3HDML,GRM4,TGFB1,BCL2,MIR27B,RAC2,WNT3A,SMAD6,ATF3…
regulation of protein kinase activity	805	171	2.58e-10	2.07e-08	CSPG4,ITGB3,AFAP1L2,FGF1,SERPINB3,NEDD9,CAMKK1,NOX4,TNFSF15,DEPTOR,BMP2,HEG1,PDGFB,DUSP10,KIT,APOE,PPP1R1B,CAMK2N1,SORL1,PDGFA,KIF14,GRM4,TGFB1,RAC2,WNT3A,CXCL17,ERN2,IGF1R,TGFBR1,PPP1R9A,NOD1,PRKAR2B,BCCIP,DOCK3,ATP2B4,MIR21,CLU,CDK1,NGF,RGCC,MT3,TPX2,TNIK,PDE5A,BIRC7,NAB2,CHRNA3,PLK1,MAP2K6,EGFR,NCK1,AKAP13,CSF1R,CCNA1,MAP3K6,MINK1,ADCY5,CCNB1,APP,IL6R,UBB,DLG1,STAP1,CHRNA7,CCNO,PTPRB,TNF,HSP90…
regulation of hydrolase activity	1306	239	1.45e-07	6.9e-06	PTGS2,FN1,SERPINB3,NEDD9,NUAK1,CST6,ANXA8L1,LRP1,CXCL13,TNFSF15,BMP2,SERPINB13,ANXA8,TBC1D30,ARAP3,RGS9,SERPINE2,DLC1,KIT,ODAM,PSAP,ACVR1C,SPOCK3,PPP1R1B,FGD6,SORL1,NGEF,CCL20,NTF4,WFDC2,CCL2,HMGB2,CTSH,PREX1,R3HDML,EPHB3,MIR27B,PPARGC1B,WNT3A,ACAP3,SERPINB4,SERPINB11,PLXNA3,GRIN1,PPP1R16B,TIAM2,PCSK6,PERP,FGFR3,NOD1,TFPI2,TNK2,CD44,NET1,BCL2L11,RGS12,PTPRN2,MIR21,RHOH,LEPR,TBC1D2B,SERPINE1,NGF,M…
Annotation Cluster 5	Enrichment Score: 8.98274929962474
Term	Annotated	Significant	Pvalue	Padj	GeneID
cell morphogenesis	1041	239	3.96e-18	2.68e-15	CDH6,SKIL,ITGB3,GJA1,COL18A1,FLRT2,COL22A1,FN1,NEDD9,SEMA4B,CUX2,MFSD2A,LRP1,PDPN,NYAP1,NOX4,SCN1B,GDNF,GLI3,HEG1,SPARC,LGR6,ITGAV,BMPR1B,WNT7A,DLC1,KIT,LRP4,APOE,TUBB3,FGD6,GRIP1,NGEF,ZNF365,IGSF9,FZD7,MICALL2,TFCP2L1,NTF4,UNC5D,TTL,CCL2,KIF14,EGR2,HAS2,SEMA3D,PTPRS,PREX1,NTNG1,SOX6,EPHB3,BCL2,RAC2,WNT3A,LAMC2,MEF2A,RHOBTB2,GRB10,SPTBN2,BMPR2,PLXNA3,UNC13D,GRIN1,EFNB1,MSN,PLOD3,SEMA3C,TIAM2,NOTC…
cell morphogenesis involved in differentiation	753	169	3.29e-12	3.94e-10	SKIL,ITGB3,COL18A1,FLRT2,COL22A1,FN1,NEDD9,SEMA4B,CUX2,MFSD2A,LRP1,PDPN,SCN1B,GDNF,GLI3,HEG1,LGR6,ITGAV,BMPR1B,WNT7A,LRP4,APOE,TUBB3,NGEF,ZNF365,IGSF9,FZD7,MICALL2,UNC5D,TTL,KIF14,EGR2,HAS2,SEMA3D,PTPRS,PREX1,NTNG1,EPHB3,BCL2,RAC2,WNT3A,LAMC2,MEF2A,GRB10,SPTBN2,BMPR2,PLXNA3,UNC13D,GRIN1,EFNB1,PLOD3,SEMA3C,TIAM2,NOTCH3,ULK1,PPP1R9A,NOG,LAMB1,LZTS1,SPTB,SPTBN4,SEMA4A,CDHR1,CTNNB1,SLITRK5,LAMC1,RHOH…
plasma membrane bounded cell projection morphogenesis	681	155	8.66e-12	9.27e-10	SKIL,GJA1,FLRT2,FN1,SEMA4B,CUX2,MFSD2A,LRP1,PDPN,NYAP1,SCN1B,GDNF,GLI3,LGR6,BMPR1B,WNT7A,LRP4,APOE,TUBB3,GRIP1,NGEF,ZNF365,IGSF9,NTF4,UNC5D,TTL,EGR2,SEMA3D,PTPRS,NTNG1,EPHB3,BCL2,RAC2,WNT3A,LAMC2,MEF2A,GRB10,SPTBN2,BMPR2,PLXNA3,GRIN1,EFNB1,SEMA3C,TIAM2,NOTCH3,ULK1,PPP1R9A,NOG,LZTS1,SPTB,CD44,SPTBN4,SEMA4A,CTNNB1,SLITRK5,KIF20B,RHOH,NGF,CELSR2,RAP2A,PTPRZ1,SEMA4C,MT3,WNT3,TNIK,ISLR2,CHRNA3,MACF1,E…
regulation of cell morphogenesis	499	122	1.2e-11	1.24e-09	SKIL,FN1,NEDD9,SEMA4B,CUX2,MFSD2A,LRP1,PDPN,SPARC,WNT7A,DLC1,KIT,LRP4,APOE,FGD6,GRIP1,NGEF,TTL,CCL2,HAS2,SEMA3D,PTPRS,PREX1,NTNG1,EPHB3,RAC2,WNT3A,RHOBTB2,BMPR2,PLXNA3,UNC13D,GRIN1,MSN,SEMA3C,TIAM2,PPP1R9A,LZTS1,CD44,SEMA4A,MIR21,RHOH,NGF,RAP2A,SEMA4C,MT3,WNT3,GNA12,TNIK,ISLR2,CHRNA3,MACF1,CDC42EP4,CDC42SE1,CSF1R,ZSWIM6,SARM1,NGFR,WASF3,CFL1,DLG1,PALM,COCH,BCL9L,PHIP,FMNL3,SDC2,SEMA6D,TRIOBP,MYL1…
neuron projection morphogenesis	667	152	1.26e-11	1.28e-09	SKIL,GJA1,FLRT2,FN1,SEMA4B,CUX2,MFSD2A,LRP1,NYAP1,SCN1B,GDNF,GLI3,LGR6,BMPR1B,WNT7A,LRP4,APOE,TUBB3,GRIP1,NGEF,ZNF365,IGSF9,NTF4,UNC5D,TTL,EGR2,SEMA3D,PTPRS,NTNG1,EPHB3,BCL2,RAC2,WNT3A,LAMC2,MEF2A,GRB10,SPTBN2,BMPR2,PLXNA3,GRIN1,EFNB1,SEMA3C,TIAM2,NOTCH3,ULK1,PPP1R9A,NOG,LZTS1,SPTB,SPTBN4,SEMA4A,CTNNB1,SLITRK5,KIF20B,RHOH,NGF,CELSR2,RAP2A,PTPRZ1,SEMA4C,MT3,WNT3,TNIK,ISLR2,CHRNA3,MACF1,EGFR,ARTN,G…
cell projection morphogenesis	685	155	1.4e-11	1.41e-09	SKIL,GJA1,FLRT2,FN1,SEMA4B,CUX2,MFSD2A,LRP1,PDPN,NYAP1,SCN1B,GDNF,GLI3,LGR6,BMPR1B,WNT7A,LRP4,APOE,TUBB3,GRIP1,NGEF,ZNF365,IGSF9,NTF4,UNC5D,TTL,EGR2,SEMA3D,PTPRS,NTNG1,EPHB3,BCL2,RAC2,WNT3A,LAMC2,MEF2A,GRB10,SPTBN2,BMPR2,PLXNA3,GRIN1,EFNB1,SEMA3C,TIAM2,NOTCH3,ULK1,PPP1R9A,NOG,LZTS1,SPTB,CD44,SPTBN4,SEMA4A,CTNNB1,SLITRK5,KIF20B,RHOH,NGF,CELSR2,RAP2A,PTPRZ1,SEMA4C,MT3,WNT3,TNIK,ISLR2,CHRNA3,MACF1,E…
cell morphogenesis involved in neuron differentiation	604	139	4.71e-11	4.28e-09	SKIL,FLRT2,FN1,SEMA4B,CUX2,MFSD2A,LRP1,SCN1B,GDNF,GLI3,LGR6,BMPR1B,WNT7A,LRP4,APOE,TUBB3,NGEF,ZNF365,IGSF9,UNC5D,TTL,EGR2,SEMA3D,PTPRS,NTNG1,EPHB3,BCL2,RAC2,WNT3A,LAMC2,MEF2A,GRB10,SPTBN2,BMPR2,PLXNA3,GRIN1,EFNB1,SEMA3C,TIAM2,NOTCH3,ULK1,PPP1R9A,NOG,LZTS1,SPTB,SPTBN4,SEMA4A,CDHR1,SLITRK5,RHOH,NGF,CELSR2,RAP2A,PTPRZ1,SEMA4C,MT3,WNT3,TNIK,ISLR2,CHRNA3,MACF1,ARTN,GLI2,CSF1R,ZSWIM6,GAB1,MINK1,SARM1,N…
cell part morphogenesis	705	156	7.19e-11	6.48e-09	SKIL,GJA1,FLRT2,FN1,SEMA4B,CUX2,MFSD2A,LRP1,PDPN,NYAP1,SCN1B,GDNF,GLI3,LGR6,BMPR1B,WNT7A,LRP4,APOE,TUBB3,GRIP1,NGEF,ZNF365,IGSF9,NTF4,UNC5D,TTL,EGR2,SEMA3D,PTPRS,NTNG1,EPHB3,BCL2,RAC2,WNT3A,LAMC2,MEF2A,GRB10,SPTBN2,BMPR2,PLXNA3,GRIN1,EFNB1,SEMA3C,TIAM2,NOTCH3,ULK1,PPP1R9A,NOG,LZTS1,SPTB,CD44,SPTBN4,SEMA4A,CTNNB1,SLITRK5,KIF20B,RHOH,NGF,CELSR2,RAP2A,PTPRZ1,SEMA4C,MT3,WNT3,TNIK,ISLR2,CHRNA3,MACF1,E…
regulation of cell projection organization	706	156	8.04e-11	7.13e-09	SKIL,FN1,SEMA4B,CUX2,MFSD2A,NDRG4,LRP1,PDPN,SCN1B,TBC1D30,WNT7A,KIT,LRP4,APOE,GRIP1,NGEF,ZNF365,PLEK2,TTL,ITGA3,SEMA3D,PTPRS,PREX1,NTNG1,EPHB3,RAC2,WNT3A,ACAP3,BMPR2,PLXNA3,MCIDAS,GRIN1,PPP1R16B,TGFBR1,SEMA3C,TIAM2,PPP1R9A,LZTS1,ROR1,LGALS1,CD44,FZD1,SEMA4A,MIR21,NGF,RAP2A,SEMA4C,MT3,WNT3,PLD1,TNIK,TRPV4,ISLR2,CHRNA3,MACF1,CDC42EP4,DLG5,CEP120,ABL2,NCK1,PFN2,SCARF1,ZSWIM6,PTK7,TENM3,SARM1,NGFR,ZM…
regulation of plasma membrane bounded cell projection organization	696	154	9.6e-11	8.44e-09	SKIL,FN1,SEMA4B,CUX2,MFSD2A,NDRG4,LRP1,PDPN,SCN1B,TBC1D30,WNT7A,KIT,LRP4,APOE,GRIP1,NGEF,ZNF365,PLEK2,TTL,ITGA3,SEMA3D,PTPRS,PREX1,NTNG1,EPHB3,RAC2,WNT3A,ACAP3,BMPR2,PLXNA3,MCIDAS,GRIN1,PPP1R16B,TGFBR1,SEMA3C,TIAM2,PPP1R9A,LZTS1,ROR1,LGALS1,CD44,FZD1,SEMA4A,NGF,RAP2A,SEMA4C,MT3,WNT3,PLD1,TNIK,TRPV4,ISLR2,CHRNA3,MACF1,CDC42EP4,DLG5,CEP120,ABL2,NCK1,PFN2,SCARF1,ZSWIM6,PTK7,TENM3,SARM1,NGFR,ZMYND8,C…
positive regulation of cell development	570	130	3.77e-10	2.91e-08	SKIL,FN1,ZEB1,NEDD9,CUX2,NDRG4,SMAD7,LRP1,SCN1B,BMP2,GLI3,BNC1,SERPINE2,KIT,APOE,GRIP1,RASSF10,ZNF365,ITGA3,RARB,EGR2,HAS2,PREX1,TGFB1,BCL2,GPR68,WNT3A,PROC,BMPR2,PLXNA3,UNC13D,SEMA3C,TIAM2,PPP1R9A,ROR1,FZD1,CTNNB1,BRINP1,KIF20B,NGF,PRKCH,PTPRZ1,ASPM,WNT3,PDE5A,ISLR2,MACF1,DUOXA1,HIF1A,DLG5,ABL2,NCK1,GLI2,SCARF1,PTK7,TENM3,NGFR,ZMYND8,BCL6,XRCC2,TRIOBP,TNF,GJC2,ARSB,DBN1,IL1B,AURKA,PRMT5,KIDINS22…
positive regulation of nervous system development	552	126	6.67e-10	4.94e-08	AMIGO2,SKIL,FLRT2,FN1,ZEB1,CUX2,NDRG4,LRP1,SCN1B,BMP2,GLI3,WNT7A,SERPINE2,KIT,APOE,GRIP1,RASSF10,ZNF365,ITGA3,RARB,EGR2,TGFB1,EPHB3,BCL2,WNT3A,BMPR2,PLXNA3,TIAM2,PPP1R9A,ROR1,FZD1,SEMA4A,CTNNB1,SLITRK5,CLSTN1,BRINP1,KIF20B,NGF,PRKCH,PTPRZ1,ASPM,WNT3,ISLR2,MACF1,DUOXA1,HIF1A,DLG5,ABL2,NCK1,GLI2,CLSTN3,SCARF1,PTK7,TENM3,NGFR,ZMYND8,WASF3,BCL6,XRCC2,TNF,GJC2,CDC20,ARSB,DBN1,IL1B,PRMT5,KIDINS220,CPNE…
axon development	530	120	2.85e-09	1.86e-07	SKIL,FLRT2,FN1,SEMA4B,TNC,LRP1,SCN1B,GDNF,GLI3,LGR6,BMPR1B,WNT7A,LRP4,APOE,TUBB3,IGSF9,UNC5D,TTL,EGR2,SEMA3D,PTPRS,NTNG1,EPHB3,BCL2,TSPAN2,RAC2,WNT3A,LAMC2,GRB10,SPTBN2,BMPR2,PLXNA3,GRIN1,EFNB1,SEMA3C,TIAM2,NOTCH3,ULK1,NOG,SPTB,SPTBN4,SEMA4A,SLITRK5,RHOH,NGF,PTPRZ1,SEMA4C,MT3,NREP,WNT3,ISLR2,MACF1,ARTN,GLI2,CSF1R,CRTAC1,SCARF1,ZSWIM6,GAB1,NGFR,APP,PLCG1,LAMB2,ITGB1,SIAH1,SEMA6D,PTPRM,HSP90AA1,FGF…
cellular component morphogenesis	800	166	2.91e-09	1.87e-07	SKIL,GJA1,FLRT2,FN1,SEMA4B,CUX2,MFSD2A,LRP1,PDPN,NYAP1,SCN1B,GDNF,GLI3,LGR6,BMPR1B,WNT7A,LRP4,APOE,TUBB3,GRIP1,NGEF,ZNF365,IGSF9,NTF4,UNC5D,TTL,EGR2,SEMA3D,PTPRS,NTNG1,EPHB3,BCL2,RAC2,WNT3A,LAMC2,MEF2A,GRB10,SPTBN2,BMPR2,PLXNA3,GRIN1,EFNB1,SEMA3C,TIAM2,NOTCH3,ULK1,PPP1R9A,NOG,LZTS1,SPTB,CD44,SPTBN4,SEMA4A,CTNNB1,SLITRK5,KIF20B,RHOH,NGF,CELSR2,RAP2A,PTPRZ1,SEMA4C,MT3,CLASP1,WNT3,TNIK,ISLR2,CHRNA3,…
positive regulation of neurogenesis	485	112	2.99e-09	1.9e-07	SKIL,FN1,ZEB1,CUX2,NDRG4,LRP1,SCN1B,BMP2,GLI3,SERPINE2,KIT,APOE,GRIP1,RASSF10,ZNF365,ITGA3,RARB,EGR2,TGFB1,BCL2,WNT3A,BMPR2,PLXNA3,TIAM2,PPP1R9A,ROR1,FZD1,CTNNB1,BRINP1,KIF20B,NGF,PRKCH,PTPRZ1,ASPM,WNT3,ISLR2,MACF1,DUOXA1,HIF1A,DLG5,ABL2,NCK1,GLI2,SCARF1,PTK7,TENM3,NGFR,ZMYND8,BCL6,XRCC2,TNF,GJC2,ARSB,DBN1,IL1B,PRMT5,KIDINS220,CPNE5,ROBO1,SPEN,AMIGO1,NFE2L2,BMP6,MIR221,FZD4,SS18L1,WNT5A,FEZ1,SPAG…
regulation of neuron projection development	517	117	4.64e-09	2.83e-07	SKIL,FN1,SEMA4B,CUX2,MFSD2A,NDRG4,LRP1,SCN1B,WNT7A,LRP4,APOE,GRIP1,NGEF,ZNF365,TTL,ITGA3,SEMA3D,PTPRS,PREX1,NTNG1,EPHB3,WNT3A,ACAP3,BMPR2,PLXNA3,GRIN1,SEMA3C,TIAM2,PPP1R9A,LZTS1,ROR1,LGALS1,FZD1,SEMA4A,NGF,RAP2A,SEMA4C,MT3,WNT3,TNIK,TRPV4,ISLR2,CHRNA3,MACF1,DLG5,ABL2,NCK1,SCARF1,ZSWIM6,PTK7,TENM3,SARM1,NGFR,ZMYND8,CFL1,SDC2,SEMA6D,CDC20,ARSB,LRRK2,DBN1,NFATC4,TANC2,KIDINS220,CTTN,CPNE5,ROBO1,AMIG…
chemotaxis	655	140	7.55e-09	4.37e-07	GPNMB,ITGB3,FGF1,FLRT2,SEMA4B,LRP1,CXCL14,CXCL13,SCN1B,GDNF,GLI3,LGR6,PDGFB,ITGAV,BMPR1B,KIT,CMTM3,TUBB3,IGSF9,ACKR3,CCL20,UNC5D,CCL2,HMGB2,PDGFA,EGR2,SEMA3D,PREX1,TGFB1,EPHB3,RAC2,WNT3A,LAMC2,ALOX5,CXCL17,GRB10,SPTBN2,BMPR2,PLXNA3,EFNB1,PLEKHG5,SEMA3C,NOTCH3,NOG,SPTB,SPTBN4,SEMA4A,RHOH,SERPINE1,SEMA4C,WNT3,PLD1,TRPV4,ARTN,CMTM7,GLI2,CSF1R,ZSWIM6,GAB1,NGFR,APP,IL6R,PLCG1,LAMB2,STAP1,SIAH1,RALA,AN…
axon guidance	284	74	7.73e-09	4.43e-07	FLRT2,SEMA4B,LRP1,SCN1B,GDNF,GLI3,LGR6,BMPR1B,TUBB3,IGSF9,UNC5D,EGR2,SEMA3D,EPHB3,RAC2,WNT3A,LAMC2,GRB10,SPTBN2,BMPR2,PLXNA3,EFNB1,SEMA3C,NOTCH3,NOG,SPTB,SPTBN4,SEMA4A,RHOH,SEMA4C,WNT3,ARTN,GLI2,CSF1R,ZSWIM6,GAB1,NGFR,APP,PLCG1,LAMB2,SIAH1,SEMA6D,PTPRM,EFNA3,OPHN1,ROBO1,SEMA5B,CRMP1,NFIB,WNT5A,PRKCA,FEZ1,NRXN3,NRTN,SPTAN1,SEMA5A,FYN,PLXND1,SPTBN1,UNC5C,SHH,SEMA4F,CXCR4,CHL1,DOK1,ETV1,CHN1,RET,ARH…
axonogenesis	482	110	8.27e-09	4.68e-07	SKIL,FLRT2,FN1,SEMA4B,LRP1,SCN1B,GDNF,GLI3,LGR6,BMPR1B,WNT7A,LRP4,APOE,TUBB3,IGSF9,UNC5D,TTL,EGR2,SEMA3D,PTPRS,NTNG1,EPHB3,BCL2,RAC2,WNT3A,LAMC2,GRB10,SPTBN2,BMPR2,PLXNA3,GRIN1,EFNB1,SEMA3C,TIAM2,NOTCH3,ULK1,NOG,SPTB,SPTBN4,SEMA4A,SLITRK5,RHOH,NGF,PTPRZ1,SEMA4C,MT3,WNT3,ISLR2,MACF1,ARTN,GLI2,CSF1R,ZSWIM6,GAB1,NGFR,APP,PLCG1,LAMB2,ITGB1,SIAH1,SEMA6D,PTPRM,HSP90AA1,FGFR2,DBN1,EFNA3,OPHN1,RAPH1,CTTN…
neuron projection guidance	285	74	9.1e-09	5.05e-07	FLRT2,SEMA4B,LRP1,SCN1B,GDNF,GLI3,LGR6,BMPR1B,TUBB3,IGSF9,UNC5D,EGR2,SEMA3D,EPHB3,RAC2,WNT3A,LAMC2,GRB10,SPTBN2,BMPR2,PLXNA3,EFNB1,SEMA3C,NOTCH3,NOG,SPTB,SPTBN4,SEMA4A,RHOH,SEMA4C,WNT3,ARTN,GLI2,CSF1R,ZSWIM6,GAB1,NGFR,APP,PLCG1,LAMB2,SIAH1,SEMA6D,PTPRM,EFNA3,OPHN1,ROBO1,SEMA5B,CRMP1,NFIB,WNT5A,PRKCA,FEZ1,NRXN3,NRTN,SPTAN1,SEMA5A,FYN,PLXND1,SPTBN1,UNC5C,SHH,SEMA4F,CXCR4,CHL1,DOK1,ETV1,CHN1,RET,ARH…
taxis	657	140	9.25e-09	5.1e-07	GPNMB,ITGB3,FGF1,FLRT2,SEMA4B,LRP1,CXCL14,CXCL13,SCN1B,GDNF,GLI3,LGR6,PDGFB,ITGAV,BMPR1B,KIT,CMTM3,TUBB3,IGSF9,ACKR3,CCL20,UNC5D,CCL2,HMGB2,PDGFA,EGR2,SEMA3D,PREX1,TGFB1,EPHB3,RAC2,WNT3A,LAMC2,ALOX5,CXCL17,GRB10,SPTBN2,BMPR2,PLXNA3,EFNB1,PLEKHG5,SEMA3C,NOTCH3,NOG,SPTB,SPTBN4,SEMA4A,RHOH,SERPINE1,SEMA4C,WNT3,PLD1,TRPV4,ARTN,CMTM7,GLI2,CSF1R,ZSWIM6,GAB1,NGFR,APP,IL6R,PLCG1,LAMB2,STAP1,SIAH1,RALA,AN…
positive regulation of cell projection organization	394	89	3.5e-07	1.53e-05	SKIL,FN1,CUX2,NDRG4,LRP1,SCN1B,KIT,APOE,GRIP1,PLEK2,ITGA3,RAC2,WNT3A,BMPR2,PLXNA3,TGFBR1,TIAM2,PPP1R9A,ROR1,FZD1,MIR21,NGF,WNT3,ISLR2,MACF1,CDC42EP4,DLG5,CEP120,ABL2,NCK1,SCARF1,PTK7,TENM3,NGFR,ZMYND8,TAPT1,PALM,RALA,ARSB,DBN1,KIDINS220,CPNE5,ROBO1,AMIGO1,ANLN,NFE2L2,CENPJ,MIR221,FZD4,MSTN,SS18L1,WNT5A,FEZ1,NEURL1,C15orf62,ALK,FNBP1L,SEMA5A,FYN,DBNL,PLXND1,NAV3,STYXL1,TOX,ANKRD1,CXCR4,CX3CL1,HAP1…
positive regulation of neuron differentiation	380	86	5.05e-07	2.11e-05	SKIL,FN1,ZEB1,CUX2,NDRG4,LRP1,SCN1B,BMP2,APOE,GRIP1,ITGA3,RARB,BCL2,WNT3A,BMPR2,PLXNA3,TIAM2,PPP1R9A,ROR1,FZD1,BRINP1,NGF,WNT3,ISLR2,MACF1,DUOXA1,DLG5,ABL2,NCK1,GLI2,SCARF1,PTK7,TENM3,NGFR,ZMYND8,BCL6,ARSB,DBN1,KIDINS220,CPNE5,ROBO1,AMIGO1,NFE2L2,BMP6,MIR221,FZD4,SS18L1,WNT5A,FEZ1,SPAG9,NEURL1,ALK,MMD,NAP1L2,SEMA5A,CSNK1E,FYN,DBNL,PLXND1,ECT2,ZC4H2,IMPACT,STYXL1,RARA,TOX,ANKRD1,TCF4,CXCR4,CX3CL1,…
regulation of cell morphogenesis involved in differentiation	310	72	1.54e-06	5.84e-05	SKIL,FN1,NEDD9,SEMA4B,CUX2,LRP1,PDPN,WNT7A,LRP4,APOE,NGEF,TTL,HAS2,SEMA3D,PTPRS,PREX1,EPHB3,WNT3A,BMPR2,PLXNA3,UNC13D,GRIN1,SEMA3C,TIAM2,PPP1R9A,LZTS1,SEMA4A,NGF,RAP2A,SEMA4C,MT3,WNT3,TNIK,ISLR2,CHRNA3,MACF1,ZSWIM6,SARM1,NGFR,CFL1,SDC2,SEMA6D,TRIOBP,LRRK2,DBN1,NFATC4,TANC2,CTTN,ROBO1,AMIGO1,SEMA5B,MYADM,C1QBP,SS18L1,WNT5A,SEMA5A,DBNL,PLXND1,SEMA4F,RTN4R,RTN4,PAK1,CALR,RNF6,CHN1,FBXW8,HECW2,RET,AR…
positive regulation of neuron projection development	290	66	8.47e-06	0.000258135	SKIL,FN1,CUX2,NDRG4,LRP1,SCN1B,APOE,GRIP1,ITGA3,WNT3A,BMPR2,PLXNA3,TIAM2,PPP1R9A,ROR1,FZD1,NGF,WNT3,ISLR2,MACF1,DLG5,ABL2,NCK1,SCARF1,PTK7,TENM3,NGFR,ZMYND8,ARSB,DBN1,KIDINS220,CPNE5,ROBO1,AMIGO1,NFE2L2,MIR221,FZD4,SS18L1,WNT5A,FEZ1,NEURL1,ALK,SEMA5A,FYN,DBNL,PLXND1,STYXL1,TOX,ANKRD1,CXCR4,CX3CL1,PAK1,CNR1,GPC2,TMEM30A,CAMK1D,FBXW8,NDNF,RET,ARHGAP35,PTK6,CAMK1,PLXNA4,IQGAP1,NEDD4L,ITSN1
regulation of axonogenesis	186	45	4.7e-05	0.00114044	SKIL,FN1,SEMA4B,LRP1,WNT7A,LRP4,APOE,TTL,SEMA3D,PTPRS,EPHB3,WNT3A,BMPR2,PLXNA3,GRIN1,SEMA3C,TIAM2,SEMA4A,NGF,SEMA4C,MT3,WNT3,ISLR2,MACF1,ZSWIM6,NGFR,SEMA6D,DBN1,CTTN,ROBO1,AMIGO1,SEMA5B,WNT5A,SEMA5A,DBNL,PLXND1,SEMA4F,RTN4R,RTN4,PAK1,RNF6,CHN1,RET,ARHGAP35,PLXNA4
Annotation Cluster 6	Enrichment Score: 8.97291209763288
Term	Annotated	Significant	Pvalue	Padj	GeneID
positive regulation of protein metabolic process	1724	351	2.46e-17	1.21e-14	PTGS2,GPNMB,CSPG4,ITGB3,GJA1,AFAP1L2,FGF1,FN1,SERPINB3,NEDD9,NDRG4,SMAD7,SNAI2,LRP1,OSBPL7,CAMKK1,IL11,NOX4,TNFSF15,BMP2,RASD2,PDGFB,WNT7A,DLC1,KIT,LRP4,APOE,ODAM,PSAP,ACVR1C,ACVR1,IL33,SORL1,FZD7,ACKR3,CCL20,NTF4,CCL2,CTSH,PDGFA,KIF14,TRAF5,AXIN2,GRM4,TGFB1,BCL2,MIR27B,WNT3A,CXCL17,USP13,NDST1,ERN2,TRABD2B,BMPR2,GLIPR2,IGF1R,GRIN1,MSN,PPP1R16B,TGFBR1,DACT1,PPP1R9A,PERP,VGLL4,LIMCH1,FGFR3,NOD1,TS…
positive regulation of cellular protein metabolic process	1646	334	2.81e-16	9.79e-14	PTGS2,GPNMB,CSPG4,ITGB3,AFAP1L2,FGF1,FN1,SERPINB3,NEDD9,NDRG4,SMAD7,SNAI2,LRP1,OSBPL7,CAMKK1,IL11,NOX4,TNFSF15,BMP2,RASD2,PDGFB,WNT7A,DLC1,KIT,LRP4,APOE,ODAM,PSAP,ACVR1C,ACVR1,IL33,FZD7,ACKR3,CCL20,NTF4,CCL2,CTSH,PDGFA,KIF14,TRAF5,AXIN2,GRM4,TGFB1,BCL2,MIR27B,WNT3A,CXCL17,USP13,NDST1,ERN2,TRABD2B,BMPR2,GLIPR2,IGF1R,GRIN1,MSN,PPP1R16B,TGFBR1,DACT1,PPP1R9A,PERP,VGLL4,LIMCH1,FGFR3,NOD1,TSLP,PRKAR2B,…
positive regulation of protein modification process	1262	269	7.13e-16	2.27e-13	PTGS2,GPNMB,CSPG4,ITGB3,AFAP1L2,FGF1,NEDD9,NDRG4,SMAD7,SNAI2,LRP1,CAMKK1,IL11,NOX4,TNFSF15,BMP2,RASD2,PDGFB,WNT7A,DLC1,KIT,LRP4,APOE,ODAM,PSAP,ACVR1,FZD7,ACKR3,CCL20,NTF4,CCL2,PDGFA,KIF14,TRAF5,AXIN2,GRM4,TGFB1,BCL2,MIR27B,WNT3A,CXCL17,NDST1,ERN2,TRABD2B,BMPR2,GLIPR2,IGF1R,PPP1R16B,TGFBR1,PPP1R9A,LIMCH1,FGFR3,NOD1,TSLP,PRKAR2B,SOX4,ROR1,TNK2,CD44,FZD1,DOCK3,ATP2B4,CTNNB1,MIR21,CLU,CDK1,LEPR,FZR1,…
phosphorylation	2455	456	5.85e-15	1.44e-12	PKDCC,PTGS2,GPNMB,CSPG4,ITGB3,AFAP1L2,FGF1,FN1,SERPINB3,NEDD9,IP6K3,NDRG4,SMAD7,STK38L,NUAK1,MAPK4,LRP1,CAMKK1,IL11,NOX4,TNFSF15,DEPTOR,GDNF,BMP2,HEG1,PDGFB,ITGAV,BMPR1B,WNT7A,DUSP10,IRS1,KIT,LRP4,APOE,ODAM,PSAP,ACVR1C,WDR91,PPP1R1B,ACVR1,CAMK2N1,SORL1,MEX3B,FZD7,ACKR3,CCL20,NTF4,CCL2,CTSH,PDGFA,KIF14,TRAF5,AXIN2,COX6B2,GRM4,TGFB1,EPHB3,BCL2,NUAK2,MIR27B,PPARGC1B,STK32A,RAC2,WNT3A,SMAD6,ATF3,MEF2…
protein phosphorylation	2014	382	7.37e-14	1.29e-11	PKDCC,PTGS2,GPNMB,CSPG4,ITGB3,AFAP1L2,FGF1,FN1,SERPINB3,NEDD9,IP6K3,NDRG4,SMAD7,STK38L,NUAK1,MAPK4,LRP1,CAMKK1,IL11,NOX4,TNFSF15,DEPTOR,GDNF,BMP2,HEG1,PDGFB,ITGAV,BMPR1B,WNT7A,DUSP10,IRS1,KIT,LRP4,APOE,ODAM,PSAP,ACVR1C,PPP1R1B,ACVR1,CAMK2N1,SORL1,MEX3B,FZD7,ACKR3,CCL20,NTF4,CCL2,CTSH,PDGFA,KIF14,TRAF5,AXIN2,GRM4,TGFB1,EPHB3,BCL2,NUAK2,MIR27B,STK32A,RAC2,WNT3A,SMAD6,ATF3,MEF2A,CXCL17,NDST1,SPTBN2,…
positive regulation of transferase activity	694	161	6.5e-13	9.13e-11	CSPG4,ITGB3,AFAP1L2,FGF1,NEDD9,CAMKK1,NOX4,TNFSF15,BMP2,PDGFB,IRS1,KIT,SORL1,PDGFA,KIF14,GRM4,TGFB1,EPHB3,WNT3A,CXCL17,ERN2,IGF1R,TGFBR1,PPP1R9A,FGFR3,NOD1,PRKAR2B,ROR1,DOCK3,ATP2B4,CTNNB1,MIR21,CLU,CDK1,FZR1,NGF,RGCC,MT3,TPX2,TNIK,PDE5A,BIRC7,NAB2,AXL,CHRNA3,CD200,PLK1,MAP2K6,EGFR,AKAP13,CSF1R,MAP3K6,MINK1,ADCY5,CCNB1,IL6R,UBB,PARM1,DLG1,CDC14B,STAP1,CHRNA7,CD19,VAC14,TNF,HSP90AA1,FGFR2,CDC20B,C…
positive regulation of MAPK cascade	554	133	5.62e-12	6.26e-10	GPNMB,CSPG4,FGF1,NDRG4,LRP1,IL11,NOX4,BMP2,PDGFB,WNT7A,KIT,APOE,PSAP,FZD7,ACKR3,CCL20,CCL2,PDGFA,TRAF5,GRM4,TGFB1,MIR27B,CXCL17,NDST1,ERN2,GLIPR2,IGF1R,TGFBR1,FGFR3,NOD1,ROR1,CD44,CTNNB1,MIR21,CDK1,NGF,SEMA4C,MT3,TNIK,PDE5A,BIRC7,TRPV4,ADRA1B,SOX2,MAP2K6,EGFR,AKAP13,CSF1R,DNAJC27,MAP3K6,PRKCE,MINK1,APP,MIR27A,C1QTNF1,GNAI2,UBB,CHRNA7,SORBS3,ARL6IP5,TNF,FGFR2,LRRK2,KDR,MAP4K5,ITGA1,GAS6,SASH1,IL1B…
positive regulation of kinase activity	613	142	1.75e-11	1.71e-09	CSPG4,ITGB3,AFAP1L2,FGF1,NEDD9,CAMKK1,NOX4,TNFSF15,BMP2,PDGFB,IRS1,KIT,PDGFA,KIF14,GRM4,TGFB1,EPHB3,WNT3A,CXCL17,ERN2,IGF1R,TGFBR1,PPP1R9A,FGFR3,NOD1,PRKAR2B,ROR1,DOCK3,ATP2B4,MIR21,CLU,CDK1,NGF,RGCC,MT3,TPX2,TNIK,PDE5A,BIRC7,NAB2,AXL,CHRNA3,MAP2K6,EGFR,AKAP13,CSF1R,MAP3K6,MINK1,ADCY5,CCNB1,IL6R,UBB,DLG1,STAP1,CHRNA7,CD19,VAC14,TNF,HSP90AA1,FGFR2,CALM3,LRRK2,KDR,MAP4K5,PSRC1,ITGA1,GAS6,NBN,SASH1,…
signal transduction by protein phosphorylation	953	196	2.2e-10	1.79e-08	GPNMB,CSPG4,FGF1,FN1,SERPINB3,NDRG4,MAPK4,LRP1,IL11,NOX4,GDNF,BMP2,PDGFB,ITGAV,WNT7A,DUSP10,IRS1,KIT,APOE,PSAP,CAMK2N1,SORL1,FZD7,ACKR3,CCL20,CCL2,CTSH,PDGFA,TRAF5,GRM4,TGFB1,MIR27B,ATF3,MEF2A,CXCL17,NDST1,SPTBN2,ERN2,GLIPR2,IGF1R,GRIN1,TGFBR1,DACT1,FGFR3,NOD1,ROR1,SPTB,CD44,SPTBN4,CTNNB1,MIR21,CDK1,PPM1L,ZFP36L1,NGF,FAM83D,RAP2A,SEMA4C,MT3,WNK2,TNIK,PDE5A,BIRC7,TRPV4,IL31RA,ADRA1B,SOX2,MAP2K6,EG…
positive regulation of protein kinase activity	539	125	2.71e-10	2.15e-08	CSPG4,ITGB3,AFAP1L2,FGF1,NEDD9,CAMKK1,NOX4,TNFSF15,BMP2,PDGFB,KIT,PDGFA,KIF14,GRM4,TGFB1,WNT3A,CXCL17,ERN2,TGFBR1,PPP1R9A,NOD1,PRKAR2B,DOCK3,ATP2B4,MIR21,CLU,CDK1,NGF,RGCC,MT3,TPX2,TNIK,PDE5A,BIRC7,NAB2,CHRNA3,MAP2K6,EGFR,AKAP13,CSF1R,MAP3K6,MINK1,ADCY5,CCNB1,IL6R,UBB,DLG1,STAP1,CHRNA7,TNF,HSP90AA1,CALM3,LRRK2,MAP4K5,PSRC1,ITGA1,GAS6,SASH1,IL1B,MAP3K2,PBK,KIDINS220,FAM20A,ROBO1,MAP4K3,FZD4,ACE,CD…
MAPK cascade	944	194	2.92e-10	2.31e-08	GPNMB,CSPG4,FGF1,FN1,SERPINB3,NDRG4,MAPK4,LRP1,IL11,NOX4,GDNF,BMP2,PDGFB,ITGAV,WNT7A,DUSP10,IRS1,KIT,APOE,PSAP,CAMK2N1,SORL1,FZD7,ACKR3,CCL20,CCL2,CTSH,PDGFA,TRAF5,GRM4,TGFB1,MIR27B,ATF3,MEF2A,CXCL17,NDST1,SPTBN2,ERN2,GLIPR2,IGF1R,GRIN1,TGFBR1,DACT1,FGFR3,NOD1,ROR1,SPTB,CD44,SPTBN4,CTNNB1,MIR21,CDK1,PPM1L,ZFP36L1,NGF,FAM83D,RAP2A,SEMA4C,MT3,WNK2,TNIK,PDE5A,BIRC7,TRPV4,IL31RA,ADRA1B,SOX2,MAP2K6,EG…
regulation of MAPK cascade	752	161	4.83e-10	3.65e-08	GPNMB,CSPG4,FGF1,FN1,SERPINB3,NDRG4,LRP1,IL11,NOX4,BMP2,PDGFB,WNT7A,DUSP10,KIT,APOE,PSAP,CAMK2N1,SORL1,FZD7,ACKR3,CCL20,CCL2,PDGFA,TRAF5,GRM4,TGFB1,MIR27B,ATF3,CXCL17,NDST1,ERN2,GLIPR2,IGF1R,TGFBR1,DACT1,FGFR3,NOD1,ROR1,CD44,CTNNB1,MIR21,CDK1,NGF,FAM83D,RAP2A,SEMA4C,MT3,WNK2,TNIK,PDE5A,BIRC7,TRPV4,ADRA1B,SOX2,MAP2K6,EGFR,AKAP13,CSF1R,DNAJC27,MAP3K6,PRKCE,MINK1,APP,MIR27A,C1QTNF1,GNAI2,UBB,DLG1,CH…
positive regulation of MAP kinase activity	264	72	1.49e-09	1.01e-07	CSPG4,FGF1,NOX4,BMP2,PDGFB,KIT,PDGFA,GRM4,TGFB1,CXCL17,ERN2,TGFBR1,NOD1,CDK1,NGF,TNIK,PDE5A,BIRC7,MAP2K6,EGFR,AKAP13,MAP3K6,UBB,CHRNA7,TNF,LRRK2,MAP4K5,ITGA1,SASH1,IL1B,MAP3K2,PBK,KIDINS220,ROBO1,MAP4K3,FZD4,CD81,WNT5A,SPAG9,TNFSF11,ALK,THBS1,MAP3K7,DBNL,GHR,FZD10,GADD45B,DUSP9,HTR2B,MAP3K4,SOD1,CXCR4,SAA1,TRAF6,PAK1,ARRB1,PTPRC,IL34,TLR4,AJUBA,MAPK14,FGF2,ADAM9,RET,STK39,HRAS,RIPK1,IQGAP1,IKBKG,…
positive regulation of protein serine/threonine kinase activity	345	87	2.19e-09	1.44e-07	CSPG4,FGF1,NOX4,BMP2,PDGFB,KIT,PDGFA,GRM4,TGFB1,CXCL17,ERN2,TGFBR1,NOD1,ATP2B4,CDK1,NGF,RGCC,TNIK,PDE5A,BIRC7,MAP2K6,EGFR,AKAP13,CSF1R,MAP3K6,CCNB1,UBB,CHRNA7,TNF,CALM3,LRRK2,MAP4K5,PSRC1,ITGA1,SASH1,IL1B,MAP3K2,PBK,KIDINS220,FAM20A,ROBO1,MAP4K3,FZD4,CD81,WNT5A,SPAG9,TNFSF11,ALK,THBS1,PKD1,MAP3K7,DBNL,GHR,FZD10,GADD45B,DUSP9,HTR2B,SPDYA,PSMD10,MAP3K4,SOD1,CXCR4,SAA1,TRAF6,PAK1,CKS2,ARRB1,CAB39L,D…
regulation of MAP kinase activity	342	86	3.14e-09	1.98e-07	CSPG4,FGF1,SERPINB3,NOX4,BMP2,PDGFB,DUSP10,KIT,APOE,SORL1,PDGFA,GRM4,TGFB1,CXCL17,ERN2,IGF1R,TGFBR1,NOD1,CDK1,NGF,TNIK,PDE5A,BIRC7,MAP2K6,EGFR,AKAP13,MAP3K6,UBB,CHRNA7,TNF,LRRK2,MAP4K5,GBA,ITGA1,SASH1,IL1B,MAP3K2,PBK,KIDINS220,ROBO1,MAP4K3,HMGCR,FZD4,CD81,WNT5A,SPAG9,TNFSF11,ALK,THBS1,DUSP14,PRKCD,MAP3K7,DBNL,GHR,FZD10,GADD45B,DUSP9,HTR2B,SH2B3,MAP3K4,SOD1,CXCR4,SAA1,TRAF6,PAK1,ARRB1,RGS14,HGS,PT…
regulation of protein serine/threonine kinase activity	527	117	1.47e-08	7.82e-07	CSPG4,FGF1,SERPINB3,NOX4,BMP2,HEG1,PDGFB,DUSP10,KIT,APOE,SORL1,PDGFA,GRM4,TGFB1,CXCL17,ERN2,IGF1R,TGFBR1,NOD1,PRKAR2B,BCCIP,ATP2B4,CDK1,NGF,RGCC,TNIK,PDE5A,BIRC7,PLK1,MAP2K6,EGFR,AKAP13,CSF1R,CCNA1,MAP3K6,CCNB1,UBB,CHRNA7,CCNO,TNF,CALM3,LRRK2,MAP4K5,GBA,PSRC1,ITGA1,SASH1,IL1B,MAP3K2,PBK,KIDINS220,FAM20A,CDKN2A,ROBO1,MAP4K3,HMGCR,CDC25C,FZD4,CD81,WNT5A,CCNL2,SPAG9,TNFSF11,ALK,THBS1,PKD1,DUSP14,PRK…
activation of protein kinase activity	331	81	3.28e-08	1.68e-06	CSPG4,ITGB3,FGF1,TNFSF15,BMP2,PDGFB,KIT,KIF14,GRM4,CXCL17,ERN2,TGFBR1,NOD1,PRKAR2B,MIR21,CDK1,NGF,RGCC,MT3,TPX2,TNIK,BIRC7,CHRNA3,MAP2K6,EGFR,MAP3K6,MINK1,ADCY5,IL6R,UBB,DLG1,CHRNA7,TNF,LRRK2,MAP4K5,ITGA1,GAS6,IL1B,MAP3K2,PBK,KIDINS220,MAP4K3,CD81,WNT5A,SPAG9,TNFSF11,PAK6,ALK,THBS1,PRKCD,MAP3K7,DBNL,COPS8,GHR,ECT2,GADD45B,DUSP9,SPDYA,MAP3K4,SOD1,CXCR4,SAA1,TRAF6,PAK1,ARRB1,DBF4B,PTPRC,TLR4,ADCY9,…
activation of MAPK activity	156	47	3.86e-08	1.96e-06	CSPG4,FGF1,BMP2,KIT,GRM4,CXCL17,ERN2,NOD1,CDK1,BIRC7,MAP2K6,MAP3K6,UBB,CHRNA7,TNF,LRRK2,MAP4K5,ITGA1,IL1B,MAP3K2,PBK,CD81,WNT5A,SPAG9,TNFSF11,ALK,THBS1,MAP3K7,DBNL,GHR,DUSP9,SOD1,CXCR4,SAA1,TRAF6,ARRB1,PTPRC,TLR4,MAPK14,FGF2,RET,STK39,RIPK1,IKBKG,NRG1,IQGAP3,PLCE1
positive regulation of hydrolase activity	773	148	3.2e-06	0.000108473	FN1,SERPINB3,NEDD9,CXCL13,TNFSF15,BMP2,TBC1D30,ARAP3,RGS9,DLC1,KIT,ODAM,PSAP,ACVR1C,NGEF,CCL20,NTF4,CCL2,HMGB2,CTSH,PREX1,MIR27B,PPARGC1B,WNT3A,ACAP3,GRIN1,TIAM2,PERP,FGFR3,NOD1,NET1,BCL2L11,RGS12,MIR21,TBC1D2B,NGF,NKX3-1,DOCK9,AGAP3,ARHGAP6,TBC1D10A,CD200,AGFG1,ABL2,EGFR,PFN2,PIDD1,NGFR,APP,PLCG1,RASA4B,ARHGAP11A,DOCK8,ITGB1,GAPVD1,ARL6IP5,MIR205,TNF,FGFR2,CALM3,DEPDC1,LRRK2,EFNA3,VRK3,OPHN1,ITG…
ERK1 and ERK2 cascade	325	72	9.17e-06	0.000276189	GPNMB,FN1,NDRG4,LRP1,NOX4,BMP2,PDGFB,ITGAV,DUSP10,APOE,CAMK2N1,ACKR3,CCL20,CCL2,CTSH,PDGFA,TGFB1,MIR27B,ATF3,GLIPR2,FGFR3,NOD1,CD44,MIR21,ZFP36L1,FAM83D,MT3,WNK2,TRPV4,EGFR,CSF1R,DNAJC27,APP,MIR27A,GNAI2,DLG1,CHRNA7,TNF,FGFR2,KDR,VRK3,GAS6,IL1B,PRMT5,HMGCR,MIR221,NECAB2,PRKCA,MIR23A,TNFSF11,APIP,FLCN,NPNT,DUSP9,HTR2B,ROS1,CX3CL1,ARRB1,RGS14,PDGFRA,PTPRC,SPRED1,CD36,TLR4,FGF2,ABCA7,GCNT2,PHB2,DSTY…
positive regulation of ERK1 and ERK2 cascade	215	52	1.28e-05	0.000368126	GPNMB,NDRG4,LRP1,NOX4,BMP2,PDGFB,APOE,ACKR3,CCL20,CCL2,PDGFA,TGFB1,MIR27B,GLIPR2,FGFR3,NOD1,CD44,MIR21,MT3,TRPV4,EGFR,CSF1R,DNAJC27,APP,MIR27A,GNAI2,CHRNA7,TNF,FGFR2,KDR,GAS6,HMGCR,MIR221,NECAB2,PRKCA,MIR23A,TNFSF11,NPNT,HTR2B,CX3CL1,ARRB1,PDGFRA,PTPRC,CD36,TLR4,FGF2,ABCA7,GCNT2,PHB2,DSTYK,HRAS,HMGB1
regulation of ERK1 and ERK2 cascade	306	68	1.44e-05	0.000409525	GPNMB,FN1,NDRG4,LRP1,NOX4,BMP2,PDGFB,DUSP10,APOE,CAMK2N1,ACKR3,CCL20,CCL2,PDGFA,TGFB1,MIR27B,ATF3,GLIPR2,FGFR3,NOD1,CD44,MIR21,FAM83D,MT3,WNK2,TRPV4,EGFR,CSF1R,DNAJC27,APP,MIR27A,GNAI2,DLG1,CHRNA7,TNF,FGFR2,KDR,VRK3,GAS6,IL1B,PRMT5,HMGCR,MIR221,NECAB2,PRKCA,MIR23A,TNFSF11,APIP,FLCN,NPNT,DUSP9,HTR2B,ROS1,CX3CL1,ARRB1,RGS14,PDGFRA,PTPRC,SPRED1,CD36,TLR4,FGF2,ABCA7,GCNT2,PHB2,DSTYK,HRAS,HMGB1
Annotation Cluster 7	Enrichment Score: 8.16979007526717
Term	Annotated	Significant	Pvalue	Padj	GeneID
biological adhesion	1481	313	7.57e-18	4.82e-15	CDH6,COMP,AMTN,TGFBI,GPNMB,AMIGO2,ITGB3,ADAM19,COL18A1,FLRT2,FN1,MCAM,NEDD9,SMAD7,TNC,IGFBP7,PIEZO1,NUAK1,SNAI2,EDIL3,NID1,LRP1,PDPN,DST,CXCL13,C2CD4A,SCN1B,BMP2,GLI3,LY6D,PKP1,GCNT1,SDK2,DSC3,AJAP1,ADA,ITGAV,FOXC2,COL5A1,DUSP10,SERPINE2,LSAMP,DLC1,KIT,STXBP6,CDH3,IL1A,ACVR1,KIF26B,DCHS2,OPCML,IGSF9,FZD7,ACKR3,MICALL2,UNC5D,ITGA3,CCL2,KIF14,HAS2,PTPRS,PREX1,NTNG1,ITGB5,PCDH20,TGFB1,IL12RB1,PCDHGB…
cell adhesion	1474	311	1.26e-17	6.82e-15	CDH6,COMP,AMTN,TGFBI,GPNMB,AMIGO2,ITGB3,ADAM19,COL18A1,FLRT2,FN1,MCAM,NEDD9,SMAD7,TNC,IGFBP7,PIEZO1,NUAK1,SNAI2,EDIL3,NID1,LRP1,PDPN,DST,CXCL13,C2CD4A,SCN1B,BMP2,GLI3,LY6D,PKP1,GCNT1,SDK2,DSC3,AJAP1,ADA,ITGAV,FOXC2,COL5A1,DUSP10,SERPINE2,LSAMP,DLC1,KIT,STXBP6,CDH3,IL1A,ACVR1,KIF26B,DCHS2,OPCML,IGSF9,FZD7,ACKR3,MICALL2,UNC5D,ITGA3,CCL2,KIF14,HAS2,PTPRS,PREX1,NTNG1,ITGB5,PCDH20,TGFB1,IL12RB1,PCDHGB…
cell-cell adhesion	884	189	1.56e-11	1.55e-09	CDH6,COMP,GPNMB,AMIGO2,ITGB3,ADAM19,FN1,SMAD7,PIEZO1,PDPN,CXCL13,BMP2,GLI3,PKP1,GCNT1,SDK2,DSC3,ADA,ITGAV,DUSP10,SERPINE2,KIT,STXBP6,CDH3,IL1A,ACVR1,KIF26B,DCHS2,IGSF9,UNC5D,CCL2,HAS2,PTPRS,NTNG1,ITGB5,PCDH20,TGFB1,IL12RB1,PCDHGB7,EPHB3,BCL2,RAC2,WNT3A,CD58,ALOX5,FOXA2,CLDN9,EFNB1,MSN,ZBTB16,PERP,LAMB1,DSP,GPC6,SOX4,LGALS1,DCHS1,CD44,CLDN11,CDHR1,GLDN,CTNNB1,CLSTN1,CITED2,MIR21,RHOH,ZFP36L1,CELSR…
regulation of cell adhesion	736	162	4.7e-11	4.28e-09	TGFBI,GPNMB,ADAM19,FN1,NEDD9,SMAD7,TNC,PIEZO1,NUAK1,SNAI2,EDIL3,NID1,LRP1,PDPN,CXCL13,C2CD4A,BMP2,GLI3,AJAP1,ADA,ITGAV,FOXC2,DUSP10,SERPINE2,DLC1,IL1A,KIF26B,FZD7,ITGA3,CCL2,KIF14,HAS2,PREX1,TGFB1,IL12RB1,EPHB3,BCL2,MIR27B,RAC2,WNT3A,ALOX5,FOXA2,MMP12,PLXNA3,UNC13D,EFNB1,ZBTB16,LIMCH1,SOX4,LGALS1,CD44,CITED2,MIR21,RHOH,SERPINE1,CELSR2,PAWR,RGCC,CLASP1,ARHGAP6,PDE5A,TRPV4,MACF1,SOX2,DLG5,ABL2,NCK1…
regulation of cell-cell adhesion	439	95	1.11e-06	4.3e-05	GPNMB,ADAM19,SMAD7,PIEZO1,PDPN,CXCL13,BMP2,GLI3,ADA,DUSP10,SERPINE2,IL1A,KIF26B,CCL2,HAS2,TGFB1,IL12RB1,EPHB3,WNT3A,ALOX5,FOXA2,EFNB1,ZBTB16,SOX4,LGALS1,CD44,CITED2,MIR21,RHOH,CELSR2,PAWR,RGCC,PDE5A,TRPV4,SOX2,DLG5,NCK1,GLI2,FXYD5,MINK1,TENM3,BCL6,CCDC88B,MIR27A,C1QTNF1,DLG1,DOCK8,TNF,HSPH1,RDX,ZBTB1,IL1B,VCAM1,ABAT,MYADM,HSPD1,BMP6,MIR221,KLRK1,ICOSLG,CD81,WNT5A,PRKCA,TNFSF11,FUT4,TFRC,PRKCD,FYN…
positive regulation of cell adhesion	428	92	2.19e-06	8.01e-05	ADAM19,FN1,NEDD9,SMAD7,PIEZO1,EDIL3,NID1,PDPN,CXCL13,GLI3,ADA,ITGAV,FOXC2,DUSP10,IL1A,KIF26B,ITGA3,CCL2,HAS2,PREX1,IL12RB1,MIR27B,WNT3A,ALOX5,FOXA2,UNC13D,EFNB1,ZBTB16,SOX4,LGALS1,CD44,CITED2,MIR21,RHOH,SOX2,NCK1,GLI2,PRKCE,BCL6,CCDC88B,DOCK8,TRIOBP,TNF,HSPH1,KDR,ZBTB1,IL1B,VCAM1,RELL2,MYADM,HSPD1,C1QBP,KLRK1,ICOSLG,CD81,WNT5A,PRKCA,TNFSF11,FUT4,FLCN,TFRC,CHRD,NPNT,FYN,LCK,JAK1,IL15,KLRC4-KLRK1,R…
positive regulation of cell-cell adhesion	279	62	3.37e-05	0.000862505	ADAM19,SMAD7,PIEZO1,PDPN,CXCL13,GLI3,ADA,DUSP10,IL1A,KIF26B,CCL2,HAS2,IL12RB1,WNT3A,ALOX5,FOXA2,EFNB1,ZBTB16,SOX4,LGALS1,CD44,CITED2,MIR21,RHOH,SOX2,NCK1,GLI2,BCL6,CCDC88B,DOCK8,TNF,HSPH1,ZBTB1,IL1B,VCAM1,HSPD1,KLRK1,ICOSLG,CD81,WNT5A,TNFSF11,FUT4,TFRC,FYN,LCK,JAK1,IL15,KLRC4-KLRK1,RAG1,NKAP,RARA,SHH,CX3CL1,TRAF6,PAK1,PTPRC,CYLD,GCNT2,CD83,MAGI1,CDC42,HMGB1
Annotation Cluster 8	Enrichment Score: 8.13243947836608
Term	Annotated	Significant	Pvalue	Padj	GeneID
regulation of cell death	1748	343	1.57e-14	3.33e-12	COMP,PTGS2,GPNMB,AMIGO2,SKIL,GJA1,COL18A1,SNAI2,LRP1,PDPN,NOX4,TNFSF15,DEPTOR,GDNF,BMP2,GLI3,SERPINB13,TOX3,ADA,ITGAV,BMPR1B,FOXC2,WNT7A,BMF,DLC1,KIT,APOE,ARHGEF4,PSAP,TEAD2,ACVR1C,IL1A,ACVR1,SORL1,NGEF,REL,PYCR1,ACKR3,NTF4,IRF5,RARB,CCL2,HMGB2,CTSH,KIF14,TRAF5,AXIN2,PREX1,GRM4,CTSB,BCL2,NUAK2,MIR27B,WNT3A,SMAD6,ATF3,PROC,ASNS,IGF1R,GRIN1,TGFBR1,PLEKHG5,ZBTB16,HCAR2,RRAS2,TIAM2,ANXA4,PERP,NOG,NOD…
cell death	2281	426	2.42e-14	4.85e-12	COMP,PTGS2,GPNMB,AMIGO2,SKIL,GJA1,COL18A1,KRT14,KRT5,SNAI2,TGM5,LRP1,PDPN,PPP1R13L,NOX4,TNFSF15,DEPTOR,GDNF,BMP2,GLI3,SERPINB13,TOX3,PKP1,DSC3,ADA,ITGAV,BMPR1B,FOXC2,CYP26B1,WNT7A,BMF,DLC1,KIT,APOE,ARHGEF4,PSAP,TEAD2,ACVR1C,IL1A,ACVR1,IL33,SORL1,NGEF,REL,PYCR1,IVL,ACKR3,NTF4,UNC5D,IRF5,RARB,CCL2,HMGB2,CTSH,KIF14,TRAF5,AXIN2,PREX1,GRM4,TGFB1,CTSB,BCL2,NUAK2,MIR27B,WNT3A,SMAD6,ATF3,MEF2A,PROC,ASNS,…
programmed cell death	2139	398	3.77e-13	5.51e-11	COMP,PTGS2,AMIGO2,SKIL,GJA1,COL18A1,KRT14,KRT5,SNAI2,TGM5,LRP1,PDPN,PPP1R13L,NOX4,TNFSF15,DEPTOR,GDNF,BMP2,GLI3,SERPINB13,TOX3,PKP1,DSC3,ADA,ITGAV,BMPR1B,FOXC2,CYP26B1,WNT7A,BMF,DLC1,KIT,APOE,ARHGEF4,ACVR1C,IL1A,ACVR1,IL33,NGEF,IVL,ACKR3,NTF4,UNC5D,IRF5,RARB,CCL2,HMGB2,CTSH,KIF14,TRAF5,PREX1,GRM4,TGFB1,CTSB,BCL2,NUAK2,MIR27B,WNT3A,SMAD6,ATF3,MEF2A,PROC,ASNS,ERN2,BMPR2,IGF1R,GRIN1,TGFBR1,PLEKHG5,Z…
regulation of programmed cell death	1617	313	1.58e-12	2.09e-10	COMP,PTGS2,AMIGO2,SKIL,GJA1,COL18A1,SNAI2,LRP1,PDPN,NOX4,TNFSF15,DEPTOR,GDNF,BMP2,GLI3,SERPINB13,TOX3,ADA,ITGAV,BMPR1B,FOXC2,WNT7A,BMF,DLC1,KIT,APOE,ARHGEF4,ACVR1C,IL1A,ACVR1,NGEF,ACKR3,NTF4,IRF5,RARB,CCL2,HMGB2,CTSH,KIF14,TRAF5,PREX1,GRM4,CTSB,BCL2,NUAK2,MIR27B,WNT3A,SMAD6,ATF3,PROC,ASNS,IGF1R,GRIN1,TGFBR1,PLEKHG5,ZBTB16,HCAR2,TIAM2,ANXA4,PERP,NOG,NOD1,TSLP,BTG2,GCLC,VDR,SOX4,LGALS1,CD44,NET1,BC…
regulation of apoptotic process	1592	308	2.62e-12	3.34e-10	COMP,PTGS2,AMIGO2,SKIL,GJA1,COL18A1,SNAI2,LRP1,PDPN,NOX4,TNFSF15,DEPTOR,GDNF,BMP2,GLI3,SERPINB13,TOX3,ADA,ITGAV,BMPR1B,FOXC2,WNT7A,BMF,DLC1,APOE,ARHGEF4,ACVR1C,IL1A,ACVR1,NGEF,ACKR3,NTF4,IRF5,RARB,CCL2,HMGB2,CTSH,KIF14,TRAF5,PREX1,GRM4,CTSB,BCL2,NUAK2,MIR27B,WNT3A,SMAD6,ATF3,PROC,ASNS,IGF1R,GRIN1,TGFBR1,PLEKHG5,ZBTB16,HCAR2,TIAM2,ANXA4,PERP,NOG,NOD1,TSLP,BTG2,GCLC,VDR,SOX4,LGALS1,CD44,NET1,BCL2L1…
apoptotic process	1996	371	3.31e-12	3.94e-10	COMP,PTGS2,AMIGO2,SKIL,GJA1,COL18A1,SNAI2,LRP1,PDPN,PPP1R13L,NOX4,TNFSF15,DEPTOR,GDNF,BMP2,GLI3,SERPINB13,TOX3,ADA,ITGAV,BMPR1B,FOXC2,WNT7A,BMF,DLC1,APOE,ARHGEF4,ACVR1C,IL1A,ACVR1,IL33,NGEF,ACKR3,NTF4,UNC5D,IRF5,RARB,CCL2,HMGB2,CTSH,KIF14,TRAF5,PREX1,GRM4,TGFB1,CTSB,BCL2,NUAK2,MIR27B,WNT3A,SMAD6,ATF3,MEF2A,PROC,ASNS,ERN2,BMPR2,IGF1R,GRIN1,TGFBR1,PLEKHG5,ZBTB16,HCAR2,TIAM2,UBE4B,ANXA4,PERP,NOG,FGF…
positive regulation of cell death	746	165	2.06e-11	1.99e-09	PTGS2,SKIL,COL18A1,LRP1,NOX4,TNFSF15,BMP2,BMPR1B,BMF,DLC1,ARHGEF4,ACVR1C,NGEF,IRF5,RARB,CCL2,CTSH,AXIN2,PREX1,BCL2,MIR27B,WNT3A,ATF3,GRIN1,TGFBR1,PLEKHG5,ZBTB16,HCAR2,TIAM2,NOD1,VDR,SOX4,NET1,BCL2L11,CTNNB1,MIR21,CLU,MMP3,NGF,MLLT11,PAWR,RGCC,MT3,DNMT3A,NKX3-1,KLF11,GZMA,INHBA,MAP2K6,NCK1,AKAP13,TCTN3,ZMAT3,CHCHD10,PIDD1,SARM1,NGFR,BCL6,NQO1,PLCG1,UBB,MELK,ITGB1,SIAH1,ANO6,ARL6IP5,TNF,ACOX2,LRRK2…
positive regulation of apoptotic process	684	151	1.75e-10	1.47e-08	PTGS2,SKIL,COL18A1,NOX4,TNFSF15,BMP2,BMPR1B,BMF,DLC1,ARHGEF4,ACVR1C,NGEF,IRF5,RARB,CCL2,CTSH,PREX1,BCL2,MIR27B,WNT3A,ATF3,GRIN1,TGFBR1,PLEKHG5,ZBTB16,HCAR2,TIAM2,NOD1,VDR,SOX4,NET1,BCL2L11,CTNNB1,MIR21,CLU,NGF,MLLT11,PAWR,RGCC,NKX3-1,KLF11,GZMA,INHBA,MAP2K6,NCK1,AKAP13,TCTN3,ZMAT3,CHCHD10,PIDD1,NGFR,BCL6,NQO1,PLCG1,UBB,MELK,ITGB1,SIAH1,ANO6,ARL6IP5,TNF,INHBB,NFATC4,ITGA1,TRPS1,CDKN2A,AIFM2,IGF2R,…
positive regulation of programmed cell death	693	152	2.49e-10	2.01e-08	PTGS2,SKIL,COL18A1,NOX4,TNFSF15,BMP2,BMPR1B,BMF,DLC1,ARHGEF4,ACVR1C,NGEF,IRF5,RARB,CCL2,CTSH,PREX1,BCL2,MIR27B,WNT3A,ATF3,GRIN1,TGFBR1,PLEKHG5,ZBTB16,HCAR2,TIAM2,NOD1,VDR,SOX4,NET1,BCL2L11,CTNNB1,MIR21,CLU,NGF,MLLT11,PAWR,RGCC,NKX3-1,KLF11,GZMA,INHBA,MAP2K6,NCK1,AKAP13,TCTN3,ZMAT3,CHCHD10,PIDD1,NGFR,BCL6,NQO1,PLCG1,UBB,MELK,ITGB1,SIAH1,ANO6,ARL6IP5,TNF,LRRK2,INHBB,NFATC4,ITGA1,TRPS1,CDKN2A,AIFM2,…
negative regulation of cell death	1035	193	6.75e-07	2.75e-05	COMP,PTGS2,GPNMB,AMIGO2,SNAI2,LRP1,PDPN,GDNF,GLI3,SERPINB13,TOX3,ADA,ITGAV,FOXC2,WNT7A,KIT,APOE,PSAP,TEAD2,IL1A,ACVR1,SORL1,REL,PYCR1,ACKR3,NTF4,RARB,CCL2,HMGB2,CTSH,KIF14,BCL2,NUAK2,WNT3A,SMAD6,PROC,ASNS,IGF1R,GRIN1,TGFBR1,ANXA4,NOG,TSLP,BTG2,GCLC,SOX4,CD44,FZD1,STIL,CTNNB1,CITED2,MIR21,PIP,CLU,CDK1,SERPINE1,NGF,PRKCH,PTPRZ1,CTH,RTKN2,MT3,EYA2,DAB2,BIRC7,AXL,IL31RA,HIF1A,CHST11,CD200,PLK1,BRCA1,…
negative regulation of programmed cell death	940	173	5.88e-06	0.000186349	COMP,PTGS2,AMIGO2,SNAI2,LRP1,PDPN,GDNF,GLI3,SERPINB13,TOX3,ADA,ITGAV,FOXC2,WNT7A,KIT,APOE,IL1A,ACVR1,ACKR3,NTF4,RARB,CCL2,HMGB2,CTSH,KIF14,BCL2,NUAK2,SMAD6,PROC,ASNS,IGF1R,GRIN1,TGFBR1,ANXA4,NOG,TSLP,BTG2,GCLC,CD44,STIL,CTNNB1,CITED2,MIR21,PIP,CLU,CDK1,SERPINE1,NGF,PRKCH,PTPRZ1,CTH,RTKN2,MT3,EYA2,DAB2,BIRC7,AXL,IL31RA,HIF1A,CHST11,PLK1,BRCA1,EGFR,FOXC1,DDAH2,GLI2,CSF1R,PIDD1,MAD2L1,NGFR,CFL1,BCL6…
negative regulation of apoptotic process	919	168	1.19e-05	0.000349119	COMP,PTGS2,AMIGO2,SNAI2,LRP1,PDPN,GDNF,GLI3,SERPINB13,TOX3,ADA,ITGAV,FOXC2,WNT7A,APOE,IL1A,ACVR1,ACKR3,NTF4,RARB,CCL2,HMGB2,CTSH,KIF14,BCL2,NUAK2,SMAD6,PROC,ASNS,IGF1R,GRIN1,TGFBR1,ANXA4,NOG,TSLP,BTG2,GCLC,CD44,STIL,CTNNB1,CITED2,MIR21,PIP,CLU,CDK1,SERPINE1,NGF,PRKCH,PTPRZ1,CTH,RTKN2,MT3,EYA2,DAB2,BIRC7,AXL,IL31RA,HIF1A,CHST11,PLK1,BRCA1,EGFR,FOXC1,DDAH2,GLI2,CSF1R,PIDD1,MAD2L1,NGFR,CFL1,BCL6,NQO…
Annotation Cluster 9	Enrichment Score: 7.68746207334836
Term	Annotated	Significant	Pvalue	Padj	GeneID
tissue development	2107	426	1.53e-20	2.06e-17	PKDCC,COMP,AMTN,ANKH,MMP2,TGFBI,PTGS2,GPNMB,SKIL,COL4A1,LGR4,ITGB3,GJA1,FGF1,COL18A1,KRT14,COL22A1,FN1,SERPINB3,ZEB1,SEMA4B,COL27A1,SULF2,MFSD2A,NDRG4,SMAD7,TNC,KRT5,COL1A2,SNAI2,CST6,TGM5,PDPN,PPP1R13L,NOX4,FST,GDNF,BMP2,GLI3,SERPINB13,HEG1,BNC1,PKP1,LGR6,GCNT1,WNT5B,PDGFB,DSC3,AJAP1,PTGFRN,ADA,ITGAV,BMPR1B,FOXC2,COL5A1,CYP26B1,WNT7A,HNF4A,DUSP10,SERPINE2,GAA,DLC1,DMRT2,LRP4,ODAM,PSAP,TEAD2,CDH3…
tissue morphogenesis	664	152	8.74e-12	9.27e-10	COL4A1,LGR4,ITGB3,GJA1,FGF1,NDRG4,SMAD7,TNC,SNAI2,PDPN,FST,GDNF,BMP2,GLI3,HEG1,GCNT1,AJAP1,FOXC2,COL5A1,WNT7A,DLC1,TEAD2,ACVR1,KIF26B,FOXL1,FZD7,ITGA3,CTSH,PDGFA,TGFB1,BCL2,WNT3A,MTSS1,MMP12,BMPR2,LGR5,MSN,TGFBR1,SKI,PLOD3,SEMA3C,TGFB1I1,UBE4B,ITGB4,DACT1,DLL4,NOG,FREM2,DSP,VDR,GPC6,SOX4,ROR1,DCHS1,CD44,FZD1,STIL,CTNNB1,KIF20B,MIR21,CTHRC1,CELSR2,SEMA4C,NKX3-1,CLASP1,EYA2,DAB2,WNT3,OVOL2,WNT10A,F…
epithelium development	1329	263	1.11e-11	1.16e-09	SKIL,COL4A1,LGR4,GJA1,FGF1,COL18A1,KRT14,COL22A1,ZEB1,MFSD2A,NDRG4,SMAD7,TNC,KRT5,SNAI2,TGM5,PDPN,FST,GDNF,BMP2,GLI3,SERPINB13,HEG1,PKP1,WNT5B,PDGFB,DSC3,AJAP1,FOXC2,COL5A1,CYP26B1,WNT7A,HNF4A,DUSP10,SERPINE2,DLC1,DMRT2,LRP4,PSAP,TEAD2,CDH3,ACVR1,KIF26B,IVL,FZD7,TFCP2L1,RARB,CTSH,PDGFA,AXIN2,PTPRS,TGFB1,CTSB,BCL2,WNT3A,SMAD6,PROC,MYO5A,MTSS1,MMP12,BMPR2,MCIDAS,STRA6,LGR5,MSN,PPP1R16B,SKI,PLOD3,SE…
tube morphogenesis	951	197	1.04e-10	8.98e-09	COMP,MMP2,TGFBI,PTGS2,GPNMB,COL4A1,LGR4,CSPG4,ITGB3,FGF1,COL18A1,COL22A1,FN1,ZEB1,MCAM,NDRG4,SMAD7,TNC,LRP1,PDPN,CXCL13,GDNF,BMP2,GLI3,HEG1,SPARC,ITGAV,FOXC2,ELK3,WNT7A,DLC1,APOE,TEAD2,IL1A,ACVR1,KIF26B,ACKR3,CCL2,CTSH,PDGFA,HAS2,TGFB1,EPHB3,BCL2,MIR27B,WNT3A,ALOX5,CXCL17,MTSS1,BMPR2,STRA6,LGR5,PPP1R16B,TGFBR1,SKI,AKT3,DACT1,DLL4,NOTCH3,NOG,HPSE,VDR,SOX4,SLC12A6,DCHS1,FZD1,BCL2L11,SEMA4A,ATP2B4,S…
animal organ morphogenesis	1085	217	3.15e-10	2.45e-08	COMP,AMTN,MMP2,LGR4,FGF1,COL18A1,FLRT2,MAFB,ZEB1,COL27A1,SULF2,MFSD2A,NDRG4,SMAD7,TNC,COL1A2,SNAI2,PPP1R13L,ADAMTS5,FST,GDNF,BMP2,GLI3,HEG1,GCNT1,SDK2,AJAP1,BMPR1B,FOXC2,COL5A1,CYP26B1,WNT7A,GAA,DLC1,AQP5,LRP4,ODAM,TEAD2,ACVR1,KIF26B,FOXI1,LTBP3,FZD7,NTF4,RARB,CCL2,DMRT3,CTSH,PDGFA,AXIN2,HAS2,PLEKHA1,NTNG1,SOX6,TGFB1,BCL2,PPARGC1B,WNT3A,FANCC,SMAD6,LAMC2,MYO5A,NDST1,BMPR2,STRA6,MSN,TGFBR1,SKI,PLO…
morphogenesis of an epithelium	554	124	3.24e-09	2.04e-07	COL4A1,LGR4,GJA1,FGF1,NDRG4,TNC,SNAI2,PDPN,FST,GDNF,BMP2,GLI3,AJAP1,FOXC2,COL5A1,WNT7A,DLC1,TEAD2,ACVR1,KIF26B,FZD7,CTSH,PDGFA,TGFB1,BCL2,WNT3A,MTSS1,MMP12,LGR5,MSN,SKI,PLOD3,SEMA3C,TGFB1I1,DACT1,DLL4,NOG,FREM2,VDR,GPC6,SOX4,ROR1,DCHS1,CD44,FZD1,STIL,CTNNB1,KIF20B,MIR21,CTHRC1,CELSR2,SEMA4C,NKX3-1,CLASP1,DAB2,OVOL2,WNT10A,FRAS1,HIF1A,DLG5,TMEM79,EGFR,ZNRF3,GLI2,CSF1R,PTK7,HES5,NGFR,CFL1,MESP1,DLG…
epithelial tube morphogenesis	331	77	6.35e-07	2.6e-05	COL4A1,LGR4,FGF1,NDRG4,TNC,GDNF,BMP2,GLI3,FOXC2,DLC1,TEAD2,ACVR1,KIF26B,CTSH,TGFB1,BCL2,WNT3A,MTSS1,LGR5,SKI,DLL4,NOG,VDR,SOX4,DCHS1,FZD1,STIL,CTNNB1,KIF20B,MIR21,CTHRC1,SEMA4C,NKX3-1,OVOL2,HIF1A,DLG5,GLI2,CSF1R,PTK7,HES5,CFL1,MESP1,DLG1,RALA,TNF,FGFR2,KDR,PAX8,NFATC4,SUFU,SALL4,OSR1,FOXN4,GNA13,WNT5A,PKD1,NPNT,CELSR1,LIAS,PLXND1,C2CD3,RARA,CXCR2,SHH,CXCR4,CSF1,TRAF6,PAK1,MIB1,CTSZ,FZD2,FGF2,PHB2…
regulation of animal organ morphogenesis	254	61	3.03e-06	0.000104507	AMTN,LGR4,FGF1,SULF2,SNAI2,GDNF,BMP2,AJAP1,FOXC2,WNT7A,ACVR1,FZD7,DMRT3,PDGFA,BCL2,WNT3A,BMPR2,TGFBR1,SEMA3C,DACT1,NOG,VDR,GPC6,ROR1,FZD1,CTNNB1,CITED2,CTHRC1,THRB,CELSR2,DAB2,WNT10A,ZNRF3,FOXC1,PTK7,NGFR,MESP1,SAPCD2,VANGL1,TNF,FGFR2,PAX8,ROBO1,NFIB,FZD4,WNT5A,NKD1,CELSR1,PSMD10,SHH,CSF1,AP2M1,RXRA,GLI1,PSMC4,FZD2,FOXP2,PHB2,GPC3,CDC42,CARM1
epithelial cell differentiation	798	150	7.81e-06	0.000240572	SKIL,COL4A1,COL18A1,KRT14,COL22A1,ZEB1,KRT5,TGM5,PDPN,GDNF,BMP2,SERPINB13,HEG1,PKP1,WNT5B,PDGFB,DSC3,AJAP1,FOXC2,CYP26B1,WNT7A,HNF4A,PSAP,CDH3,ACVR1,IVL,FZD7,TFCP2L1,RARB,PTPRS,CTSB,PROC,MTSS1,BMPR2,MCIDAS,MSN,PPP1R16B,PLOD3,TGFB1I1,IRF6,S1PR3,ANXA4,PCSK6,PERP,DSP,VDR,BCCIP,SOX4,FZD1,MCOLN3,CTNNB1,MIR21,CDK1,THRB,ZFP36L1,SERPINE1,FZR1,PRKCH,FAM20C,SPRR1A,DAB2,OVOL2,E2F7,IL31RA,KRT4,HIF1A,PCK2,DLG…
Annotation Cluster 10	Enrichment Score: 6.37801198825369
Term	Annotated	Significant	Pvalue	Padj	GeneID
positive regulation of cell migration	567	129	5.2e-10	3.91e-08	PTGS2,GPNMB,ITGB3,FGF1,COL18A1,FN1,SERPINB3,MCAM,NEDD9,SEMA4B,SNAI2,LRP1,PDPN,CXCL14,CXCL13,NOX4,BMP2,SPARC,LGR6,WNT5B,PDGFB,ITGAV,FOXC2,WNT7A,KIT,ACVR1,ACKR3,CCL20,ITGA3,CTSH,PDGFA,HAS2,SEMA3D,PREX1,TGFB1,BCL2,MIR27B,RAC2,LAMC2,CXCL17,BMPR2,GLIPR2,IGF1R,TGFBR1,AKT3,RRAS2,SEMA3C,LAMB1,SEMA4A,SUN2,KIF20B,MIR21,SERPINE1,SEMA4C,CLASP1,DAB2,TRPV4,HIF1A,EGFR,CSF1R,GAB1,PRKCE,APP,IL6R,MIR27A,GNAI2,PLCG…
regulation of cell migration	994	201	5.74e-10	4.28e-08	PTGS2,GPNMB,ITGB3,GJA1,FGF1,COL18A1,FLRT2,FN1,SERPINB3,MCAM,NEDD9,SEMA4B,NDRG4,SMAD7,SNAI2,LRP1,PDPN,CXCL14,CXCL13,NOX4,BMP2,SPARC,LGR6,WNT5B,PDGFB,ADA,ITGAV,FOXC2,WNT7A,DUSP10,SERPINE2,DLC1,KIT,APOE,ACVR1C,ACVR1,IL33,SORL1,ACKR3,CCL20,UNC5D,ITGA3,CCL2,CTSH,PDGFA,KIF14,HAS2,SEMA3D,PREX1,NTNG1,TGFB1,BCL2,MIR27B,RAC2,LAMC2,CXCL17,BMPR2,GCSAM,PLXNA3,GLIPR2,IGF1R,MSN,TGFBR1,AKT3,RRAS2,SEMA3C,DLL4,LIM…
movement of cell or subcellular component	2298	403	1.15e-09	8.15e-08	PTGS2,GPNMB,CSPG4,ITGB3,GJA1,FGF1,COL18A1,FLRT2,FN1,SERPINB3,MMP1,MCAM,NEDD9,SEMA4B,NDRG4,SMAD7,CORO6,COL1A2,SNAI2,LRP1,PDPN,DST,CXCL14,CXCL13,NOX4,SCN1B,GDNF,BMP2,GLI3,SPARC,LGR6,GCNT1,WNT5B,PDGFB,ADA,ITGAV,BMPR1B,SYBU,FOXC2,COL5A1,WNT7A,DUSP10,SERPINE2,DLC1,KIT,APOE,ACVR1C,SPOCK3,TUBB3,ACVR1,IL33,NANOS1,SORL1,KIF16B,IGSF9,KIF3C,ACKR3,CCL20,UNC5D,ITGA3,CCL2,HMGB2,CTSH,PDGFA,KIF14,EGR2,HAS2,SEMA3…
regulation of locomotion	1097	216	1.44e-09	9.82e-08	PTGS2,GPNMB,ITGB3,GJA1,FGF1,COL18A1,FLRT2,FN1,SERPINB3,MCAM,NEDD9,SEMA4B,NDRG4,SMAD7,SNAI2,LRP1,PDPN,CXCL14,CXCL13,NOX4,BMP2,SPARC,LGR6,WNT5B,PDGFB,ADA,ITGAV,FOXC2,WNT7A,DUSP10,SERPINE2,DLC1,KIT,APOE,ACVR1C,SPOCK3,ACVR1,IL33,SORL1,ACKR3,CCL20,UNC5D,ITGA3,CCL2,CTSH,PDGFA,KIF14,HAS2,SEMA3D,PREX1,NTNG1,TGFB1,BCL2,MIR27B,RAC2,WNT3A,LAMC2,CXCL17,BMPR2,GCSAM,PLXNA3,GLIPR2,IGF1R,MSN,TGFBR1,AKT3,RRAS2,SE…
regulation of cell motility	1058	209	2.04e-09	1.34e-07	PTGS2,GPNMB,ITGB3,GJA1,FGF1,COL18A1,FLRT2,FN1,SERPINB3,MCAM,NEDD9,SEMA4B,NDRG4,SMAD7,SNAI2,LRP1,PDPN,CXCL14,CXCL13,NOX4,BMP2,SPARC,LGR6,WNT5B,PDGFB,ADA,ITGAV,FOXC2,WNT7A,DUSP10,SERPINE2,DLC1,KIT,APOE,ACVR1C,SPOCK3,ACVR1,IL33,SORL1,ACKR3,CCL20,UNC5D,ITGA3,CCL2,CTSH,PDGFA,KIF14,HAS2,SEMA3D,PREX1,NTNG1,TGFB1,BCL2,MIR27B,RAC2,LAMC2,CXCL17,BMPR2,GCSAM,PLXNA3,GLIPR2,IGF1R,MSN,TGFBR1,AKT3,RRAS2,SEMA3C,D…
regulation of cellular component movement	1143	222	2.88e-09	1.86e-07	PTGS2,GPNMB,ITGB3,GJA1,FGF1,COL18A1,FLRT2,FN1,SERPINB3,MCAM,NEDD9,SEMA4B,NDRG4,SMAD7,SNAI2,LRP1,PDPN,CXCL14,CXCL13,NOX4,BMP2,SPARC,LGR6,WNT5B,PDGFB,ADA,ITGAV,FOXC2,WNT7A,DUSP10,SERPINE2,DLC1,KIT,APOE,ACVR1C,SPOCK3,ACVR1,IL33,SORL1,ACKR3,CCL20,UNC5D,ITGA3,CCL2,CTSH,PDGFA,KIF14,HAS2,SEMA3D,PREX1,NTNG1,TGFB1,BCL2,MIR27B,RAC2,WNT3A,LAMC2,CXCL17,BMPR2,GCSAM,PLXNA3,GLIPR2,IGF1R,MSN,TGFBR1,AKT3,RRAS2,SE…
positive regulation of cell motility	593	130	5.25e-09	3.19e-07	PTGS2,GPNMB,ITGB3,FGF1,COL18A1,FN1,SERPINB3,MCAM,NEDD9,SEMA4B,SNAI2,LRP1,PDPN,CXCL14,CXCL13,NOX4,BMP2,SPARC,LGR6,WNT5B,PDGFB,ITGAV,FOXC2,WNT7A,KIT,ACVR1,ACKR3,CCL20,ITGA3,CTSH,PDGFA,HAS2,SEMA3D,PREX1,TGFB1,BCL2,MIR27B,RAC2,LAMC2,CXCL17,BMPR2,GLIPR2,IGF1R,TGFBR1,AKT3,RRAS2,SEMA3C,LAMB1,SEMA4A,SUN2,KIF20B,MIR21,SERPINE1,SEMA4C,CLASP1,DAB2,TRPV4,HIF1A,EGFR,CSF1R,GAB1,PRKCE,APP,IL6R,MIR27A,GNAI2,PLCG…
positive regulation of cellular component movement	611	133	5.56e-09	3.36e-07	PTGS2,GPNMB,ITGB3,FGF1,COL18A1,FN1,SERPINB3,MCAM,NEDD9,SEMA4B,SNAI2,LRP1,PDPN,CXCL14,CXCL13,NOX4,BMP2,SPARC,LGR6,WNT5B,PDGFB,ITGAV,FOXC2,WNT7A,KIT,ACVR1,ACKR3,CCL20,ITGA3,CTSH,PDGFA,HAS2,SEMA3D,PREX1,TGFB1,BCL2,MIR27B,RAC2,LAMC2,CXCL17,BMPR2,GLIPR2,IGF1R,TGFBR1,AKT3,RRAS2,SEMA3C,LAMB1,SEMA4A,SUN2,KIF20B,MIR21,SERPINE1,SEMA4C,CLASP1,DAB2,TRPV4,HIF1A,NOS1AP,EGFR,CSF1R,GAB1,PRKCE,APP,BCL6,IL6R,MIR27…
cell migration	1650	300	5.99e-09	3.54e-07	PTGS2,GPNMB,CSPG4,ITGB3,GJA1,FGF1,COL18A1,FLRT2,FN1,SERPINB3,MMP1,MCAM,NEDD9,SEMA4B,NDRG4,SMAD7,CORO6,COL1A2,SNAI2,LRP1,PDPN,CXCL14,CXCL13,NOX4,GDNF,BMP2,GLI3,SPARC,LGR6,GCNT1,WNT5B,PDGFB,ADA,ITGAV,FOXC2,COL5A1,WNT7A,DUSP10,SERPINE2,DLC1,KIT,APOE,ACVR1C,ACVR1,IL33,NANOS1,SORL1,ACKR3,CCL20,UNC5D,ITGA3,CCL2,HMGB2,CTSH,PDGFA,KIF14,HAS2,SEMA3D,PREX1,NTNG1,ITGB5,TGFB1,EPHB3,BCL2,MIR27B,RAC2,CD58,LAMC2…
positive regulation of locomotion	607	132	6.77e-09	3.98e-07	PTGS2,GPNMB,ITGB3,FGF1,COL18A1,FN1,SERPINB3,MCAM,NEDD9,SEMA4B,SNAI2,LRP1,PDPN,CXCL14,CXCL13,NOX4,BMP2,SPARC,LGR6,WNT5B,PDGFB,ITGAV,FOXC2,WNT7A,KIT,ACVR1,ACKR3,CCL20,ITGA3,CTSH,PDGFA,HAS2,SEMA3D,PREX1,TGFB1,BCL2,MIR27B,RAC2,LAMC2,CXCL17,BMPR2,GLIPR2,IGF1R,TGFBR1,AKT3,RRAS2,SEMA3C,LAMB1,SEMA4A,SUN2,KIF20B,MIR21,SERPINE1,SEMA4C,CLASP1,DAB2,TRPV4,HIF1A,EGFR,ARTN,CSF1R,GAB1,PRKCE,APP,IL6R,MIR27A,GNAI2…
cell motility	1823	319	1.06e-07	5.16e-06	PTGS2,GPNMB,CSPG4,ITGB3,GJA1,FGF1,COL18A1,FLRT2,FN1,SERPINB3,MMP1,MCAM,NEDD9,SEMA4B,NDRG4,SMAD7,CORO6,COL1A2,SNAI2,LRP1,PDPN,DST,CXCL14,CXCL13,NOX4,GDNF,BMP2,GLI3,SPARC,LGR6,GCNT1,WNT5B,PDGFB,ADA,ITGAV,FOXC2,COL5A1,WNT7A,DUSP10,SERPINE2,DLC1,KIT,APOE,ACVR1C,SPOCK3,ACVR1,IL33,NANOS1,SORL1,ACKR3,CCL20,UNC5D,ITGA3,CCL2,HMGB2,CTSH,PDGFA,KIF14,HAS2,SEMA3D,PREX1,NTNG1,ITGB5,TGFB1,EPHB3,BCL2,MIR27B,RAC2…
localization of cell	1823	319	1.06e-07	5.16e-06	PTGS2,GPNMB,CSPG4,ITGB3,GJA1,FGF1,COL18A1,FLRT2,FN1,SERPINB3,MMP1,MCAM,NEDD9,SEMA4B,NDRG4,SMAD7,CORO6,COL1A2,SNAI2,LRP1,PDPN,DST,CXCL14,CXCL13,NOX4,GDNF,BMP2,GLI3,SPARC,LGR6,GCNT1,WNT5B,PDGFB,ADA,ITGAV,FOXC2,COL5A1,WNT7A,DUSP10,SERPINE2,DLC1,KIT,APOE,ACVR1C,SPOCK3,ACVR1,IL33,NANOS1,SORL1,ACKR3,CCL20,UNC5D,ITGA3,CCL2,HMGB2,CTSH,PDGFA,KIF14,HAS2,SEMA3D,PREX1,NTNG1,ITGB5,TGFB1,EPHB3,BCL2,MIR27B,RAC2…
ameboidal-type cell migration	481	98	1.15e-05	0.000341141	PTGS2,ITGB3,GJA1,FGF1,FN1,SEMA4B,CXCL13,GDNF,SPARC,PDGFB,FOXC2,WNT7A,DUSP10,KIT,APOE,ACVR1C,ACVR1,NANOS1,ITGA3,CTSH,HAS2,SEMA3D,TGFB1,MIR27B,BMPR2,GLIPR2,EFNB1,TGFBR1,PLEKHG5,AKT3,SEMA3C,DLL4,SEMA4A,ATP2B4,LOXL2,MIR21,SEMA4C,MIR2355,RGCC,CLASP1,GNA12,OVOL2,MCC,MACF1,HIF1A,PFN2,PRKCE,CFL1,MIR27A,PLCG1,KANK2,MESP1,ITGB1,SEMA6D,PTPRM,TNF,ARSB,KDR,SASH1,IQSEC1,PLCG2,ROBO1,SEMA5B,ANLN,NFE2L2,C1QBP,MIR…
Annotation Cluster 11	Enrichment Score: 6.37751222346986
Term	Annotated	Significant	Pvalue	Padj	GeneID
tube development	1148	233	1.49e-11	1.49e-09	PKDCC,COMP,MMP2,TGFBI,PTGS2,GPNMB,COL4A1,LGR4,CSPG4,ITGB3,GJA1,FGF1,COL18A1,COL22A1,FN1,ZEB1,MCAM,NDRG4,SMAD7,TNC,LRP1,PDPN,CXCL13,GDNF,BMP2,GLI3,HEG1,SPARC,ADA,ITGAV,FOXC2,ELK3,WNT7A,AQP2,SERPINE2,DLC1,KIT,APOE,TEAD2,IL1A,ACVR1,KIF26B,FOXL1,LTBP3,ACKR3,ITGA3,RARB,CCL2,CTSH,PDGFA,HAS2,TGFB1,EPHB3,BCL2,MIR27B,WNT3A,SMAD6,ALOX5,CXCL17,MTSS1,BMPR2,STRA6,LGR5,PPP1R16B,TGFBR1,SKI,PLOD3,AKT3,SEMA3C,DAC…
anatomical structure formation involved in morphogenesis	1202	236	3.07e-10	2.41e-08	AMTN,MMP2,TGFBI,PTGS2,GPNMB,SKIL,COL4A1,CSPG4,ITGB3,GJA1,FGF1,COL18A1,COL22A1,FN1,MAFB,MCAM,SNAI2,PDPN,CXCL13,GDNF,BMP2,GLI3,SPARC,SDK2,PTGFRN,ADA,ITGAV,FOXC2,COL5A1,ELK3,WNT7A,DLC1,DMRT2,PSAP,TEAD2,IL1A,ACVR1,KIF26B,KIF16B,FZD7,ACKR3,NTF4,ITGA3,CCL2,CTSH,PDGFA,AXIN2,EGR2,ITGB5,TGFB1,EPHB3,MIR27B,PPARGC1B,WNT3A,ALOX5,MEF2A,CXCL17,FOXA2,BMPR2,UNC13D,STRA6,PPP1R16B,TGFBR1,SKI,AKT3,SEMA3C,ITGB4,DLL4…
circulatory system development	1196	225	3.63e-08	1.85e-06	COMP,MMP2,TGFBI,PTGS2,GPNMB,COL4A1,CSPG4,ITGB3,GJA1,FGF1,COL18A1,FLRT2,COL22A1,FN1,MCAM,NDRG4,SMAD7,COL1A2,SNAI2,LRP1,PDPN,PPP1R13L,CXCL13,NOX4,BMP2,GLI3,HEG1,SPARC,PDGFB,ITGAV,FOXC2,COL5A1,ELK3,WNT7A,GAA,DLC1,KIT,APOE,TEAD2,IL1A,ACVR1,FOXL1,FZD7,ACKR3,ITGA3,RARB,CCL2,CTSH,PDGFA,AXIN2,HAS2,NFATC1,SOX6,TGFB1,EPHB3,MIR27B,WNT3A,SMAD6,ALOX5,MEF2A,CXCL17,NDST1,BMPR2,STRA6,PPP1R16B,TGFBR1,AKT3,SEMA3C,…
blood vessel development	793	157	1.95e-07	8.98e-06	COMP,MMP2,TGFBI,PTGS2,GPNMB,COL4A1,CSPG4,ITGB3,FGF1,COL18A1,COL22A1,FN1,MCAM,SMAD7,COL1A2,LRP1,CXCL13,GLI3,HEG1,SPARC,PDGFB,ITGAV,FOXC2,COL5A1,ELK3,WNT7A,APOE,TEAD2,IL1A,ACVR1,ACKR3,CCL2,CTSH,PDGFA,HAS2,TGFB1,EPHB3,MIR27B,SMAD6,ALOX5,CXCL17,NDST1,BMPR2,STRA6,PPP1R16B,TGFBR1,AKT3,SEMA3C,DLL4,NOTCH3,NOG,HPSE,SOX4,SLC12A6,SEMA4A,ATP2B4,CTNNB1,LOXL2,MIR21,FBLN5,HIF3A,LEPR,ZFP36L1,SERPINE1,MIR2355,RGC…
vasculature development	826	162	2.32e-07	1.05e-05	COMP,MMP2,TGFBI,PTGS2,GPNMB,COL4A1,CSPG4,ITGB3,FGF1,COL18A1,COL22A1,FN1,MCAM,SMAD7,COL1A2,LRP1,PDPN,CXCL13,GLI3,HEG1,SPARC,PDGFB,ITGAV,FOXC2,COL5A1,ELK3,WNT7A,KIT,APOE,TEAD2,IL1A,ACVR1,ACKR3,CCL2,CTSH,PDGFA,HAS2,NFATC1,TGFB1,EPHB3,MIR27B,SMAD6,ALOX5,CXCL17,NDST1,BMPR2,STRA6,PPP1R16B,TGFBR1,AKT3,SEMA3C,DLL4,NOTCH3,NOG,HPSE,SOX4,SLC12A6,SEMA4A,ATP2B4,CTNNB1,LOXL2,MIR21,FBLN5,HIF3A,LEPR,ZFP36L1,SERP…
blood vessel morphogenesis	706	137	3.6e-06	0.000120637	COMP,MMP2,TGFBI,PTGS2,GPNMB,COL4A1,CSPG4,ITGB3,FGF1,COL18A1,COL22A1,FN1,MCAM,SMAD7,LRP1,CXCL13,HEG1,SPARC,ITGAV,FOXC2,ELK3,WNT7A,APOE,TEAD2,IL1A,ACVR1,ACKR3,CCL2,CTSH,PDGFA,HAS2,TGFB1,EPHB3,MIR27B,ALOX5,CXCL17,BMPR2,STRA6,PPP1R16B,TGFBR1,AKT3,DLL4,NOTCH3,NOG,HPSE,SOX4,SLC12A6,SEMA4A,ATP2B4,CTNNB1,LOXL2,MIR21,FBLN5,HIF3A,LEPR,ZFP36L1,SERPINE1,MIR2355,RGCC,OVOL2,E2F7,HIF1A,BRCA1,PKM,FOXC1,GAB1,ECM1…
heart development	589	117	6.01e-06	0.000189337	GJA1,FLRT2,FN1,NDRG4,SMAD7,SNAI2,PPP1R13L,NOX4,BMP2,GLI3,HEG1,SPARC,PDGFB,FOXC2,COL5A1,GAA,DLC1,TEAD2,ACVR1,FOXL1,FZD7,ITGA3,RARB,AXIN2,HAS2,NFATC1,SOX6,TGFB1,WNT3A,SMAD6,MEF2A,NDST1,BMPR2,STRA6,TGFBR1,SEMA3C,UBE4B,DLL4,VGLL4,NOG,FREM2,DSP,SOX4,DCHS1,FZD1,STIL,CTNNB1,CITED2,MIR21,CDK1,ZFP36L1,NKX3-1,OVOL2,HIF1A,EGFR,PAM,AKAP13,FOXC1,GLI2,PTK7,ANK2,CCNB1,MESP1,ITGB1,TNNI1,FGFR2,DSG2,PAX8,NFATC4,SU…
angiogenesis	610	118	1.96e-05	0.000539409	MMP2,TGFBI,PTGS2,GPNMB,COL4A1,CSPG4,ITGB3,FGF1,COL18A1,COL22A1,FN1,MCAM,CXCL13,SPARC,ITGAV,FOXC2,ELK3,WNT7A,IL1A,ACVR1,ACKR3,CCL2,CTSH,PDGFA,EPHB3,MIR27B,ALOX5,CXCL17,PPP1R16B,TGFBR1,AKT3,DLL4,NOTCH3,HPSE,SLC12A6,SEMA4A,ATP2B4,CTNNB1,LOXL2,MIR21,FBLN5,HIF3A,LEPR,SERPINE1,MIR2355,RGCC,OVOL2,E2F7,HIF1A,BRCA1,PKM,FOXC1,GAB1,ECM1,NGFR,MIR27A,PLCG1,ITGB1,CHRNA7,CCDC134,FMNL3,SLC12A2,PTPRB,PTPRM,TNF,FG…
Annotation Cluster 12	Enrichment Score: 5.77103728823852
Term	Annotated	Significant	Pvalue	Padj	GeneID
brain development	760	152	1.61e-07	7.55e-06	AMIGO2,SHROOM4,COL4A1,MAFB,MFSD2A,NDRG4,LRP1,BMP2,GLI3,WNT7A,SERPINE2,DLC1,PSAP,NANOS1,SYNJ2,ZNF365,RARB,KIF14,EGR2,PTPRS,EPHB3,BCL2,TSPAN2,WNT3A,AFF2,FANCC,NDST1,SPTBN2,BMPR2,PLXNA3,GRIN1,SKI,SATB2,NOTCH3,NOG,LAMB1,BTG2,FZD1,BCL2L11,ATP2B4,STIL,CTNNB1,SLITRK5,SUN2,CELSR2,WDR62,SEMA4C,MT3,ASPM,WNT3,AXL,HIF1A,SOX2,DLG5,CEP120,INHBA,HOOK3,CENPF,EGFR,FOXC1,GLI2,CSF1R,CRTAC1,ZSWIM6,BRCA2,HES5,APP,UBB…
head development	803	158	2.67e-07	1.19e-05	MMP2,AMIGO2,SHROOM4,COL4A1,MAFB,MFSD2A,NDRG4,LRP1,BMP2,GLI3,WNT7A,SERPINE2,DLC1,PSAP,NANOS1,SYNJ2,ZNF365,RARB,KIF14,EGR2,PTPRS,PLEKHA1,EPHB3,BCL2,TSPAN2,WNT3A,AFF2,FANCC,NDST1,SPTBN2,BMPR2,PLXNA3,STRA6,GRIN1,SKI,SATB2,NOTCH3,NOG,LAMB1,BTG2,FZD1,BCL2L11,ATP2B4,STIL,CTNNB1,SLITRK5,SUN2,CELSR2,WDR62,SEMA4C,MT3,ASPM,WNT3,AXL,HIF1A,SOX2,DLG5,CEP120,INHBA,HOOK3,CENPF,EGFR,FOXC1,GLI2,CSF1R,CRTAC1,ZSWIM6…
forebrain development	391	81	3.52e-05	0.000896333	MFSD2A,LRP1,BMP2,GLI3,WNT7A,DLC1,RARB,KIF14,PTPRS,EPHB3,WNT3A,NDST1,PLXNA3,GRIN1,SKI,SATB2,NOTCH3,NOG,LAMB1,BTG2,ATP2B4,STIL,CTNNB1,SLITRK5,SUN2,WDR62,ASPM,AXL,HIF1A,SOX2,CEP120,INHBA,HOOK3,EGFR,GLI2,CSF1R,CRTAC1,ZSWIM6,HES5,APP,UBB,FGFR2,LRRK2,TACC3,OPHN1,KDM6B,ROBO1,GNG12,NFIB,C12orf57,WNT5A,FEZ1,TMEM14B,ZDHHC16,ALK,ID4,CHRD,MYO1D,SEMA5A,FYN,ALDH1A2,RARA,TOX,DCLK1,SHH,CXCR4,RTN4R,RTN4,HAP1,EIF2…
telencephalon development	259	54	0.00056148	0.00889369	MFSD2A,LRP1,BMP2,GLI3,RARB,KIF14,PTPRS,EPHB3,WNT3A,PLXNA3,GRIN1,SKI,LAMB1,BTG2,ATP2B4,CTNNB1,SLITRK5,SUN2,WDR62,ASPM,HIF1A,CEP120,INHBA,EGFR,CSF1R,CRTAC1,ZSWIM6,HES5,LRRK2,TACC3,KDM6B,ROBO1,GNG12,NFIB,C12orf57,WNT5A,FEZ1,TMEM14B,ZDHHC16,ALK,ID4,RARA,SHH,CXCR4,RTN4R,RTN4,EIF2B3,SLC7A11,BCAN,FOXP2,EFNA2,TRA2B,PLXNA4,NRG1
Annotation Cluster 13	Enrichment Score: 5.69715510722286
Term	Annotated	Significant	Pvalue	Padj	GeneID
regulation of cellular component organization	2429	453	3.64e-15	9.38e-13	AMIGO2,SKIL,ITGB3,GJA1,FLRT2,FN1,MMP1,SEMA4B,CUX2,MFSD2A,NDRG4,ABCA1,SMAD7,STK38L,IGFBP7,PIEZO1,SNAI2,LRP1,PDPN,CXCL13,NOX4,SCN1B,SPARC,PDGFB,TBC1D30,COL5A1,WNT7A,BMF,HNF4A,SERPINE2,DLC1,KIT,LRP4,APOE,STXBP6,ODAM,IL1A,NANOS1,GRIP1,SORL1,NGEF,ZNF365,IGSF9,PLEK2,MICALL2,TTL,ITGA3,PDGFA,KIF14,AXIN2,HAS2,SEMA3D,PTPRS,PREX1,NTNG1,TGFB1,EPHB3,BCL2,MIR27B,RAC2,WNT3A,SMAD6,PDE4DIP,RHOBTB2,SPTBN2,ACAP3,CG…
regulation of cellular component biogenesis	982	188	1.47e-07	6.98e-06	AMIGO2,GJA1,FLRT2,MMP1,CUX2,ABCA1,PIEZO1,SNAI2,LRP1,CXCL13,NOX4,TBC1D30,WNT7A,BMF,DLC1,KIT,APOE,STXBP6,SORL1,PLEK2,KIF14,HAS2,PTPRS,PREX1,TGFB1,EPHB3,RAC2,WNT3A,SMAD6,SPTBN2,CGNL1,TRABD2B,MCIDAS,GRIN1,MSN,PPP1R16B,TGFBR1,DACT1,ULK1,PPP1R9A,LIMCH1,KANK4,GPC6,SPTB,FHOD1,FZD1,SPTBN4,BCL2L11,SEMA4A,STIL,SLITRK5,CLSTN1,MIR21,CLU,MMP3,PRKCH,RGCC,CLASP1,PLD1,ARHGAP6,MACF1,CDC42EP4,PLK1,DLG5,BRCA1,CEP120…
regulation of organelle organization	1311	238	2.99e-07	1.31e-05	SNAI2,LRP1,NOX4,PDGFB,TBC1D30,BMF,DLC1,STXBP6,ODAM,IL1A,MICALL2,PDGFA,AXIN2,PTPRS,PREX1,BCL2,RAC2,WNT3A,PDE4DIP,RHOBTB2,SPTBN2,CGNL1,PLXNA3,MCIDAS,MSN,TGFBR1,SKI,ULK1,PPP1R9A,LIMCH1,KANK4,GCLC,SPTB,LEPROT,FHOD1,SKA3,SPTBN4,BCL2L11,STIL,CTNNB1,KIF20B,MIR21,CLU,RHOH,NUSAP1,FZR1,MLLT11,KPNA7,RGCC,CLASP1,TPX2,ARHGAP6,TRPV4,CDC42EP4,HIF1A,PLK1,BRCA1,CEP120,ABL2,CENPF,DLGAP5,NCK1,PAM,VAT1,INSIG1,AKAP13…
cellular component assembly	3012	490	4.88e-07	2.05e-05	CDH6,AMIGO2,CSPG4,GJA1,FLRT2,KRT14,KCNA7,FN1,MMP1,NEDD9,CUX2,MFSD2A,ABCA1,SMAD7,KRT5,COL1A2,PIEZO1,SNAI2,LRP1,DST,CXCL13,NOX4,HEG1,PKP1,SDK2,TBC1D30,WNT7A,BMF,AQP2,GMNC,DLC1,KIT,AQP5,TUBA4A,LRP4,APOE,ARHGEF4,STXBP6,PSAP,TEAD2,FGD6,C9,SORL1,KIF3C,LTBP3,PLEK2,MICALL2,HMGB2,PDGFA,KIF14,AXIN2,HAS2,PTPRS,PREX1,NTNG1,ITGB5,TGFB1,EPHB3,BCL2,RAC2,WNT3A,FANCC,SMAD6,LAMC2,MEF2A,PDE4DIP,WIPF1,MTSS1,SPTBN2,C…
regulation of cytoskeleton organization	554	115	7.95e-07	3.18e-05	LRP1,NOX4,DLC1,ODAM,PDGFA,PREX1,RAC2,WNT3A,RHOBTB2,SPTBN2,CGNL1,PLXNA3,TGFBR1,PPP1R9A,LIMCH1,KANK4,SPTB,FHOD1,SKA3,SPTBN4,STIL,CTNNB1,MIR21,RHOH,RGCC,CLASP1,TPX2,ARHGAP6,TRPV4,CDC42EP4,PLK1,BRCA1,CEP120,ABL2,NCK1,PAM,AKAP13,PFN2,ADD3,CSF1R,PRKCE,WASF3,CFL1,MID1IP1,DLG1,POC1A,TMOD1,STAP1,FCHSD1,SORBS3,BAIAP2L1,TRIOBP,RDX,KIF18A,BICD2,BICD1,SPIRE2,CKAP2,SKA1,DBN1,PSRC1,TACC3,PLK4,AURKA,NEK2,CTTN,HS…
regulation of protein-containing complex assembly	449	88	0.000134346	0.00278762	MMP1,ABCA1,PIEZO1,CXCL13,BMF,APOE,STXBP6,SORL1,KIF14,PREX1,TGFB1,SMAD6,SPTBN2,TRABD2B,MSN,DACT1,ULK1,PPP1R9A,KANK4,SPTB,SPTBN4,BCL2L11,CLU,MMP3,CLASP1,CDC42EP4,NCK1,PFN2,ADD3,PRKCE,CDT1,WASF3,DLG1,TMOD1,FCHSD1,BAIAP2L1,TRIOBP,TNF,HSP90AA1,RDX,SPIRE2,GBA,DBN1,PSRC1,CTTN,HSPA1A,MYADM,ADD1,ARPC1B,TMSB15B,C15orf62,HAX1,HJURP,TFRC,PRKCD,HSPA8,SPTAN1,FAF1,CSF2,DBNL,COTL1,NAV3,SPTBN1,IMPACT,HSPA1B,ERCC4…
Annotation Cluster 14	Enrichment Score: 5.59012755300616
Term	Annotated	Significant	Pvalue	Padj	GeneID
mitotic cell cycle	1053	228	2.54e-14	4.99e-12	GPNMB,GJA1,AFAP1L2,PDGFB,GPR132,CLTCL1,TUBA4A,IL1A,TUBB3,ACVR1,TTL,CCL2,KIF14,TGFB1,BCL2,ASNS,MCIDAS,CDK14,KIFC2,DACT1,BTG2,PRKAR2B,LZTS1,BCCIP,SOX4,SKA3,STIL,KIF15,KIF22,CTNNB1,SUN2,BRINP1,KIF20B,MIR21,CDK1,NUSAP1,ZFP36L1,FZR1,REC8,WDR62,RBBP8,RGCC,DNMT3A,TUBE1,NKX3-1,CLASP1,HMMR,TPX2,E2F7,PLK1,KLF11,BRCA1,INHBA,CENPF,EGFR,DLGAP5,PPP2R2D,FOXC1,RTKN,CENPK,GAS1,CCNA1,TUBB,KIFC1,PIDD1,BRCA2,CDT1,NC…
mitotic cell cycle process	905	193	1.19e-11	1.23e-09	GPNMB,GJA1,PDGFB,GPR132,TUBA4A,IL1A,ACVR1,CCL2,KIF14,TGFB1,BCL2,CDK14,KIFC2,DACT1,BTG2,PRKAR2B,LZTS1,BCCIP,SOX4,STIL,KIF22,SUN2,KIF20B,MIR21,CDK1,NUSAP1,ZFP36L1,FZR1,REC8,WDR62,RBBP8,RGCC,CLASP1,HMMR,TPX2,E2F7,PLK1,KLF11,BRCA1,INHBA,CENPF,EGFR,DLGAP5,PPP2R2D,RTKN,CENPK,CCNA1,TUBB,KIFC1,PIDD1,BRCA2,CDT1,NCAPD3,BUB1,MAD2L1,CCNB1,APP,CIT,CFL1,BCL6,KANK2,MELK,DLG1,POC1A,ITGB1,CDC14B,KIF20A,CCNO,PHIP,…
cell cycle	1882	349	2.24e-11	2.13e-09	PTGS2,GPNMB,SKIL,GJA1,AFAP1L2,NEDD9,MAPK4,BMP2,PDGFB,GPR132,CYP26B1,CLTCL1,GMNC,KLK10,TUBA4A,IL1A,TUBB3,ACVR1,CAMK2N1,TTL,CCL2,KIF14,AXIN2,TGFB1,BCL2,ASNS,HEPACAM2,ERN2,MCIDAS,CDK14,TGFBR1,KIFC2,IRF6,DACT1,BTG2,PRKAR2B,LZTS1,BCCIP,SOX4,SKA3,BCL2L11,ATP2B4,STIL,KIF15,KIF22,CTNNB1,SUN2,BRINP1,KIF20B,CITED2,MIR21,CDK1,NUSAP1,ZFP36L1,FZR1,FAM83D,REC8,WDR62,RBBP8,CABLES1,RGCC,DNMT3A,ASPM,TUBE1,ZNF503,…
cell cycle process	1422	264	7.7e-09	4.43e-07	GPNMB,SKIL,GJA1,PDGFB,GPR132,CYP26B1,TUBA4A,IL1A,ACVR1,TTL,CCL2,KIF14,AXIN2,TGFB1,BCL2,HEPACAM2,ERN2,CDK14,TGFBR1,KIFC2,IRF6,DACT1,BTG2,PRKAR2B,LZTS1,BCCIP,SOX4,BCL2L11,ATP2B4,STIL,KIF22,CTNNB1,SUN2,BRINP1,KIF20B,MIR21,CDK1,NUSAP1,ZFP36L1,FZR1,FAM83D,REC8,WDR62,RBBP8,RGCC,ASPM,TUBE1,ZNF503,NKX3-1,CLASP1,PARD6G,HMMR,TPX2,E2F7,RMI1,PLK1,SOX2,KLF11,BRCA1,CEP120,INHBA,MAP2K6,CENPF,EGFR,DLGAP5,PPP2R2D…
mitotic nuclear division	286	74	1.07e-08	5.87e-07	PDGFB,IL1A,KIF14,KIFC2,BCCIP,KIF22,KIF20B,CDK1,NUSAP1,REC8,RGCC,CLASP1,TPX2,PLK1,CENPF,DLGAP5,PPP2R2D,CENPK,KIFC1,CDT1,NCAPD3,BUB1,MAD2L1,CCNB1,CDC14B,PHIP,MKI67,USP16,CDC20,KIF18A,NUF2,CHAMP1,CDCA8,PSRC1,TACC3,CDCA5,PRC1,IL1B,AURKA,PRMT5,NCAPH,NEK2,HSPA1A,ANLN,CEP85,CDC25C,BIRC5,PRKCA,ZWINT,AKAP8L,TUBG2,PHF13,MTBP,SMC4,KIF18B,DSCC1,UBE2C,HSPA1B,CCNB2,MAP10,TTK,NDC80,KIF23,RANBP1,HECW2,PHB2,NCAPG…
nuclear division	428	100	1.11e-08	6.05e-07	PDGFB,CYP26B1,IL1A,KIF14,KIFC2,BCCIP,BCL2L11,KIF22,KIF20B,CDK1,NUSAP1,FZR1,REC8,RGCC,ASPM,CLASP1,TPX2,RMI1,PLK1,CENPF,DLGAP5,PPP2R2D,CENPK,CCNA1,KIFC1,BRCA2,CDT1,NCAPD3,BUB1,MAD2L1,CCNB1,UBB,CDC14B,PHIP,MKI67,USP16,CDC20,KIF18A,SYCP2,SPIRE2,NUF2,CHAMP1,CDCA8,RAD54B,PSRC1,TACC3,CDCA5,PRC1,IL1B,AURKA,PRMT5,NCAPH,NEK2,HSPA1A,ANLN,TOP2A,CEP85,CDC25C,BIRC5,WNT5A,PRKCA,ZWINT,AKAP8L,TUBG2,PHF13,RAD54L,E…
organelle fission	476	106	5.93e-08	2.94e-06	PDGFB,CYP26B1,IL1A,KIF14,KIFC2,BCCIP,BCL2L11,KIF22,KIF20B,CDK1,NUSAP1,FZR1,REC8,RGCC,ASPM,CLASP1,TPX2,RMI1,PLK1,CENPF,DLGAP5,PPP2R2D,CENPK,CCNA1,KIFC1,BRCA2,CDT1,NCAPD3,BUB1,MAD2L1,CCNB1,UBB,CDC14B,PHIP,MKI67,USP16,CDC20,KIF18A,LRRK2,SYCP2,SPIRE2,NUF2,KDR,C11orf65,CHAMP1,CDCA8,RAD54B,PSRC1,TACC3,CDCA5,PRC1,IL1B,AURKA,PRMT5,NCAPH,NEK2,DNM1,HSPA1A,ANLN,TOP2A,CEP85,CDC25C,BIRC5,WNT5A,PRKCA,ZWINT,AKA…
positive regulation of cell cycle	396	88	8.52e-07	3.36e-05	PDGFB,IL1A,TTL,KIF14,ASNS,BTG2,SOX4,BCL2L11,KIF20B,CITED2,CDK1,NUSAP1,FAM83D,RGCC,NKX3-1,E2F7,BRCA1,CEP120,EGFR,DLGAP5,PRKCE,PIDD1,BRCA2,CDT1,MAD2L1,CCNB1,APP,CIT,POC1A,CDC14B,PHIP,FGFR2,RDX,NUDT16,PSRC1,PLK4,CDCA5,IL1B,AURKA,CDC25C,CENPJ,RHNO1,MIR221,ZNF268,TFDP1,PLAGL1,WNT5A,PRKCA,NPM1,DYNLT3,MIR34A,CENPV,PKD1,GTSE1,MTBP,ECT2,UBE2C,RAD51C,CNOT10,TFAP4,TNKS1BP1,SPDYA,RARA,MAP10,PSMD10,DTL,NDC80,…
regulation of cell cycle	1227	221	1.47e-06	5.59e-05	PTGS2,GPNMB,SKIL,AFAP1L2,BMP2,PDGFB,GPR132,TUBA4A,IL1A,CAMK2N1,TTL,CCL2,KIF14,AXIN2,TGFB1,BCL2,ASNS,ERN2,MCIDAS,CDK14,TGFBR1,IRF6,DACT1,BTG2,PRKAR2B,BCCIP,SOX4,BCL2L11,ATP2B4,STIL,CTNNB1,BRINP1,KIF20B,CITED2,MIR21,CDK1,NUSAP1,ZFP36L1,FZR1,FAM83D,RBBP8,CABLES1,RGCC,ASPM,NKX3-1,CLASP1,HMMR,TPX2,E2F7,PLK1,SOX2,BRCA1,CEP120,INHBA,MAP2K6,CENPF,EGFR,DLGAP5,FOXC1,GAS1,CCNA1,TUBB,PRKCE,PIDD1,BRCA2,CDT1,A…
regulation of mitotic cell cycle	666	132	1.74e-06	6.51e-05	GPNMB,AFAP1L2,PDGFB,GPR132,TUBA4A,IL1A,TTL,CCL2,KIF14,TGFB1,BCL2,ASNS,MCIDAS,DACT1,BTG2,PRKAR2B,SOX4,CTNNB1,BRINP1,KIF20B,MIR21,CDK1,NUSAP1,ZFP36L1,FZR1,RGCC,NKX3-1,CLASP1,HMMR,TPX2,E2F7,PLK1,BRCA1,CENPF,EGFR,DLGAP5,FOXC1,GAS1,TUBB,PIDD1,BRCA2,CDT1,BUB1,MAD2L1,CCNB1,APP,BCL6,KANK2,DLG1,CDC14B,PHIP,MKI67,TNF,GJC2,HSP90AA1,NEK7,RDX,CDC20,PSRC1,TACC3,PLK4,CDCA5,NBN,IL1B,AURKA,PRMT5,CHFR,NEK2,CDKN2A,…
cell cycle phase transition	647	125	1.19e-05	0.000349119	GPNMB,GPR132,TUBA4A,ACVR1,CCL2,KIF14,BCL2,CDK14,DACT1,BTG2,PRKAR2B,LZTS1,SOX4,ATP2B4,MIR21,CDK1,ZFP36L1,FZR1,FAM83D,RBBP8,RGCC,CLASP1,HMMR,TPX2,E2F7,PLK1,KLF11,BRCA1,INHBA,CENPF,EGFR,DLGAP5,PPP2R2D,CCNA1,TUBB,PIDD1,CDT1,BUB1,MAD2L1,CCNB1,APP,KANK2,MELK,ITGB1,CDC14B,CCNO,RRM2,CDK17,FOXM1,GJC2,HSP90AA1,CALM3,PPP1CB,RDX,CDC20,TACC3,PLK4,CDCA5,NBN,AURKA,ARPP19,NEK2,CDKN2A,CEP152,ANLN,ZFYVE19,CDC25C,C…
mitotic cell cycle phase transition	602	117	1.7e-05	0.000474685	GPNMB,GPR132,TUBA4A,ACVR1,CCL2,KIF14,BCL2,CDK14,DACT1,BTG2,PRKAR2B,LZTS1,SOX4,MIR21,CDK1,ZFP36L1,FZR1,RBBP8,RGCC,CLASP1,HMMR,TPX2,E2F7,PLK1,KLF11,BRCA1,INHBA,CENPF,EGFR,DLGAP5,PPP2R2D,CCNA1,TUBB,PIDD1,CDT1,BUB1,MAD2L1,CCNB1,APP,KANK2,MELK,ITGB1,CDC14B,CCNO,RRM2,CDK17,FOXM1,GJC2,HSP90AA1,CALM3,PPP1CB,RDX,CDC20,TACC3,PLK4,CDCA5,NBN,AURKA,ARPP19,NEK2,CDKN2A,CEP152,ANLN,ZFYVE19,CDC25C,CENPJ,NINL,MIR2…
positive regulation of cell cycle process	302	66	3.33e-05	0.000857487	PDGFB,IL1A,KIF14,BTG2,SOX4,KIF20B,CDK1,NUSAP1,FAM83D,RGCC,E2F7,BRCA1,CEP120,EGFR,DLGAP5,PRKCE,PIDD1,CDT1,MAD2L1,CCNB1,APP,CIT,POC1A,CDC14B,PHIP,RDX,NUDT16,PLK4,CDCA5,IL1B,AURKA,CDC25C,CENPJ,RHNO1,MIR221,TFDP1,PLAGL1,WNT5A,NPM1,MIR34A,CENPV,GTSE1,MTBP,ECT2,UBE2C,RAD51C,CNOT10,TNKS1BP1,MAP10,DTL,NDC80,DBF4B,MIR200B,ZNF385A,KIF23,GLI1,RANBP1,PHB2,PCBP4,KMT2E,CDC42,RACGAP1,CARM1,UBXN2B,E2F1,DYNC1H1
regulation of cell cycle process	791	140	0.000284673	0.0052089	GPNMB,PDGFB,GPR132,TUBA4A,IL1A,TTL,CCL2,KIF14,AXIN2,BCL2,DACT1,BTG2,PRKAR2B,SOX4,ATP2B4,STIL,CTNNB1,KIF20B,MIR21,CDK1,NUSAP1,ZFP36L1,FZR1,FAM83D,RBBP8,RGCC,CLASP1,HMMR,TPX2,E2F7,PLK1,BRCA1,CEP120,CENPF,EGFR,DLGAP5,TUBB,PRKCE,PIDD1,BRCA2,CDT1,BUB1,MAD2L1,CCNB1,APP,CIT,BCL6,KANK2,POC1A,CDC14B,KIF20A,PHIP,MKI67,RRM2,FOXM1,GJC2,HSP90AA1,CALM3,RDX,CDC20,NUDT16,PSRC1,TACC3,PLK4,CDCA5,NBN,PRC1,IL1B,AURK…
Annotation Cluster 15	Enrichment Score: 5.53591374030968
Term	Annotated	Significant	Pvalue	Padj	GeneID
negative regulation of signal transduction	1356	255	4.24e-09	2.6e-07	PTGS2,SKIL,LGR4,BPIFB1,SERPINB3,SULF2,NDRG4,SMAD7,NOTUM,SNAI2,PTPRE,LRP1,FST,DEPTOR,GDNF,BMP2,GLI3,HEG1,SESN3,WNT5B,ADA,ITGAV,CYP26B1,DUSP10,RGS9,IRS1,SERPINE2,DLC1,LRP4,APOE,IL1A,ACVR1,CAMK2N1,SORL1,ACKR3,ITGA3,HMGB2,PDE10A,AXIN2,PTPRS,PLEKHA1,NFATC1,TGFB1,BCL2,MIR27B,SMAD6,ATF3,CCDC3,MMP12,GRB10,RASL11B,CGNL1,TRABD2B,IGF1R,TGFBR1,SKI,TGFB1I1,DACT1,DLL4,NOTCH3,HOMER2,VGLL4,NOG,GCLC,LEPROT,HTRA1,…
negative regulation of cell communication	1478	273	6.88e-09	4.02e-07	PTGS2,SKIL,LGR4,GJA1,BPIFB1,SERPINB3,SULF2,NDRG4,SMAD7,NOTUM,SNAI2,PTPRE,LRP1,IL11,FST,DEPTOR,GDNF,BMP2,GLI3,HEG1,SESN3,WNT5B,ADA,ITGAV,CYP26B1,DUSP10,RGS9,IRS1,SERPINE2,DLC1,LRP4,APOE,ACVR1C,IL1A,ACVR1,CAMK2N1,SORL1,ACKR3,ITGA3,HMGB2,PDE10A,AXIN2,PTPRS,PLEKHA1,NFATC1,TGFB1,BCL2,MIR27B,SORCS2,SMAD6,ATF3,CCDC3,MMP12,GRB10,RASL11B,CGNL1,TRABD2B,IGF1R,TGFBR1,SKI,TGFB1I1,DACT1,DLL4,NOTCH3,PPP1R9A,HOM…
negative regulation of signaling	1481	273	8.4e-09	4.73e-07	PTGS2,SKIL,LGR4,GJA1,BPIFB1,SERPINB3,SULF2,NDRG4,SMAD7,NOTUM,SNAI2,PTPRE,LRP1,IL11,FST,DEPTOR,GDNF,BMP2,GLI3,HEG1,SESN3,WNT5B,ADA,ITGAV,CYP26B1,DUSP10,RGS9,IRS1,SERPINE2,DLC1,LRP4,APOE,ACVR1C,IL1A,ACVR1,CAMK2N1,SORL1,ACKR3,ITGA3,HMGB2,PDE10A,AXIN2,PTPRS,PLEKHA1,NFATC1,TGFB1,BCL2,MIR27B,SORCS2,SMAD6,ATF3,CCDC3,MMP12,GRB10,RASL11B,CGNL1,TRABD2B,IGF1R,TGFBR1,SKI,TGFB1I1,DACT1,DLL4,NOTCH3,PPP1R9A,HOM…
negative regulation of response to stimulus	1754	315	8.97e-09	5e-07	PTGS2,SKIL,LGR4,GJA1,BPIFB1,SERPINB3,SEMA4B,SULF2,NDRG4,SMAD7,NOTUM,SNAI2,PTPRE,LRP1,CXCL13,FST,DEPTOR,GDNF,BMP2,GLI3,HEG1,SESN3,WNT5B,PDGFB,AJAP1,ADA,ITGAV,CYP26B1,DUSP10,RGS9,IRS1,SERPINE2,DLC1,LRP4,APOE,PSAP,IL1A,ACVR1,IL33,CAMK2N1,SORL1,PYCR1,ACKR3,ITGA3,CCL2,HMGB2,PDE10A,PDGFA,AXIN2,SEMA3D,PTPRS,PLEKHA1,NFATC1,TGFB1,BCL2,MIR27B,WNT3A,SMAD6,ALOX5,ATF3,CCDC3,CXCL17,PROC,FOXA2,MMP12,GRB10,RASL1…
negative regulation of intracellular signal transduction	556	102	0.000527967	0.00846059	PTGS2,SERPINB3,SNAI2,DEPTOR,HEG1,SESN3,DUSP10,SERPINE2,DLC1,APOE,CAMK2N1,SORL1,ACKR3,ITGA3,PDE10A,PLEKHA1,BCL2,MIR27B,ATF3,CGNL1,IGF1R,DACT1,HOMER2,VGLL4,CD44,RNF125,ATP2B4,MIR21,CLU,RHOH,RTKN2,WNK2,HIF1A,DLG5,ABL2,LZTR1,MRAP2,ARNTL,BCL6,GSTO1,GNAI2,RASA4B,DLG1,ITGB1,FOXM1,CALM3,LRRK2,GBA,VRK3,IL1B,PBK,FKTN,USP10,MARK3,IVNS1ABP,HSPA1A,HMGCR,MYADM,HERPUD1,NFE2L2,CASP8,C1QBP,MIR221,MSTN,BANK1,LIMD1…
Annotation Cluster 16	Enrichment Score: 5.0999288304929
Term	Annotated	Significant	Pvalue	Padj	GeneID
cytoskeleton organization	1399	294	1.96e-16	7.15e-14	SHROOM4,GJA1,KRT14,NEDD9,CORO6,KRT5,LRP1,DST,NOX4,PKP1,CALML3,ARAP3,DLC1,KIT,TUBA4A,APOE,ODAM,TUBB3,EHBP1,FGD6,PLEK2,MICALL2,FHL3,TTL,CCL2,PDGFA,PREX1,ITGB5,BCL2,NUAK2,PPARGC1B,RAC2,WNT3A,SPECC1,MEF2A,MYO5A,WIPF1,HEPACAM2,RHOBTB2,MTSS1,SPTBN2,NAV1,CGNL1,PLXNA3,MCIDAS,MSN,TGFBR1,KIFC2,PPP1R9A,LIMCH1,KANK4,DSP,BCCIP,SPTB,FHOD1,MARCKS,SKA3,SPTBN4,MRAS,STIL,CTNNB1,MAP7D1,SUN2,MIR21,CDK1,RHOH,NUSAP1,A…
actin cytoskeleton organization	707	158	2.43e-11	2.29e-09	SHROOM4,NEDD9,CORO6,LRP1,NOX4,DLC1,KIT,ODAM,EHBP1,FGD6,PLEK2,MICALL2,FHL3,PDGFA,PREX1,ITGB5,BCL2,NUAK2,PPARGC1B,RAC2,SPECC1,MEF2A,MYO5A,WIPF1,RHOBTB2,MTSS1,SPTBN2,CGNL1,TGFBR1,PPP1R9A,LIMCH1,KANK4,SPTB,FHOD1,MARCKS,SPTBN4,MRAS,MIR21,RHOH,ACTN1,RAP2A,PAWR,RGCC,CLASP1,TNIK,ARHGAP6,TRPV4,CDC42EP4,GDPD2,CDC42BPB,NOS1AP,MICALCL,ABL2,NCK1,PAM,AKAP13,PFN2,ADD3,IQSEC2,CSF1R,RTKN,GAB1,PTK7,PRKCE,TLN1,MINK…
actin filament-based process	807	172	1.74e-10	1.47e-08	SHROOM4,GJA1,NEDD9,CORO6,LRP1,PDPN,NOX4,SCN1B,DLC1,KIT,ODAM,EHBP1,FGD6,PLEK2,MICALL2,FHL3,PDGFA,PREX1,ITGB5,BCL2,NUAK2,PPARGC1B,RAC2,SPECC1,MEF2A,MYO5A,WIPF1,RHOBTB2,MTSS1,SPTBN2,CGNL1,TGFBR1,PPP1R9A,LIMCH1,KANK4,DSP,SPTB,FHOD1,MARCKS,SPTBN4,MRAS,SUN2,MIR21,RHOH,ACTN1,RAP2A,PAWR,MYL6,RGCC,CLASP1,TNIK,ARHGAP6,TRPV4,CDC42EP4,GDPD2,CDC42BPB,NOS1AP,MICALCL,SCN3B,ABL2,NCK1,PAM,AKAP13,PFN2,ADD3,IQSEC2,…
supramolecular fiber organization	718	153	1.86e-09	1.24e-07	COMP,SHROOM4,KRT14,NEDD9,LTBP2,CORO6,COL1A2,DST,NOX4,PKP1,FOXC2,COL5A1,DLC1,APOE,LTBP3,MICALL2,PREX1,ITGB5,BCL2,PPARGC1B,RAC2,MEF2A,MYO5A,WIPF1,RHOBTB2,SPTBN2,CGNL1,TGFBR1,PLOD3,FMOD,PPP1R9A,LIMCH1,KANK4,DSP,SPTB,FHOD1,MARCKS,SPTBN4,LOXL2,MIR21,FBLN5,CLU,RHOH,ACTN1,PAWR,RGCC,CLASP1,TPX2,ARHGAP6,TRPV4,CDC42EP4,GDPD2,CEP120,AGFG1,HOOK3,NCK1,AKAP13,FOXC1,PFN2,ADD3,PRKCE,APP,WASF3,CFL1,KLHL24,CCDC88B…
regulation of anatomical structure size	520	110	5.28e-07	2.21e-05	COMP,PTGS2,GJA1,FN1,SEMA4B,SLC12A4,LRP1,DEPTOR,KCNN4,FOXC2,WNT7A,APOE,TTL,SEMA3D,PTPRS,PREX1,WNT3A,SPTBN2,BMPR2,PLXNA3,MSN,PLOD3,SEMA3C,PPP1R9A,KANK4,GCLC,SPTB,SLC12A6,SPTBN4,SEMA4A,MIR21,NGF,SEMA4C,MT3,WNT3,TRPV4,ISLR2,MACF1,CDC42EP4,ADRA1B,EGFR,NCK1,FOXC1,PFN2,ADD3,PRKCE,WASF3,CFL1,DLG1,TMOD1,FCHSD1,ANO6,SEMA6D,SLC12A2,BAIAP2L1,TRIOBP,PTPRM,RAB22A,RDX,LRRK2,SPIRE2,DBN1,ITGA1,HP1BP3,PER2,CTTN,SE…
regulation of cellular component size	383	86	7.16e-07	2.89e-05	FN1,SEMA4B,SLC12A4,LRP1,DEPTOR,KCNN4,WNT7A,APOE,TTL,SEMA3D,PTPRS,PREX1,WNT3A,SPTBN2,BMPR2,PLXNA3,MSN,SEMA3C,PPP1R9A,KANK4,SPTB,SLC12A6,SPTBN4,SEMA4A,NGF,SEMA4C,MT3,WNT3,TRPV4,ISLR2,MACF1,CDC42EP4,NCK1,PFN2,ADD3,PRKCE,WASF3,CFL1,DLG1,TMOD1,FCHSD1,ANO6,SEMA6D,SLC12A2,BAIAP2L1,TRIOBP,RAB22A,RDX,SPIRE2,DBN1,HP1BP3,CTTN,SEMA5B,MYADM,ADD1,ARPC1B,WNT5A,TMSB15B,C15orf62,HAX1,PRKCD,SPTAN1,SEMA5A,DBNL,COTL…
regulation of actin cytoskeleton organization	360	81	1.37e-06	5.29e-05	LRP1,NOX4,DLC1,ODAM,PDGFA,PREX1,RAC2,RHOBTB2,SPTBN2,CGNL1,TGFBR1,PPP1R9A,LIMCH1,KANK4,SPTB,FHOD1,SPTBN4,MIR21,RHOH,RGCC,CLASP1,ARHGAP6,CDC42EP4,ABL2,NCK1,PAM,AKAP13,PFN2,ADD3,CSF1R,PRKCE,WASF3,CFL1,DLG1,TMOD1,STAP1,FCHSD1,SORBS3,BAIAP2L1,TRIOBP,RDX,SPIRE2,DBN1,CTTN,MYADM,RHOBTB3,ARHGAP17,ADD1,ARPC1B,TMSB15B,C15orf62,HAX1,PRKCD,SPTAN1,CELSR1,SEMA5A,DBNL,COTL1,ECT2,FZD10,SPTBN1,SSH3,ARPC1A,CX3CL1,P…
regulation of actin filament-based process	405	86	7.67e-06	0.000236927	LRP1,PDPN,NOX4,DLC1,ODAM,PDGFA,PREX1,RAC2,RHOBTB2,SPTBN2,CGNL1,TGFBR1,PPP1R9A,LIMCH1,KANK4,DSP,SPTB,FHOD1,SPTBN4,MIR21,RHOH,RGCC,CLASP1,ARHGAP6,CDC42EP4,NOS1AP,ABL2,NCK1,PAM,AKAP13,PFN2,ADD3,CSF1R,PRKCE,ANK2,WASF3,CFL1,DLG1,TMOD1,STAP1,FCHSD1,SORBS3,BAIAP2L1,TRIOBP,RDX,DSG2,SPIRE2,DBN1,CTTN,MYADM,RHOBTB3,ARHGAP17,ADD1,ARPC1B,TMSB15B,C15orf62,HAX1,PRKCD,SPTAN1,CELSR1,SEMA5A,DBNL,COTL1,ECT2,FZD10,S…
actin filament organization	434	89	2.22e-05	0.00060156	SHROOM4,NEDD9,CORO6,NOX4,DLC1,MICALL2,PREX1,ITGB5,BCL2,PPARGC1B,RAC2,MYO5A,WIPF1,RHOBTB2,SPTBN2,CGNL1,TGFBR1,PPP1R9A,LIMCH1,KANK4,SPTB,FHOD1,MARCKS,SPTBN4,MIR21,RHOH,ACTN1,PAWR,RGCC,CLASP1,ARHGAP6,TRPV4,CDC42EP4,GDPD2,NCK1,PFN2,ADD3,PRKCE,WASF3,CFL1,DLG1,MYO6,TMOD1,FCHSD1,SORBS3,BAIAP2L1,TRIOBP,RDX,SPIRE2,DBN1,ELMO3,FAT1,ERMN,CTTN,GAS2L3,MYADM,RHOBTB3,ARHGAP17,ADD1,ARPC1B,TMSB15B,C15orf62,HAX1,PR…
regulation of supramolecular fiber organization	373	76	0.000106139	0.00227736	NOX4,DLC1,APOE,PREX1,SPTBN2,CGNL1,TGFBR1,PPP1R9A,LIMCH1,KANK4,SPTB,FHOD1,SPTBN4,MIR21,CLU,RGCC,CLASP1,TPX2,ARHGAP6,TRPV4,CDC42EP4,NCK1,AKAP13,PFN2,ADD3,PRKCE,APP,WASF3,CFL1,MID1IP1,DLG1,TMOD1,CHRNA7,FCHSD1,SORBS3,BAIAP2L1,TRIOBP,RDX,SPIRE2,CKAP2,DBN1,PSRC1,CTTN,HSPA1A,MYADM,ADD1,ARPC1B,TMSB15B,C15orf62,HAX1,PRKCD,HSPA8,SPTAN1,SEMA5A,DBNL,COTL1,NAV3,SPTBN1,HSPA1B,SSH3,ARPC1A,CX3CL1,PAK1,ARHGAP40,A…
regulation of actin filament organization	278	60	0.000107327	0.00229829	NOX4,DLC1,PREX1,SPTBN2,CGNL1,TGFBR1,PPP1R9A,LIMCH1,KANK4,SPTB,FHOD1,SPTBN4,MIR21,RGCC,CLASP1,ARHGAP6,CDC42EP4,NCK1,PFN2,ADD3,PRKCE,WASF3,CFL1,DLG1,TMOD1,FCHSD1,SORBS3,BAIAP2L1,TRIOBP,RDX,SPIRE2,DBN1,CTTN,MYADM,ADD1,ARPC1B,TMSB15B,C15orf62,HAX1,PRKCD,SPTAN1,SEMA5A,DBNL,COTL1,SPTBN1,SSH3,ARPC1A,CX3CL1,PAK1,ARHGAP40,ARAP1,WASF1,PXN,S1PR1,MIR149,CAPZB,ARHGAP35,PDXP,GSN,CDC42
microtubule cytoskeleton organization	591	110	0.00018487	0.00362894	GJA1,DST,CALML3,TUBA4A,TUBB3,TTL,WNT3A,HEPACAM2,NAV1,MCIDAS,KIFC2,BCCIP,SKA3,STIL,CTNNB1,MAP7D1,SUN2,CDK1,NUSAP1,CALML5,WDR62,ASPM,TUBE1,CLASP1,PARD6G,TPX2,TRPV4,PLK1,BRCA1,CEP120,HOOK3,DLGAP5,TUBB,KIFC1,BRCA2,MAD2L1,CCNB1,CCDC88B,CLIP4,MID1IP1,DLG1,POC1A,ITGB1,CDC14B,KIF20A,SAPCD2,XRCC2,CALM3,NEK7,MAP7D2,CDC20,KIF18A,BICD2,BICD1,SPIRE2,NUF2,CKAP2,SKA1,PSRC1,TACC3,PLK4,PRC1,AURKA,INSC,NEK2,MARK3,…
Annotation Cluster 17	Enrichment Score: 5.08749075863722
Term	Annotated	Significant	Pvalue	Padj	GeneID
enzyme linked receptor protein signaling pathway	1084	227	1.11e-12	1.5e-10	COMP,MMP2,SKIL,COL4A1,CSPG4,ITGB3,AFAP1L2,FGF1,FLRT2,ZEB1,NEDD9,SULF2,NDRG4,LTBP2,SMAD7,COL1A2,PTPRE,LRP1,FST,BMP2,SESN3,PDGFB,ITGAV,BMPR1B,FOXC2,HNF4A,IRS1,KIT,NCF2,CDH3,ACVR1C,ACVR1,SORL1,NGEF,KIF16B,LTBP3,NTF4,ITGA3,PDGFA,PLEKHA1,ITGB5,TGFB1,EPHB3,SMAD6,NDST1,MTSS1,GRB10,RASL11B,BMPR2,IGF1R,GRIN1,EFNB1,BTBD11,TGFBR1,SKI,FMOD,TGFB1I1,PCSK6,NOG,FGFR3,TNK2,LEPROT,HTRA1,FZD1,LTBP4,CTNNB1,SHISA2,CI…
transmembrane receptor protein tyrosine kinase signaling pathway	750	161	3.93e-10	3.01e-08	MMP2,COL4A1,CSPG4,ITGB3,AFAP1L2,FGF1,FLRT2,NEDD9,SULF2,NDRG4,PTPRE,LRP1,BMP2,SESN3,PDGFB,ITGAV,FOXC2,IRS1,KIT,NCF2,CDH3,SORL1,NGEF,KIF16B,NTF4,PDGFA,PLEKHA1,TGFB1,EPHB3,NDST1,MTSS1,GRB10,IGF1R,GRIN1,EFNB1,NOG,FGFR3,TNK2,LEPROT,CTNNB1,SHISA2,MIR21,ATP6V1C2,NGF,FAM83B,FAM20C,MT3,NKX3-1,AXL,CHRNA3,IL31RA,HIF1A,EGFR,NCK1,FOXC1,CSF1R,GAB1,SRMS,NGFR,APP,GNAI2,PLCG1,ATP6V1E2,STAP1,ENPP1,PHIP,SDC2,BAIAP2…
response to oxygen-containing compound	1715	308	1.34e-08	7.23e-07	MMP2,PTGS2,COL4A1,GJA1,COL18A1,ZEB1,ABCA1,TNC,IGFBP7,COL1A2,SNAI2,PTPRE,LRP1,OSBPL7,CXCL13,NOX4,SPARC,SESN3,GCNT1,WNT5B,PDGFB,ADA,SYBU,FOXC2,CYP26B1,WNT7A,HNF4A,DUSP10,RGS9,AQP2,IRS1,FIBIN,APOE,ADH7,PSAP,TEAD2,FBXO32,ACVR1C,IL1A,PPP1R1B,SORL1,PYCR1,FZD7,SLC29A1,PANX1,IRF5,CCL2,HMGB2,CTSH,GCGR,EGR2,PLEKHA1,GRAMD1A,TGFB1,BCL2,PPARGC1B,GPR68,WNT3A,FANCC,SMAD6,IL36G,ASNS,MYO5A,FOXA2,MMP12,GRB10,IGF1R…
cellular response to organic substance	2756	463	2.05e-08	1.06e-06	COMP,MMP2,PTGS2,SKIL,COL4A1,LGR4,ITGB3,GJA1,FGF1,FLRT2,FN1,MMP1,ZEB1,CUX2,SULF2,ABCA1,LTBP2,SMAD7,TNC,IGFBP7,COL1A2,SNAI2,PTPRE,LRP1,OSBPL7,IL11,CXCL13,NOX4,TNFSF15,FST,BMP2,SPARC,SESN3,WNT5B,PDGFB,BMPR1B,SYBU,FOXC2,CYP26B1,WNT7A,RGS9,IRS1,KIT,PSAP,TEAD2,FBXO32,ACVR1C,IL1A,ACVR1,IL33,SORL1,KIF16B,LTBP3,FZD7,ACKR3,CCL20,SLC29A1,NTF4,IRF5,ITGA3,RARB,CCL2,HMGB2,CTSH,GCGR,TRAF5,EGR2,HAS2,ITGB5,GRAMD1…
response to growth factor	745	147	5.9e-07	2.44e-05	COMP,SKIL,ITGB3,FGF1,FLRT2,ZEB1,SULF2,LTBP2,SMAD7,TNC,COL1A2,SNAI2,CXCL13,NOX4,FST,BMP2,SPARC,PDGFB,BMPR1B,WNT7A,ACVR1C,ACVR1,SORL1,KIF16B,LTBP3,NTF4,ITGA3,CCL2,HAS2,ITGB5,SOX6,TGFB1,MIR27B,SMAD6,NDST1,GRB10,RASL11B,BMPR2,TGFBR1,SKI,FMOD,TGFB1I1,DLL4,PCSK6,NOG,FGFR3,GCLC,HTRA1,CD44,FZD1,ATP2B4,LTBP4,CTNNB1,SHISA2,FNDC4,CITED2,MIR21,ZFP36L1,NGF,FAM20C,MT3,NREP,DAB2,OVOL2,WNT10A,HIF1A,CHST11,SOX2,C…
cellular response to growth factor stimulus	715	142	6.27e-07	2.58e-05	COMP,SKIL,ITGB3,FGF1,FLRT2,ZEB1,SULF2,LTBP2,SMAD7,COL1A2,SNAI2,CXCL13,NOX4,FST,BMP2,SPARC,PDGFB,BMPR1B,WNT7A,ACVR1C,ACVR1,SORL1,KIF16B,LTBP3,NTF4,ITGA3,CCL2,HAS2,ITGB5,SOX6,TGFB1,MIR27B,SMAD6,NDST1,GRB10,RASL11B,BMPR2,TGFBR1,SKI,FMOD,TGFB1I1,DLL4,PCSK6,NOG,FGFR3,GCLC,HTRA1,CD44,FZD1,ATP2B4,LTBP4,CTNNB1,SHISA2,CITED2,MIR21,ZFP36L1,NGF,FAM20C,MT3,NREP,DAB2,OVOL2,WNT10A,HIF1A,CHST11,CD109,EGFR,FOXC1…
cellular response to oxygen-containing compound	1220	222	6.44e-07	2.63e-05	MMP2,PTGS2,COL4A1,GJA1,ZEB1,ABCA1,TNC,COL1A2,SNAI2,PTPRE,LRP1,OSBPL7,CXCL13,NOX4,SESN3,WNT5B,PDGFB,SYBU,FOXC2,CYP26B1,RGS9,AQP2,IRS1,PSAP,TEAD2,FBXO32,IL1A,SORL1,PYCR1,FZD7,SLC29A1,CCL2,HMGB2,GCGR,PLEKHA1,GRAMD1A,TGFB1,PPARGC1B,GPR68,WNT3A,FANCC,IL36G,MYO5A,FOXA2,GRB10,IGF1R,MSN,RORC,NOD1,PRKAR2B,GCLC,VDR,SOX4,LGALS1,LEPROT,NET1,CFTR,BCL2L11,ATP2B4,CTNNB1,LYPD1,PTPRN2,BRINP1,MIR21,FBLN5,CLU,CDK1,…
response to endogenous stimulus	1662	289	8.07e-07	3.21e-05	COMP,MMP2,PTGS2,SKIL,COL4A1,LGR4,GJA1,FGF1,FLRT2,ZEB1,SULF2,ABCA1,LTBP2,SMAD7,TNC,IGFBP7,COL1A2,SNAI2,PTPRE,LRP1,CXCL13,NOX4,FST,BMP2,GLI3,SPARC,SESN3,GCNT1,BMPR1B,FOXC2,WNT7A,RGS9,IRS1,FIBIN,KIT,APOE,FBXO32,ACVR1C,ACVR1,SORL1,STEAP2,KIF16B,ABCA3,LTBP3,NTF4,CITED4,ITGA3,RARB,CCL2,HMGB2,CTSH,GCGR,EGR2,PAPPA,HAS2,ITGB5,SOX6,TGFB1,CTSB,BCL2,PPARGC1B,SMAD6,ASNS,MYO5A,NDST1,GRB10,RASL11B,BMPR2,IGF1R,L…
cellular response to endogenous stimulus	1406	247	2.52e-06	8.9e-05	COMP,MMP2,PTGS2,SKIL,COL4A1,LGR4,GJA1,FGF1,FLRT2,ZEB1,SULF2,LTBP2,SMAD7,TNC,IGFBP7,COL1A2,SNAI2,PTPRE,LRP1,CXCL13,NOX4,FST,BMP2,SESN3,BMPR1B,FOXC2,WNT7A,RGS9,IRS1,KIT,FBXO32,ACVR1,SORL1,KIF16B,LTBP3,NTF4,ITGA3,RARB,CCL2,CTSH,GCGR,HAS2,ITGB5,SOX6,TGFB1,CTSB,PPARGC1B,SMAD6,ASNS,MYO5A,NDST1,GRB10,RASL11B,BMPR2,IGF1R,LGR5,TGFBR1,SKI,PLOD3,FMOD,TGFB1I1,DLL4,PCSK6,NOG,FGFR3,NOD1,PRKAR2B,GCLC,LEPROT,HTR…
response to organonitrogen compound	1064	180	0.00045052	0.00749131	MMP2,PTGS2,COL4A1,GJA1,ZEB1,ABCA1,COL1A2,PTPRE,LRP1,NOX4,SPARC,SESN3,GCNT1,ADA,FOXC2,RGS9,IRS1,APOE,ACVR1C,PPP1R1B,SORL1,PANX1,IRF5,GCGR,EGR2,PPARGC1B,USP13,ASNS,MYO5A,MMP12,GRB10,IGF1R,GRIN1,UBE4B,HOMER2,NOD1,BTG2,PRKAR2B,GCLC,LEPROT,CFTR,BCL2L11,FBXO2,FBXO17,ATP2B4,CTNNB1,ASIC1,CDK1,ATP6V1C2,STC2,MMP3,ZFP36L1,DNMT3A,TRPV4,FOXRED2,PCK2,KLF11,BRCA1,EGFR,NCK1,PKM,INSIG1,GAB1,PRKCE,CHRM4,ADCY5,NGFR…
response to lipid	909	156	0.000562538	0.00889369	PTGS2,GJA1,ABCA1,TNC,IGFBP7,SNAI2,OSBPL7,CXCL13,SPARC,WNT5B,CYP26B1,WNT7A,DUSP10,RGS9,IRS1,FIBIN,TEAD2,FBXO32,IL1A,ABCA3,FZD7,CCL2,HMGB2,CTSH,PAPPA,GRAMD1A,TGFB1,BCL2,PPARGC1B,WNT3A,SMAD6,IL36G,MSN,TGFBR1,RORC,VDR,CFTR,BCL2L11,CTNNB1,BRINP1,MIR21,CLU,STC2,CYP24A1,ZFP36L1,SERPINE1,RBBP8,DNMT3A,NKX3-1,DAB2,WNT3,AXL,PCK2,BRCA1,INHBA,ABL2,EGFR,TRIM68,PAM,INSIG1,AKAP13,TFPI,PTK7,PRKCE,ARNTL,ADCY5,CCNB…
Annotation Cluster 18	Enrichment Score: 4.78554461709792
Term	Annotated	Significant	Pvalue	Padj	GeneID
chromosome segregation	334	74	6.91e-06	0.000214712	TTL,KIF14,AXIN2,SKA3,KIF22,CTNNB1,NUSAP1,FAM83D,REC8,RMI1,PLK1,BRCA1,CDCA2,CENPF,DLGAP5,CENPK,KIFC1,CDT1,NCAPD3,BUB1,MAD2L1,CCNB1,MMS19,MKI67,CDC20,KIF18A,SYCP2,NUF2,CHAMP1,SKA1,CDCA8,PSRC1,TACC3,ESCO2,CDCA5,PRC1,NCAPH,NEK2,TOP2A,CEP85,BIRC5,ZWINT,AKAP8L,TUBG2,HJURP,PHF13,EME1,MLH1,SMC4,NUP43,ECT2,KIF18B,DSCC1,FANCD2,NUP37,UBE2C,RAD51C,ERCC4,MAP10,BANF1,TTK,NDC80,RGS14,KIF23,HECW2,PHB2,CENPH,NCAP…
mitotic sister chromatid segregation	161	41	2.86e-05	0.000752854	KIF14,KIF22,NUSAP1,REC8,PLK1,CENPF,DLGAP5,CENPK,KIFC1,CDT1,NCAPD3,BUB1,MAD2L1,CCNB1,CDC20,KIF18A,NUF2,CHAMP1,CDCA8,PSRC1,TACC3,CDCA5,PRC1,NCAPH,NEK2,ZWINT,AKAP8L,TUBG2,PHF13,SMC4,KIF18B,DSCC1,UBE2C,MAP10,TTK,NDC80,KIF23,HECW2,NCAPG,PDS5A,RACGAP1
sister chromatid segregation	196	47	4.1e-05	0.00100811	KIF14,AXIN2,KIF22,CTNNB1,NUSAP1,REC8,PLK1,CENPF,DLGAP5,CENPK,KIFC1,CDT1,NCAPD3,BUB1,MAD2L1,CCNB1,CDC20,KIF18A,NUF2,CHAMP1,CDCA8,PSRC1,TACC3,ESCO2,CDCA5,PRC1,NCAPH,NEK2,TOP2A,ZWINT,AKAP8L,TUBG2,PHF13,SMC4,KIF18B,DSCC1,UBE2C,RAD51C,MAP10,TTK,NDC80,KIF23,HECW2,PHB2,NCAPG,PDS5A,RACGAP1
nuclear chromosome segregation	272	59	0.000105487	0.00226786	TTL,KIF14,AXIN2,KIF22,CTNNB1,NUSAP1,FAM83D,REC8,RMI1,PLK1,CENPF,DLGAP5,CENPK,KIFC1,CDT1,NCAPD3,BUB1,MAD2L1,CCNB1,CDC20,KIF18A,SYCP2,NUF2,CHAMP1,CDCA8,PSRC1,TACC3,ESCO2,CDCA5,PRC1,NCAPH,NEK2,TOP2A,ZWINT,AKAP8L,TUBG2,PHF13,EME1,MLH1,SMC4,ECT2,KIF18B,DSCC1,FANCD2,UBE2C,RAD51C,ERCC4,MAP10,TTK,NDC80,KIF23,HECW2,PHB2,NCAPG,PDS5A,CDC42,RACGAP1,DYNC1H1,NDC1
regulation of mitotic nuclear division	163	38	0.000390197	0.00663457	PDGFB,IL1A,KIF20B,NUSAP1,RGCC,PLK1,CENPF,DLGAP5,CDT1,BUB1,MAD2L1,CCNB1,CDC14B,PHIP,MKI67,CDC20,TACC3,CDCA5,IL1B,AURKA,PRMT5,NEK2,HSPA1A,ANLN,CEP85,CDC25C,MTBP,UBE2C,HSPA1B,TTK,NDC80,RANBP1,HECW2,PHB2,PDXP,CDC42,FBXO43,UBXN2B
Annotation Cluster 19	Enrichment Score: 4.71985226265769
Term	Annotated	Significant	Pvalue	Padj	GeneID
small molecule metabolic process	2001	359	7.57e-10	5.53e-08	PTGS2,TFF3,CSPG4,FGF1,CYP27C1,IP6K3,MFSD2A,ABCA1,SNAI2,SCD5,OSBPL7,ADH1C,NOX4,BMP2,LPCAT2,PDGFB,ADA,CYP26B1,DSEL,HNF4A,IRS1,NPC2,GAA,KIT,APOE,ADH7,BGN,SPOCK3,PLA2G4A,SYNJ2,CYP2F1,CBS,GAD1,PYCR1,CHST3,RBP1,CYP2B6,GC,PDE10A,GCGR,HAS2,CYP2A13,TGFB1,CROT,ALOX5,ATF3,ASNS,MYO5A,NDST1,FOXA2,ALDH3A2,SC5D,PSAT1,GALM,PLOD3,FMOD,ODC1,RORC,TCN2,PRKAR2B,ST3GAL4,GCLC,VDR,PAICS,DSE,CD44,PGM2L1,CFTR,PCBD1,ATP2B4…
organic acid metabolic process	1183	217	4.73e-07	2.01e-05	PTGS2,CSPG4,CYP27C1,MFSD2A,SCD5,OSBPL7,ADH1C,NOX4,PDGFB,CYP26B1,DSEL,HNF4A,IRS1,KIT,ADH7,BGN,SPOCK3,PLA2G4A,CYP2F1,CBS,GAD1,PYCR1,CHST3,RBP1,CYP2B6,HAS2,CYP2A13,TGFB1,CROT,ALOX5,ASNS,MYO5A,NDST1,ALDH3A2,PSAT1,PLOD3,FMOD,ODC1,PRKAR2B,ST3GAL4,GCLC,DSE,CD44,PGM2L1,PCBD1,ATP2B4,MIR21,DAGLA,CYP24A1,OSBPL3,CTH,AIG1,PON2,PLOD2,HK1,CYB5A,HMMR,SORD,CYP3A5,ABHD10,HIF1A,CHST11,CES2,PCK2,BRCA1,HAS3,PKM,PAM,I…
oxoacid metabolic process	1164	214	4.81e-07	2.03e-05	PTGS2,CSPG4,CYP27C1,MFSD2A,SCD5,OSBPL7,ADH1C,NOX4,PDGFB,CYP26B1,DSEL,HNF4A,IRS1,KIT,ADH7,BGN,SPOCK3,PLA2G4A,CYP2F1,CBS,GAD1,PYCR1,CHST3,RBP1,CYP2B6,HAS2,CYP2A13,TGFB1,CROT,ALOX5,ASNS,MYO5A,NDST1,ALDH3A2,PSAT1,PLOD3,FMOD,ODC1,PRKAR2B,ST3GAL4,GCLC,DSE,CD44,PGM2L1,PCBD1,ATP2B4,MIR21,DAGLA,CYP24A1,OSBPL3,CTH,AIG1,PON2,PLOD2,HK1,CYB5A,HMMR,SORD,CYP3A5,ABHD10,HIF1A,CHST11,CES2,PCK2,BRCA1,HAS3,PKM,PAM,I…
small molecule biosynthetic process	725	141	2.29e-06	8.22e-05	PTGS2,CSPG4,FGF1,IP6K3,SNAI2,SCD5,OSBPL7,BMP2,PDGFB,ADA,DSEL,APOE,BGN,PLA2G4A,CBS,GAD1,PYCR1,RBP1,PDE10A,HAS2,TGFB1,ALOX5,ATF3,ASNS,MYO5A,SC5D,PSAT1,PLOD3,VDR,DSE,CFTR,PCBD1,ATP2B4,NFYA,LEPR,OSBPL3,PDE8B,CTH,PLOD2,SORD,NUDT11,PDE5A,PCK2,BRCA1,HAS3,PKM,INSIG1,FADS3,CYP2C9,ACOT4,PYCR2,SARM1,SRD5A3,MID1IP1,LHB,ENPP1,GOT1,NUDT10,TNF,RFK,NANP,ACOX2,AGK,NUDT16,GBA,FABP5,SREBF2,ACAT2,IL1B,ARPP19,PER2,SA…
monocarboxylic acid metabolic process	672	132	2.83e-06	9.86e-05	PTGS2,CSPG4,CYP27C1,MFSD2A,SCD5,OSBPL7,ADH1C,CYP26B1,DSEL,IRS1,KIT,ADH7,BGN,PLA2G4A,CYP2F1,GAD1,RBP1,CYP2B6,CYP2A13,CROT,ALOX5,ASNS,MYO5A,ALDH3A2,PRKAR2B,DSE,PGM2L1,DAGLA,CYP24A1,OSBPL3,AIG1,PON2,HK1,SORD,CYP3A5,ABHD10,HIF1A,CES2,PCK2,BRCA1,PKM,PAM,INSIG1,SLC27A4,FADS3,CYP2C9,ACOT4,LIPE,PRKCE,NUP35,SLC4A4,APP,MCCC1,MID1IP1,MPC1,PCCB,CYP2C19,SLC2A6,IVD,NUP214,ACOX2,PON3,FABP5,ME3,ACAT2,IL1B,PFKFB3…
carboxylic acid metabolic process	1075	193	8.63e-06	0.000262253	PTGS2,CSPG4,CYP27C1,MFSD2A,SCD5,OSBPL7,ADH1C,NOX4,PDGFB,CYP26B1,DSEL,HNF4A,IRS1,KIT,ADH7,BGN,PLA2G4A,CYP2F1,CBS,GAD1,PYCR1,RBP1,CYP2B6,HAS2,CYP2A13,TGFB1,CROT,ALOX5,ASNS,MYO5A,ALDH3A2,PSAT1,PLOD3,ODC1,PRKAR2B,GCLC,DSE,CD44,PGM2L1,PCBD1,ATP2B4,MIR21,DAGLA,CYP24A1,OSBPL3,CTH,AIG1,PON2,PLOD2,HK1,CYB5A,HMMR,SORD,CYP3A5,ABHD10,HIF1A,CES2,PCK2,BRCA1,HAS3,PKM,PAM,INSIG1,SLC27A4,FADS3,DDAH2,CYP2C9,ACOT4,…
Annotation Cluster 20	Enrichment Score: 4.26408465741569
Term	Annotated	Significant	Pvalue	Padj	GeneID
embryo development	1066	216	1.03e-10	8.95e-09	PKDCC,MMP2,SKIL,ITGB3,GJA1,FN1,MAFB,ZEB1,SULF2,NDRG4,PPP1R13L,GDNF,BMP2,GLI3,HEG1,PDGFB,DSC3,ADA,ITGAV,FOXC2,COL5A1,CYP26B1,WNT7A,HNF4A,DLC1,DMRT2,KIT,CMTM3,LRP4,TEAD2,ACVR1C,ACVR1,FOXI1,KIF16B,FZD7,ITGA3,RARB,PDGFA,AXIN2,ITGB5,SOX6,TGFB1,WNT3A,SMAD6,TFEB,NDST1,FOXA2,BMPR2,STRA6,EFNB1,TGFBR1,SKI,PLOD3,ZBTB16,SEMA3C,TGFB1I1,ITGB4,SATB2,DACT1,DLL4,PCSK6,NOG,FREM2,LAMB1,SOX4,DCHS1,FZD1,BCL2L11,STIL,…
embryonic morphogenesis	602	121	2.29e-06	8.22e-05	MMP2,ITGB3,GJA1,FN1,MAFB,ZEB1,NDRG4,GDNF,GLI3,ITGAV,FOXC2,COL5A1,CYP26B1,WNT7A,HNF4A,DLC1,LRP4,TEAD2,ACVR1,FOXI1,KIF16B,FZD7,ITGA3,RARB,ITGB5,TGFB1,WNT3A,NDST1,FOXA2,BMPR2,STRA6,TGFBR1,SKI,ZBTB16,TGFB1I1,ITGB4,SATB2,DACT1,DLL4,NOG,FREM2,LAMB1,SOX4,FZD1,BCL2L11,STIL,CTNNB1,KIF20B,CTHRC1,ZFP36L1,SEMA4C,CLASP1,EYA2,WNT3,GNA12,OVOL2,FRAS1,HIF1A,CHST11,SOX2,INHBA,INSIG1,FOXC1,GLI2,PTK7,HES5,CFL1,MESP1…
chordate embryonic development	645	127	3.85e-06	0.000128175	SKIL,ZEB1,SULF2,BMP2,GLI3,HEG1,PDGFB,DSC3,ADA,FOXC2,DLC1,DMRT2,CMTM3,TEAD2,ACVR1C,ACVR1,AXIN2,SOX6,TGFB1,WNT3A,TFEB,NDST1,BMPR2,TGFBR1,SKI,PLOD3,SEMA3C,SATB2,DACT1,NOG,SOX4,DCHS1,FZD1,BCL2L11,STIL,CTNNB1,KIF20B,CTHRC1,ZFP36L1,C6orf141,RBBP8,SEMA4C,KPNA7,NKX3-1,GNA12,OVOL2,E2F7,HIF1A,CHST11,BRCA1,EGFR,ASCL2,ASF1B,FOXC1,GLI2,PTK7,BRCA2,HES5,CCNB1,CFL1,PLCG1,MESP1,DLG1,TAPT1,ITGB1,RALA,MYBPHL,XRCC2,…
embryo development ending in birth or egg hatching	663	129	6.02e-06	0.000189361	SKIL,ZEB1,SULF2,BMP2,GLI3,HEG1,PDGFB,DSC3,ADA,FOXC2,DLC1,DMRT2,CMTM3,TEAD2,ACVR1C,ACVR1,FOXI1,AXIN2,SOX6,TGFB1,WNT3A,TFEB,NDST1,BMPR2,TGFBR1,SKI,PLOD3,SEMA3C,SATB2,DACT1,NOG,SOX4,DCHS1,FZD1,BCL2L11,STIL,CTNNB1,KIF20B,CTHRC1,ZFP36L1,C6orf141,RBBP8,SEMA4C,KPNA7,NKX3-1,GNA12,OVOL2,E2F7,HIF1A,CHST11,BRCA1,EGFR,ASCL2,ASF1B,FOXC1,GLI2,PTK7,BRCA2,HES5,CCNB1,CFL1,PLCG1,MESP1,DLG1,TAPT1,ITGB1,RALA,MYBPHL,…
in utero embryonic development	383	81	1.63e-05	0.000455493	SKIL,BMP2,GLI3,HEG1,PDGFB,DSC3,ADA,CMTM3,ACVR1C,ACVR1,SOX6,WNT3A,TFEB,TGFBR1,PLOD3,NOG,BCL2L11,STIL,CTNNB1,ZFP36L1,C6orf141,RBBP8,KPNA7,GNA12,OVOL2,E2F7,HIF1A,CHST11,EGFR,ASCL2,ASF1B,FOXC1,GLI2,BRCA2,CCNB1,PLCG1,ITGB1,MYBPHL,XRCC2,FGFR2,DBN1,TBL1XR1,PLK4,NBN,TANC2,HS6ST1,APBA2,SALL4,KIDINS220,NEK2,CTR9,CASP8,ADD1,GNA13,DNAJB6,VASH1,FLCN,EIF2S2,PKD1,ZBED6,CSF2,NLE1,ZFP14,C2CD3,ZNF568,CCNB2,RTN4,TR…
embryonic organ development	451	88	0.000157452	0.00320053	PKDCC,MAFB,ZEB1,NDRG4,PPP1R13L,GDNF,GLI3,PDGFB,ADA,FOXC2,KIT,TEAD2,ACVR1,FOXI1,RARB,PDGFA,TGFB1,WNT3A,TFEB,NDST1,STRA6,TGFBR1,SATB2,NOG,STIL,CTNNB1,CITED2,CTHRC1,ZFP36L1,OVOL2,E2F7,HIF1A,CHST11,EGFR,ASCL2,INSIG1,FOXC1,GLI2,PTK7,MESP1,DLG1,MYO6,CCDC134,TRIOBP,TNF,FGFR2,KDR,PAX8,SUFU,PLK4,HS6ST1,FBN2,OSR1,FOXN4,TTC39C,LRIG3,CASP8,DNAJB6,WNT5A,COL13A1,VASH1,PKD1,CELSR1,CSF2,ALDH1A2,MYO7A,C2CD3,ZNF56…
Annotation Cluster 21	Enrichment Score: 4.25000589998197
Term	Annotated	Significant	Pvalue	Padj	GeneID
mesenchymal cell differentiation	229	63	1.08e-08	5.89e-07	FN1,SERPINB3,SEMA4B,SMAD7,SNAI2,PDPN,GDNF,BMP2,FOXC2,ACVR1,AXIN2,HAS2,SEMA3D,TGFB1,BCL2,FOXA2,GLIPR2,EFNB1,TGFBR1,SEMA3C,TGFB1I1,NOG,SEMA4A,CTNNB1,LOXL2,MIR21,FAM83D,SEMA4C,RGCC,CLASP1,DAB2,OVOL2,WNT10A,HIF1A,DLG5,FOXC1,CFL1,TAPT1,BCL9L,SEMA6D,FGFR2,IL1B,AMER1,OSR1,SEMA5B,MIR221,WNT5A,NRTN,SEMA5A,ALDH1A2,HTR2B,SHH,NOLC1,SEMA4F,RTN4,ZNF703,SPRED1,MIR149,GCNT2,WWTR1,RET,HDAC2,NRG1
mesenchyme development	290	73	4.57e-08	2.3e-06	FN1,SERPINB3,SEMA4B,SMAD7,SNAI2,PDPN,GDNF,BMP2,FOXC2,TEAD2,ACVR1,AXIN2,HAS2,SEMA3D,TGFB1,BCL2,WNT3A,FOXA2,BMPR2,GLIPR2,EFNB1,TGFBR1,SEMA3C,TGFB1I1,NOG,DCHS1,SEMA4A,CTNNB1,LOXL2,CITED2,MIR21,ZFP36L1,FAM83D,SEMA4C,RGCC,CLASP1,DAB2,OVOL2,WNT10A,HIF1A,DLG5,FOXC1,PTK7,CFL1,MESP1,TAPT1,BCL9L,SEMA6D,FGFR2,IL1B,AMER1,OSR1,ROBO1,SEMA5B,MIR221,WNT5A,NRTN,SEMA5A,ALDH1A2,HTR2B,SHH,NOLC1,SEMA4F,RTN4,ZNF703,SP…
positive regulation of epithelial to mesenchymal transition	50	22	1.16e-07	5.6e-06	SERPINB3,PDPN,BMP2,ACVR1,AXIN2,TGFB1,GLIPR2,TGFBR1,TGFB1I1,CTNNB1,LOXL2,MIR21,RGCC,DAB2,FOXC1,BCL9L,IL1B,MIR221,ZNF703,GCNT2,WWTR1,HDAC2
stem cell development	84	29	6.83e-07	2.77e-05	FN1,SEMA4B,SNAI2,GDNF,FOXC2,WNT7A,ACVR1,SEMA3D,EFNB1,SEMA3C,SEMA4A,SEMA4C,OVOL2,HIF1A,FOXC1,CFL1,TAPT1,SEMA6D,SEMA5B,NRTN,SEMA5A,ALDH1A2,HTR2B,SHH,NOLC1,SEMA4F,PTPRC,RET,NRG1
mesenchymal cell development	84	28	2.35e-06	8.38e-05	FN1,SEMA4B,SNAI2,GDNF,FOXC2,ACVR1,SEMA3D,BCL2,EFNB1,SEMA3C,SEMA4A,SEMA4C,OVOL2,HIF1A,FOXC1,CFL1,TAPT1,SEMA6D,SEMA5B,NRTN,SEMA5A,ALDH1A2,HTR2B,SHH,NOLC1,SEMA4F,RET,NRG1
neural crest cell development	80	27	2.7e-06	9.51e-05	FN1,SEMA4B,SNAI2,GDNF,FOXC2,ACVR1,SEMA3D,EFNB1,SEMA3C,SEMA4A,SEMA4C,OVOL2,HIF1A,FOXC1,CFL1,TAPT1,SEMA6D,SEMA5B,NRTN,SEMA5A,ALDH1A2,HTR2B,SHH,NOLC1,SEMA4F,RET,NRG1
neural crest cell differentiation	89	28	8.32e-06	0.000254155	FN1,SEMA4B,SNAI2,GDNF,FOXC2,ACVR1,SEMA3D,EFNB1,SEMA3C,SEMA4A,SEMA4C,OVOL2,WNT10A,HIF1A,FOXC1,CFL1,TAPT1,SEMA6D,SEMA5B,NRTN,SEMA5A,ALDH1A2,HTR2B,SHH,NOLC1,SEMA4F,RET,NRG1
neural crest cell migration	56	20	2.02e-05	0.000554842	FN1,SEMA4B,GDNF,ACVR1,SEMA3D,EFNB1,SEMA3C,SEMA4A,SEMA4C,OVOL2,HIF1A,CFL1,SEMA6D,SEMA5B,NRTN,SEMA5A,HTR2B,SHH,SEMA4F,RET
regulation of epithelial to mesenchymal transition	99	29	2.66e-05	0.000708865	SERPINB3,SMAD7,PDPN,BMP2,ACVR1,AXIN2,TGFB1,FOXA2,GLIPR2,TGFBR1,TGFB1I1,NOG,CTNNB1,LOXL2,MIR21,RGCC,CLASP1,DAB2,OVOL2,FOXC1,BCL9L,IL1B,MIR221,ZNF703,SPRED1,MIR149,GCNT2,WWTR1,HDAC2
epithelial to mesenchymal transition	152	38	8.44e-05	0.00188875	SERPINB3,SMAD7,SNAI2,PDPN,BMP2,ACVR1,AXIN2,HAS2,TGFB1,FOXA2,GLIPR2,TGFBR1,TGFB1I1,NOG,CTNNB1,LOXL2,MIR21,FAM83D,RGCC,CLASP1,DAB2,OVOL2,HIF1A,DLG5,FOXC1,BCL9L,FGFR2,IL1B,MIR221,WNT5A,NOLC1,RTN4,ZNF703,SPRED1,MIR149,GCNT2,WWTR1,HDAC2
Annotation Cluster 22	Enrichment Score: 3.87122518331053
Term	Annotated	Significant	Pvalue	Padj	GeneID
cell-cell signaling	1763	317	7.01e-09	4.07e-07	PTGS2,GPNMB,LGR4,GJA1,SERPINB3,CUX2,SULF2,ABCA1,TNC,SLC12A4,NOTUM,SNAI2,LRP1,CXCL14,IL11,CXCL13,SCN1B,GDNF,BMP2,GLI3,RASD2,LGR6,WNT5B,PDGFB,SYBU,WNT7A,HNF4A,IRS1,SERPINE2,KIT,LRP4,APOE,CDH3,ACVR1C,IL1A,SORL1,GAD1,FOXL1,FZD7,CCL20,SLC29A1,PANX1,NTF4,ITGA3,CCL2,PDGFA,AXIN2,EGR2,PTPRS,NTNG1,NFATC1,DTNB,GRM4,TGFB1,GPR68,WNT3A,SORCS2,ALOX5,IL36G,MYO5A,FOXA2,GRB10,TRABD2B,GRIN1,LGR5,CDK14,EFNB1,NPTXR,P…
regulation of Wnt signaling pathway	375	82	3.86e-06	0.000128184	LGR4,SULF2,NOTUM,SNAI2,LRP1,BMP2,GLI3,LGR6,WNT5B,LRP4,APOE,CDH3,FOXL1,FZD7,ITGA3,AXIN2,NFATC1,TGFB1,WNT3A,GRB10,TRABD2B,LGR5,CDK14,SKI,DACT1,VGLL4,NOG,SOX4,FZD1,CTNNB1,SHISA2,CTHRC1,ATP6V1C2,ASPM,TBL1X,DAB2,WNT3,WNK2,MCC,MACF1,SOX2,EGFR,ZBED3,ZNRF3,PTK7,ARNTL,APP,MESP1,FGFR2,LRRK2,RBMS3,TBL1XR1,NFATC4,TBX18,AMER1,NFKB1,FZD4,LIMD1,AMFR,WNT5A,SPIN1,TMEM170B,NKD1,SEMA5A,CSNK1E,NLE1,PSMD10,SHH,DAAM2,…
Wnt signaling pathway	519	106	4.59e-06	0.000150079	LGR4,SULF2,NOTUM,SNAI2,LRP1,BMP2,GLI3,LGR6,WNT5B,WNT7A,LRP4,APOE,CDH3,FOXL1,FZD7,ITGA3,AXIN2,NFATC1,TGFB1,WNT3A,GRB10,TRABD2B,LGR5,CDK14,SKI,TGFB1I1,DACT1,VGLL4,NOG,GPC6,SOX4,ROR1,FZD1,PORCN,CTNNB1,SHISA2,CTHRC1,ATP6V1C2,CELSR2,ASPM,TBL1X,DAB2,WNT3,WNK2,TNIK,MCC,WNT10A,PYGO1,MACF1,SOX2,EGFR,ZBED3,ZNRF3,PTK7,ARNTL,APP,UBB,MESP1,BCL9L,VANGL1,FGFR2,LRRK2,RBMS3,TBL1XR1,NFATC4,TBX18,AMER1,PLCG2,NFKB1,…
cell-cell signaling by wnt	521	106	5.49e-06	0.000175738	LGR4,SULF2,NOTUM,SNAI2,LRP1,BMP2,GLI3,LGR6,WNT5B,WNT7A,LRP4,APOE,CDH3,FOXL1,FZD7,ITGA3,AXIN2,NFATC1,TGFB1,WNT3A,GRB10,TRABD2B,LGR5,CDK14,SKI,TGFB1I1,DACT1,VGLL4,NOG,GPC6,SOX4,ROR1,FZD1,PORCN,CTNNB1,SHISA2,CTHRC1,ATP6V1C2,CELSR2,ASPM,TBL1X,DAB2,WNT3,WNK2,TNIK,MCC,WNT10A,PYGO1,MACF1,SOX2,EGFR,ZBED3,ZNRF3,PTK7,ARNTL,APP,UBB,MESP1,BCL9L,VANGL1,FGFR2,LRRK2,RBMS3,TBL1XR1,NFATC4,TBX18,AMER1,PLCG2,NFKB1,…
cell surface receptor signaling pathway involved in cell-cell signaling	626	123	6.07e-06	0.000189607	LGR4,CUX2,SULF2,NOTUM,SNAI2,LRP1,BMP2,GLI3,LGR6,WNT5B,WNT7A,LRP4,APOE,CDH3,FOXL1,FZD7,SLC29A1,ITGA3,AXIN2,NFATC1,TGFB1,WNT3A,GRB10,TRABD2B,GRIN1,LGR5,CDK14,SKI,TGFB1I1,DACT1,PPP1R9A,VGLL4,NOG,GPC6,SOX4,ROR1,FZD1,PORCN,CTNNB1,SHISA2,CTHRC1,ATP6V1C2,CELSR2,CACNB3,CHRNB1,ASPM,TBL1X,DAB2,WNT3,WNK2,TNIK,MCC,WNT10A,PYGO1,CHRNA3,MACF1,SOX2,EGFR,ZBED3,ZNRF3,GLI2,PTK7,ARNTL,APP,ZMYND8,UBB,MESP1,CHRNA7,BCL…
canonical Wnt signaling pathway	339	74	1.2e-05	0.000349119	LGR4,SULF2,NOTUM,SNAI2,BMP2,GLI3,LGR6,WNT5B,WNT7A,LRP4,APOE,CDH3,FZD7,AXIN2,TGFB1,WNT3A,LGR5,CDK14,DACT1,NOG,SOX4,FZD1,PORCN,CTNNB1,CTHRC1,ASPM,TBL1X,DAB2,WNT3,WNK2,MCC,WNT10A,PYGO1,SOX2,EGFR,ZBED3,ZNRF3,PTK7,ARNTL,MESP1,BCL9L,FGFR2,LRRK2,RBMS3,TBL1XR1,TBX18,AMER1,NFKB1,FZD4,LIMD1,AMFR,WNT5A,TMEM170B,NKD1,SEMA5A,CSNK1E,FZD10,NLE1,PSMD10,SHH,DAAM2,CTNND1,ZNF703,CYLD,WNK1,GLI1,MAPK14,PSMC4,FZD2,WWT…
regulation of canonical Wnt signaling pathway	295	65	2.92e-05	0.000760446	LGR4,SULF2,NOTUM,SNAI2,BMP2,GLI3,LGR6,WNT5B,LRP4,APOE,CDH3,FZD7,AXIN2,TGFB1,WNT3A,LGR5,CDK14,DACT1,NOG,SOX4,FZD1,CTNNB1,CTHRC1,ASPM,TBL1X,DAB2,WNK2,MCC,SOX2,EGFR,ZBED3,ZNRF3,PTK7,ARNTL,MESP1,FGFR2,LRRK2,RBMS3,TBL1XR1,TBX18,AMER1,NFKB1,FZD4,LIMD1,AMFR,WNT5A,TMEM170B,NKD1,SEMA5A,CSNK1E,NLE1,PSMD10,SHH,DAAM2,CTNND1,ZNF703,CYLD,WNK1,GLI1,MAPK14,PSMC4,WWTR1,LYPD6,GPC3,WLS
positive regulation of Wnt signaling pathway	183	44	6.64e-05	0.00154771	LGR4,SULF2,BMP2,LGR6,CDH3,AXIN2,TGFB1,WNT3A,LGR5,SKI,DACT1,SOX4,ATP6V1C2,ASPM,TBL1X,DAB2,WNT3,WNK2,MACF1,EGFR,ZBED3,PTK7,ARNTL,FGFR2,LRRK2,TBL1XR1,AMER1,NFKB1,WNT5A,SPIN1,NKD1,SEMA5A,CSNK1E,NLE1,PSMD10,SHH,DAAM2,HHEX,MBD2,WNK1,PSMC4,LYPD6,GPC3,WLS
Annotation Cluster 23	Enrichment Score: 3.8654892112803
Term	Annotated	Significant	Pvalue	Padj	GeneID
regulation of cellular response to growth factor stimulus	310	68	2.25e-05	0.000607065	SKIL,ITGB3,FGF1,ZEB1,SULF2,SMAD7,CXCL13,FST,SORL1,ITGA3,TGFB1,SMAD6,GRB10,RASL11B,BMPR2,TGFBR1,SKI,TGFB1I1,PCSK6,NOG,HTRA1,FZD1,ATP2B4,LTBP4,CTNNB1,SHISA2,CITED2,MIR21,FAM20C,MT3,NREP,DAB2,HIF1A,CHST11,CD109,HES5,NGFR,UBB,LEMD3,BCL9L,GOT1,FAM89B,IL1B,FBN2,ROBO1,HSPA1A,FZD4,WNT5A,THBS1,FLCN,MYOF,CHRD,NPNT,FGFBP3,LOX,CD63,WASF1,HHEX,HGS,ZNF703,SPRED1,GLG1,MMRN2,MIR149,FGF2,DSTYK,NEO1,GPC3
cellular response to transforming growth factor beta stimulus	252	57	4.07e-05	0.00100212	SKIL,ZEB1,LTBP2,SMAD7,COL1A2,NOX4,WNT7A,ACVR1,LTBP3,ITGA3,ITGB5,SOX6,TGFB1,SMAD6,RASL11B,TGFBR1,SKI,FMOD,TGFB1I1,HTRA1,LTBP4,CITED2,MIR21,ZFP36L1,NREP,DAB2,OVOL2,WNT10A,CHST11,CD109,MIR27A,UBB,LEMD3,BCL9L,GOT1,FGFR2,FAM89B,FBN2,HSPA1A,MSTN,WNT5A,THBS1,FLCN,NPNT,MAP3K7,FYN,LOX,ANKRD1,ZNF703,PXN,LPXN,SPRED1,GLG1,GCNT2,PARD3,ADAM9,HDAC2
response to transforming growth factor beta	258	58	4.21e-05	0.00103053	SKIL,ZEB1,LTBP2,SMAD7,COL1A2,NOX4,WNT7A,ACVR1,LTBP3,ITGA3,ITGB5,SOX6,TGFB1,SMAD6,RASL11B,TGFBR1,SKI,FMOD,TGFB1I1,HTRA1,LTBP4,FNDC4,CITED2,MIR21,ZFP36L1,NREP,DAB2,OVOL2,WNT10A,CHST11,CD109,MIR27A,UBB,LEMD3,BCL9L,GOT1,FGFR2,FAM89B,FBN2,HSPA1A,MSTN,WNT5A,THBS1,FLCN,NPNT,MAP3K7,FYN,LOX,ANKRD1,ZNF703,PXN,LPXN,SPRED1,GLG1,GCNT2,PARD3,ADAM9,HDAC2
transmembrane receptor protein serine/threonine kinase signaling pathway	359	75	5.05e-05	0.00120457	COMP,SKIL,ZEB1,LTBP2,SMAD7,COL1A2,FST,BMP2,BMPR1B,HNF4A,ACVR1C,ACVR1,SORL1,LTBP3,ITGA3,ITGB5,TGFB1,SMAD6,RASL11B,BMPR2,BTBD11,TGFBR1,SKI,FMOD,TGFB1I1,PCSK6,NOG,HTRA1,FZD1,LTBP4,CITED2,MIR21,PPM1L,NREP,DAB2,OVOL2,CHST11,CD109,INHBA,HES5,UBB,LEMD3,BCL9L,GOT1,INHBB,FAM89B,FBN2,HSPA1A,BMP6,INHBE,MSTN,WNT5A,THBS1,FLCN,CHRD,NPNT,MAP3K7,LOX,SPTBN1,SHH,TTK,ZNF703,PXN,LPXN,SPRED1,GLG1,MAPK14,BMP15,GCNT2,P…
regulation of transmembrane receptor protein serine/threonine kinase signaling pathway	254	55	0.000186026	0.00363776	SKIL,ZEB1,SMAD7,FST,BMP2,ACVR1,SORL1,ITGA3,TGFB1,SMAD6,RASL11B,BMPR2,TGFBR1,SKI,TGFB1I1,PCSK6,NOG,HTRA1,FZD1,LTBP4,CITED2,NREP,DAB2,OVOL2,CHST11,CD109,INHBA,HES5,UBB,LEMD3,BCL9L,GOT1,INHBB,FAM89B,FBN2,HSPA1A,BMP6,INHBE,MSTN,WNT5A,THBS1,FLCN,CHRD,NPNT,LOX,SPTBN1,SHH,TTK,ZNF703,SPRED1,GLG1,BMP15,WWTR1,NEO1,GPC3
transforming growth factor beta receptor signaling pathway	202	45	0.000357219	0.00622056	SKIL,ZEB1,LTBP2,SMAD7,COL1A2,ACVR1,LTBP3,ITGA3,ITGB5,TGFB1,SMAD6,RASL11B,TGFBR1,SKI,FMOD,TGFB1I1,HTRA1,LTBP4,CITED2,MIR21,NREP,DAB2,CHST11,CD109,UBB,LEMD3,BCL9L,GOT1,FAM89B,FBN2,HSPA1A,MSTN,THBS1,FLCN,NPNT,MAP3K7,LOX,ZNF703,PXN,LPXN,SPRED1,GLG1,GCNT2,PARD3,ADAM9
regulation of transforming growth factor beta receptor signaling pathway	127	31	0.000565924	0.00892114	SKIL,ZEB1,SMAD7,ITGA3,TGFB1,SMAD6,RASL11B,TGFBR1,SKI,TGFB1I1,HTRA1,LTBP4,CITED2,NREP,DAB2,CHST11,CD109,UBB,LEMD3,BCL9L,GOT1,FAM89B,FBN2,HSPA1A,THBS1,FLCN,NPNT,LOX,ZNF703,SPRED1,GLG1
Annotation Cluster 24	Enrichment Score: 3.79031471813932
Term	Annotated	Significant	Pvalue	Padj	GeneID
aminoglycan metabolic process	172	50	5.18e-08	2.59e-06	CSPG4,PDGFB,DSEL,BGN,SPOCK3,CHST3,HAS2,TGFB1,NDST1,FMOD,HPSE,ST3GAL4,GPC6,DSE,CD44,HGSNAT,HMMR,HS3ST2,CHST11,HAS3,FOXC1,B3GNT8,SDC2,ARSB,EXT2,PRELP,IL1B,HS6ST1,NFKB1,IDUA,CHSY1,CSGALNACT2,CTBS,B3GALNT1,OVGP1,SLC35D1,IL15,HS3ST3B1,BCAN,GPC2,NAGLU,FGF2,GCNT2,NDNF,ACAN,ST3GAL2,GPC3,CHST7,CHST2,CLN6
glycosaminoglycan metabolic process	158	46	1.66e-07	7.78e-06	CSPG4,PDGFB,DSEL,BGN,SPOCK3,CHST3,HAS2,TGFB1,NDST1,FMOD,HPSE,ST3GAL4,GPC6,DSE,CD44,HGSNAT,HMMR,HS3ST2,CHST11,HAS3,FOXC1,SDC2,ARSB,EXT2,PRELP,IL1B,HS6ST1,NFKB1,IDUA,CHSY1,CSGALNACT2,SLC35D1,IL15,HS3ST3B1,BCAN,GPC2,NAGLU,FGF2,GCNT2,NDNF,ACAN,ST3GAL2,GPC3,CHST7,CHST2,CLN6
carbohydrate derivative catabolic process	195	48	1.65e-05	0.000461895	CSPG4,ADA,PSAP,BGN,PDE10A,TGFB1,MMP12,NEU4,FMOD,HPSE,GPC6,CD44,FBXO2,FBXO17,HGSNAT,PDE8B,HMMR,NUDT11,PDE5A,ABHD10,SDC2,NUDT10,ARSB,NUDT16,GBA,MANBA,PRELP,SAMHD1,IDUA,PDE1A,GNPDA1,CTBS,NUDT15,GPD1,OVGP1,PRKCD,PGM2,NTHL1,NUDT1,ADAL,BCAN,GPC2,NAGLU,FGF2,ACAN,GPC3,MIR181B1,NUDT3
aminoglycan catabolic process	67	21	0.000114988	0.00244299	CSPG4,BGN,TGFB1,FMOD,HPSE,GPC6,CD44,HGSNAT,HMMR,SDC2,ARSB,PRELP,IDUA,CTBS,OVGP1,BCAN,GPC2,NAGLU,FGF2,ACAN,GPC3
glycosaminoglycan catabolic process	61	19	0.000262345	0.0049168	CSPG4,BGN,TGFB1,FMOD,HPSE,GPC6,CD44,HGSNAT,HMMR,SDC2,ARSB,PRELP,IDUA,BCAN,GPC2,NAGLU,FGF2,ACAN,GPC3
Annotation Cluster 25	Enrichment Score: 3.7682033342539
Term	Annotated	Significant	Pvalue	Padj	GeneID
developmental growth	670	145	1.7e-09	1.14e-07	PKDCC,COMP,GJA1,FGF1,FN1,SEMA4B,COL27A1,MFSD2A,NDRG4,SMAD7,TNC,LRP1,PPP1R13L,GLI3,HEG1,LGR6,PTGFRN,BMPR1B,FOXC2,WNT7A,DUSP10,LRP4,APOE,PSAP,ACVR1C,KIF26B,FZD7,TTL,RARB,SEMA3D,PTPRS,PLEKHA1,BCL2,WNT3A,SPTBN2,BMPR2,PLXNA3,STRA6,TGFBR1,SEMA3C,SGCA,ULK1,VGLL4,NOG,FGFR3,SPTBN4,BCL2L11,SEMA4A,STIL,CTNNB1,FBLN5,CDK1,STC2,LEPR,ZFP36L1,NGF,SEMA4C,MT3,ASPM,WNT3,ISLR2,MACF1,RMI1,CHST11,SOX2,EVC,PKM,AKAP13,F…
axon extension	123	36	3.08e-06	0.000105284	FN1,SEMA4B,LRP1,APOE,TTL,SEMA3D,PTPRS,WNT3A,BMPR2,PLXNA3,SEMA3C,ULK1,SEMA4A,SEMA4C,MT3,WNT3,ISLR2,MACF1,LAMB2,ITGB1,SEMA6D,HSP90AA1,DBN1,RAPH1,CTTN,SEMA5B,WNT5A,SEMA5A,DBNL,DCLK1,SEMA4F,RTN4R,RTN4,PAK1,RNF6,PLXNA4
negative regulation of axon extension	43	18	3.93e-06	0.000129689	SEMA4B,SEMA3D,PTPRS,WNT3A,PLXNA3,SEMA3C,SEMA4A,SEMA4C,MT3,WNT3,SEMA6D,SEMA5B,WNT5A,SEMA5A,SEMA4F,RTN4R,RTN4,RNF6
developmental growth involved in morphogenesis	236	57	5.24e-06	0.000169251	FGF1,FN1,SEMA4B,TNC,LRP1,APOE,KIF26B,TTL,SEMA3D,PTPRS,WNT3A,BMPR2,PLXNA3,SEMA3C,ULK1,SEMA4A,CTNNB1,NGF,SEMA4C,MT3,WNT3,ISLR2,MACF1,PTK7,APP,MESP1,LAMB2,ITGB1,SEMA6D,HSP90AA1,FGFR2,DBN1,AURKA,RAPH1,CTTN,CPNE5,SEMA5B,WNT5A,PAK6,NKD1,SEMA5A,DBNL,IMPACT,DCLK1,SHH,SEMA4F,CXCR4,CSF1,RTN4R,RTN4,PAK1,WASF1,S1PR1,RNF6,PLXNA4,IQGAP1,NEDD4L
neuron projection extension	172	45	5.61e-06	0.000178956	FN1,SEMA4B,LRP1,APOE,TTL,SEMA3D,PTPRS,WNT3A,BMPR2,PLXNA3,SEMA3C,ULK1,SEMA4A,CTNNB1,SEMA4C,MT3,WNT3,ISLR2,MACF1,LAMB2,ITGB1,SEMA6D,HSP90AA1,DBN1,AURKA,RAPH1,CTTN,CPNE5,SEMA5B,WNT5A,PAK6,SEMA5A,DBNL,IMPACT,DCLK1,SEMA4F,CXCR4,RTN4R,RTN4,PAK1,WASF1,RNF6,PLXNA4,IQGAP1,NEDD4L
regulation of axon extension	97	30	5.91e-06	0.00018696	FN1,SEMA4B,LRP1,APOE,TTL,SEMA3D,PTPRS,WNT3A,BMPR2,PLXNA3,SEMA3C,SEMA4A,SEMA4C,MT3,WNT3,ISLR2,MACF1,SEMA6D,DBN1,CTTN,SEMA5B,WNT5A,SEMA5A,DBNL,SEMA4F,RTN4R,RTN4,PAK1,RNF6,PLXNA4
regulation of cell size	181	45	2.29e-05	0.0006155	FN1,SEMA4B,SLC12A4,LRP1,DEPTOR,KCNN4,APOE,TTL,SEMA3D,PTPRS,WNT3A,BMPR2,PLXNA3,MSN,SEMA3C,SLC12A6,SEMA4A,NGF,SEMA4C,MT3,WNT3,TRPV4,ISLR2,MACF1,ANO6,SEMA6D,SLC12A2,RDX,DBN1,CTTN,SEMA5B,ADD1,WNT5A,SEMA5A,DBNL,WNK3,SEMA4F,RTN4R,RTN4,PAK1,RNF6,RET,SLC12A8,PLXNA4,IQGAP3
regulation of extent of cell growth	111	31	4e-05	0.000987142	FN1,SEMA4B,LRP1,APOE,TTL,SEMA3D,PTPRS,WNT3A,BMPR2,PLXNA3,SEMA3C,SEMA4A,NGF,SEMA4C,MT3,WNT3,ISLR2,MACF1,SEMA6D,DBN1,CTTN,SEMA5B,WNT5A,SEMA5A,DBNL,SEMA4F,RTN4R,RTN4,PAK1,RNF6,PLXNA4
negative regulation of axonogenesis	70	20	0.000645394	0.00994201	SEMA4B,LRP4,SEMA3D,PTPRS,WNT3A,PLXNA3,SEMA3C,SEMA4A,SEMA4C,MT3,WNT3,NGFR,SEMA6D,SEMA5B,WNT5A,SEMA5A,SEMA4F,RTN4R,RTN4,RNF6
Annotation Cluster 26	Enrichment Score: 3.7516296111147
Term	Annotated	Significant	Pvalue	Padj	GeneID
catabolic process	2683	458	2.92e-09	1.87e-07	MRC2,MMP2,CSPG4,GJA1,MMP7,MMP1,MFSD2A,SMAD7,NOTUM,USP31,LRP1,OSBPL7,GDNF,PKP1,SESN3,ADA,CYP26B1,BMF,IRS1,SERPINE2,GAA,LRP4,APOE,ADH7,PSAP,BGN,WDR91,IL33,PLA2G4A,NANOS1,SYNJ2,SORL1,CYP2F1,KIF16B,CBS,GAD1,HMGB2,CYP2B6,CTSA,CTSH,PDE10A,KIF14,AXIN2,CYP2A13,GRAMD1A,TGFB1,CTSB,BCL2,CROT,USP13,TFEB,MMP12,ALDH3A2,ERN2,GALM,MSN,PLEKHG5,NEU4,FMOD,HCAR2,TGFB1I1,UBE4B,ITGB4,ODC1,DACT1,ULK1,VGLL4,NOD1,KLHL25,…
organic substance catabolic process	2222	379	1.03e-07	5.03e-06	CSPG4,GJA1,MFSD2A,SMAD7,NOTUM,USP31,LRP1,OSBPL7,GDNF,PKP1,ADA,CYP26B1,IRS1,SERPINE2,GAA,APOE,ADH7,PSAP,BGN,WDR91,IL33,PLA2G4A,NANOS1,SYNJ2,SORL1,KIF16B,CBS,GAD1,HMGB2,CTSA,CTSH,PDE10A,KIF14,AXIN2,TGFB1,CTSB,CROT,USP13,MMP12,ALDH3A2,ERN2,GALM,MSN,PLEKHG5,NEU4,FMOD,HCAR2,TGFB1I1,UBE4B,ODC1,DACT1,VGLL4,KLHL25,BTG2,RNF128,HPSE,GCLC,GPC6,CD44,C18orf25,PGM2L1,RNF125,PCBD1,FBXO2,FBXO17,ATP2B4,CTNNB1,HGS…
cellular catabolic process	2316	389	3.74e-07	1.61e-05	CSPG4,MFSD2A,SMAD7,USP31,LRP1,OSBPL7,GDNF,PKP1,SESN3,ADA,CYP26B1,BMF,IRS1,GAA,LRP4,APOE,PSAP,BGN,WDR91,IL33,PLA2G4A,NANOS1,SORL1,CYP2F1,KIF16B,CBS,GAD1,HMGB2,CYP2B6,CTSA,CTSH,PDE10A,KIF14,AXIN2,CYP2A13,GRAMD1A,TGFB1,CTSB,BCL2,CROT,USP13,TFEB,MMP12,ALDH3A2,ERN2,MSN,NEU4,FMOD,TGFB1I1,UBE4B,ITGB4,DACT1,ULK1,VGLL4,NOD1,KLHL25,BTG2,RNF128,HPSE,DRAM1,LZTS1,GCLC,CD44,C18orf25,PGM2L1,RNF125,PCBD1,BCL2L11…
positive regulation of protein catabolic process	225	58	4.59e-07	1.96e-05	GJA1,SMAD7,LRP1,OSBPL7,APOE,IL33,SORL1,USP13,MSN,DACT1,VGLL4,RNF128,GCLC,CLU,FZR1,ATG4B,DAB2,PLK1,WWP1,TNF,HSP90AA1,CDC20B,RDX,CDC20,LRRK2,GBA,IL1B,AURKA,CHFR,AMER1,CBFA2T3,HSPA1A,HERPUD1,NFE2L2,CD81,WNT5A,RNF217,NKD1,FAF1,CSNK1E,HSPA1B,PSMD10,DTL,BAG2,RHBDD3,PSMC4,BARD1,FBXW8,RNF139,HECW2,ADAM9,CTSC,NUPR1,GPC3,OAZ3,MIR181B1,NEDD4L,SGSM3
organonitrogen compound catabolic process	1331	238	1e-06	3.93e-05	CSPG4,GJA1,SMAD7,NOTUM,USP31,LRP1,OSBPL7,ADA,SERPINE2,APOE,PSAP,BGN,WDR91,IL33,PLA2G4A,SORL1,CBS,GAD1,CTSA,CTSH,PDE10A,KIF14,TGFB1,CTSB,USP13,MMP12,MSN,PLEKHG5,NEU4,FMOD,TGFB1I1,UBE4B,ODC1,DACT1,VGLL4,KLHL25,RNF128,HPSE,GCLC,GPC6,CD44,C18orf25,RNF125,PCBD1,FBXO2,FBXO17,ATP2B4,CTNNB1,HGSNAT,AOX1,MIR21,CLU,CDK1,FZR1,FAM83D,PDE8B,CTH,ATG4B,TBL1X,DAB2,HMMR,GNA12,AGAP3,NUDT11,PDE5A,CYP3A5,CLN8,FOXRED2…
regulation of protein catabolic process	397	87	1.8e-06	6.73e-05	GJA1,SMAD7,LRP1,OSBPL7,SERPINE2,APOE,WDR91,IL33,SORL1,CTSA,USP13,MSN,PLEKHG5,ODC1,DACT1,VGLL4,RNF128,GCLC,CLU,FZR1,FAM83D,ATG4B,DAB2,GNA12,PLK1,EGFR,ARNTL,MAD2L1,UBB,WWP1,TNF,HSP90AA1,TMF1,CDC20B,RDX,CDC20,LRRK2,GBA,SUFU,OPHN1,IL1B,AURKA,SNX12,PBK,CHFR,AMER1,CBFA2T3,HSPA1A,HMGCR,HERPUD1,NFE2L2,LAPTM4B,CD81,WNT5A,NUDT15,RNF217,NKD1,PKD1,FAF1,CSNK1E,FYN,ANXA2,HSPA1B,PSMD10,SHH,DTL,SVIP,BAG2,HGS,RHB…
positive regulation of cellular protein catabolic process	149	40	9.36e-06	0.000281245	SMAD7,LRP1,OSBPL7,APOE,IL33,USP13,MSN,DACT1,VGLL4,RNF128,GCLC,CLU,FZR1,DAB2,PLK1,HSP90AA1,CDC20B,RDX,CDC20,LRRK2,GBA,AURKA,CHFR,AMER1,CBFA2T3,HSPA1A,HERPUD1,NFE2L2,CD81,RNF217,FAF1,CSNK1E,HSPA1B,PSMD10,BAG2,PSMC4,FBXW8,RNF139,CTSC,NUPR1
regulation of catabolic process	1032	183	3.1e-05	0.000804287	GJA1,MFSD2A,SMAD7,LRP1,OSBPL7,GDNF,PKP1,SESN3,BMF,IRS1,SERPINE2,APOE,PSAP,WDR91,IL33,NANOS1,SORL1,CTSA,AXIN2,BCL2,USP13,TFEB,MSN,PLEKHG5,HCAR2,ODC1,DACT1,ULK1,VGLL4,NOD1,BTG2,RNF128,DRAM1,LZTS1,GCLC,BCL2L11,ATP2B4,MIR21,CLU,ATP6V1C2,LEPR,ZFP36L1,FZR1,FAM83D,ATG4B,MT3,DAB2,GNA12,HIF1A,PLK1,ABL2,EGFR,TRIM68,PRKCE,ARNTL,NUP35,MAD2L1,SLC4A4,APP,ATP6V1E2,UBB,ITGB1,SLC2A6,WWP1,TNF,ATP6V0E1,HSP90AA1,TMF…
macromolecule catabolic process	1433	242	5.36e-05	0.00127583	CSPG4,GJA1,SMAD7,NOTUM,USP31,LRP1,OSBPL7,GDNF,PKP1,SERPINE2,GAA,APOE,PSAP,BGN,WDR91,IL33,NANOS1,SORL1,KIF16B,HMGB2,CTSA,CTSH,KIF14,AXIN2,TGFB1,CTSB,USP13,MMP12,ERN2,MSN,PLEKHG5,NEU4,FMOD,TGFB1I1,UBE4B,ODC1,DACT1,VGLL4,KLHL25,BTG2,RNF128,HPSE,GCLC,GPC6,CD44,C18orf25,PGM2L1,RNF125,FBXO2,FBXO17,CTNNB1,HGSNAT,CLU,CDK1,ZFP36L1,FZR1,FAM83D,ATG4B,TBL1X,DAB2,HMMR,GNA12,AGAP3,CLN8,FOXRED2,RNASEH2A,USP35,P…
positive regulation of catabolic process	454	89	0.000122422	0.00259582	GJA1,SMAD7,LRP1,OSBPL7,SESN3,IRS1,APOE,IL33,NANOS1,SORL1,USP13,TFEB,MSN,DACT1,ULK1,VGLL4,NOD1,BTG2,RNF128,GCLC,BCL2L11,CLU,ZFP36L1,FZR1,ATG4B,DAB2,HIF1A,PLK1,TRIM68,PRKCE,SLC4A4,APP,WWP1,TNF,HSP90AA1,CDC20B,RDX,CDC20,LRRK2,KDR,GBA,IL1B,AURKA,PFKFB3,MEX3D,CHFR,AMER1,TRIM65,CBFA2T3,HSPA1A,HERPUD1,NFE2L2,CD81,WNT5A,RNF217,LRSAM1,FLCN,GPD1,NKD1,PRKCD,FAF1,MAP3K7,CSNK1E,HSPA1B,PSMD10,DTL,SVIP,BAG2,RHB…
proteolysis	1814	292	0.0003021	0.00546307	COMP,MMP2,PTGS2,ADAM19,MMP7,FN1,SERPINB3,MMP1,ADAMTS15,SMAD7,CST6,USP31,ANXA8L1,LRP1,OSBPL7,ADAMTS5,TNFSF15,GLI3,SERPINB13,ANXA8,SERPINE2,DLC1,KLK10,KLK11,APOE,ACVR1C,SPOCK3,IL33,CAMK2N1,SORL1,WFDC2,CTSA,CTSH,KIF14,PAPPA,R3HDML,TGFB1,CTSB,MIR27B,WNT3A,USP13,PROC,MMP12,SERPINB4,SERPINB11,TRABD2B,GRIN1,PRSS23,TGFBR1,TGFB1I1,UBE4B,PCSK6,PERP,NOD1,KLHL25,TFPI2,RNF128,RHBDL2,GCLC,HTRA1,CD44,C18orf25,C…
regulation of cellular protein catabolic process	260	55	0.000345665	0.00608798	SMAD7,LRP1,OSBPL7,APOE,WDR91,IL33,USP13,MSN,DACT1,VGLL4,RNF128,GCLC,CLU,FZR1,DAB2,GNA12,PLK1,UBB,HSP90AA1,TMF1,CDC20B,RDX,CDC20,LRRK2,GBA,SUFU,OPHN1,AURKA,PBK,CHFR,AMER1,CBFA2T3,HSPA1A,HERPUD1,NFE2L2,LAPTM4B,CD81,NUDT15,RNF217,PKD1,FAF1,CSNK1E,ANXA2,HSPA1B,PSMD10,SHH,SVIP,BAG2,PSMC4,FBXW8,CLEC16A,RNF139,CTSC,NUPR1,TAF9
protein catabolic process	948	162	0.000541255	0.00865849	GJA1,SMAD7,NOTUM,USP31,LRP1,OSBPL7,SERPINE2,APOE,PSAP,WDR91,IL33,SORL1,CTSA,CTSH,KIF14,CTSB,USP13,MMP12,MSN,PLEKHG5,NEU4,TGFB1I1,UBE4B,ODC1,DACT1,VGLL4,KLHL25,RNF128,HPSE,GCLC,C18orf25,RNF125,FBXO2,FBXO17,CTNNB1,CLU,CDK1,FZR1,FAM83D,ATG4B,TBL1X,DAB2,GNA12,AGAP3,CLN8,FOXRED2,USP35,PLK1,GZMA,EGFR,ZNRF3,ARNTL,MAD2L1,CCNB1,HECTD3,UBB,SIAH1,USP16,KLHL8,WWP1,TNF,HSP90AA1,TMF1,CDC20B,RDX,CDC20,LAMP2,LRR…
Annotation Cluster 27	Enrichment Score: 3.73634611886984
Term	Annotated	Significant	Pvalue	Padj	GeneID
connective tissue development	262	69	1.54e-08	8.19e-07	PKDCC,COMP,TGFBI,ZEB1,COL27A1,SULF2,SMAD7,SNAI2,BMP2,GLI3,WNT5B,PDGFB,BMPR1B,FOXC2,COL5A1,WNT7A,BGN,SORL1,LTBP3,RARB,AXIN2,SOX6,TGFB1,BMPR2,TGFBR1,ZBTB16,SATB2,RORC,NOG,FGFR3,CD44,CTNNB1,LOXL2,MIR21,TRPV4,HIF1A,CHST11,EVC,PTHLH,GLI2,ECM1,HES5,IL6R,UBB,TAPT1,POC1A,TBL1XR1,ITGB8,TRPS1,BARX2,AMER1,OSR1,UMODL1,SLC39A13,BMP6,CHSY1,NFIB,WNT5A,ID4,PKD1,LOX,RARA,CSF1,GLG1,MAPK14,FGF2,ACAN,CARM1,AACS
chondrocyte differentiation	108	36	8.98e-08	4.41e-06	PKDCC,COMP,TGFBI,COL27A1,SULF2,SMAD7,SNAI2,BMP2,GLI3,WNT5B,BMPR1B,WNT7A,LTBP3,RARB,AXIN2,SOX6,TGFB1,BMPR2,TGFBR1,ZBTB16,FGFR3,CTNNB1,LOXL2,CHST11,PTHLH,GLI2,ECM1,POC1A,TRPS1,OSR1,BMP6,CHSY1,NFIB,GLG1,MAPK14,ACAN
cartilage development	197	54	1.34e-07	6.46e-06	PKDCC,COMP,TGFBI,ZEB1,COL27A1,SULF2,SMAD7,SNAI2,BMP2,GLI3,WNT5B,BMPR1B,WNT7A,BGN,LTBP3,RARB,AXIN2,SOX6,TGFB1,BMPR2,TGFBR1,ZBTB16,SATB2,NOG,FGFR3,CD44,CTNNB1,LOXL2,MIR21,TRPV4,HIF1A,CHST11,EVC,PTHLH,GLI2,ECM1,HES5,TAPT1,POC1A,ITGB8,TRPS1,BARX2,OSR1,BMP6,CHSY1,NFIB,WNT5A,PKD1,RARA,GLG1,MAPK14,FGF2,ACAN,CARM1
skeletal system development	517	111	2.15e-07	9.81e-06	PKDCC,COMP,ANKH,MMP2,TGFBI,GJA1,ZEB1,COL27A1,SULF2,SMAD7,COL1A2,SNAI2,FST,BMP2,GLI3,SPARC,WNT5B,BMPR1B,FOXC2,CYP26B1,WNT7A,DMRT2,KIT,BGN,LTBP3,RARB,AXIN2,HAS2,PLEKHA1,SOX6,TGFB1,PPARGC1B,GPR68,NDST1,BMPR2,TGFBR1,SKI,ZBTB16,SATB2,NOG,FGFR3,VDR,SOX4,DCHS1,CD44,CTNNB1,LOXL2,MIR21,FAM20C,PHOSPHO1,NAB2,TRPV4,HIF1A,CHST11,EVC,INSIG1,AKAP13,FOXC1,PTHLH,GLI2,ECM1,HES5,COL9A2,SERP1,DLG1,TAPT1,POC1A,ANO6,F…
regulation of cartilage development	72	26	9.52e-07	3.74e-05	PKDCC,SMAD7,SNAI2,BMP2,GLI3,BMPR1B,LTBP3,RARB,AXIN2,SOX6,BMPR2,TGFBR1,ZBTB16,NOG,CTNNB1,LOXL2,MIR21,PTHLH,GLI2,TAPT1,TRPS1,BMP6,WNT5A,RARA,GLG1,CARM1
bone development	204	49	2.72e-05	0.000718401	COMP,GJA1,COL27A1,SULF2,BMP2,GLI3,SPARC,BMPR1B,CYP26B1,KIT,BGN,LTBP3,RARB,AXIN2,HAS2,GPR68,BMPR2,SKI,FGFR3,DCHS1,FAM20C,PHOSPHO1,NAB2,TRPV4,INSIG1,AKAP13,FOXC1,TAPT1,POC1A,ANO6,FGFR2,AMER1,BMP6,CHSY1,TNFSF11,COL13A1,RPL13,ANXA2,LOX,SH2B3,RARA,PTPRC,GLG1,MEIS1,ZNF385A,PAX1,PRPSAP2,CARM1,ASXL1
regulation of chondrocyte differentiation	52	18	8.33e-05	0.00186876	PKDCC,SMAD7,SNAI2,GLI3,BMPR1B,LTBP3,RARB,AXIN2,SOX6,TGFBR1,ZBTB16,CTNNB1,LOXL2,PTHLH,GLI2,TRPS1,BMP6,GLG1
chondrocyte development	32	13	0.000125853	0.00265816	COMP,COL27A1,SULF2,SMAD7,BMPR1B,AXIN2,BMPR2,CHST11,PTHLH,ECM1,POC1A,CHSY1,ACAN
bone morphogenesis	94	26	0.000192364	0.00374815	COMP,COL27A1,GLI3,BMPR1B,CYP26B1,LTBP3,RARB,AXIN2,HAS2,BMPR2,SKI,FGFR3,PHOSPHO1,NAB2,TRPV4,INSIG1,FOXC1,POC1A,FGFR2,BMP6,CHSY1,COL13A1,RARA,GLG1,PAX1,CARM1
skeletal system morphogenesis	228	49	0.000485093	0.00793554	COMP,MMP2,ZEB1,COL27A1,GLI3,BMPR1B,FOXC2,CYP26B1,WNT7A,LTBP3,RARB,AXIN2,HAS2,PLEKHA1,SOX6,PPARGC1B,NDST1,BMPR2,TGFBR1,SKI,SATB2,NOG,FGFR3,CTNNB1,PHOSPHO1,NAB2,TRPV4,CHST11,INSIG1,FOXC1,DLG1,POC1A,FGFR2,FBN2,BARX2,OSR1,BMP6,CHSY1,COL13A1,PKD1,NLE1,RARA,PDGFRA,GLG1,MAPK14,PAX1,ACAN,EIF4A3,CARM1
positive regulation of cartilage development	32	12	0.000548335	0.00874586	PKDCC,SMAD7,BMP2,GLI3,BMPR1B,SOX6,BMPR2,ZBTB16,LOXL2,TAPT1,BMP6,WNT5A
Annotation Cluster 28	Enrichment Score: 3.68605943742365
Term	Annotated	Significant	Pvalue	Padj	GeneID
establishment of localization in cell	2795	470	1.36e-08	7.28e-07	PTGS2,ITGB3,GJA1,FN1,SERPINB3,NDRG4,ABCA1,LTBP2,ANXA8L1,LRP1,DST,SCN1B,GDNF,GLI3,SPARC,PKP1,ANXA8,PDGFB,ITGAV,TBC1D30,SYBU,WNT7A,CLTCL1,BMF,NPC2,GAA,KIT,TUBA4A,APOE,PSAP,CDH3,WDR91,GRIP1,QPCT,SYNJ2,SORL1,KIF16B,GAD1,KIF3C,MICALL2,SLC29A1,TTL,CTSA,CTSH,PDGFA,KIF14,EGR2,GRM4,TGFB1,CTSB,BCL2,MIR27B,CROT,GPR68,RAC2,WNT3A,SORCS2,CD58,ALOX5,PROC,MYO5A,FOXA2,MMP12,SPTBN2,SLC22A3,UNC13D,GRIN1,MSN,ANKRD50…
secretion	1575	275	1.09e-06	4.24e-05	COMP,LGR4,ITGB3,GJA1,FN1,SERPINB3,ABCA1,LTBP2,LRP1,IL11,GDNF,SPARC,PKP1,PDGFB,ADA,KCNN4,ITGAV,SYBU,WNT7A,HNF4A,IRS1,NPC2,SERPINE2,GAA,KIT,AQP5,TUBA4A,APOE,STXBP6,PSAP,ACVR1C,IL1A,OLFM2,IL33,PLA2G4A,QPCT,SORL1,STEAP2,GAD1,SLC29A1,PANX1,CTSA,CTSH,PDGFA,GCGR,GRM4,TGFB1,CTSB,GPR68,RAC2,CD58,ALOX5,MYO5A,FOXA2,UNC13D,ATP7B,HCAR2,PPP1R9A,PCSK6,SYNGR1,SNCG,HPSE,DSP,VDR,SOX4,CD44,CFTR,KCNC4,PORCN,LAMP1,LT…
secretion by cell	1436	251	3.08e-06	0.000105284	COMP,LGR4,ITGB3,GJA1,FN1,SERPINB3,ABCA1,LTBP2,LRP1,IL11,GDNF,SPARC,PKP1,PDGFB,KCNN4,ITGAV,SYBU,WNT7A,HNF4A,IRS1,NPC2,SERPINE2,GAA,KIT,TUBA4A,APOE,STXBP6,PSAP,ACVR1C,IL1A,OLFM2,IL33,QPCT,SORL1,STEAP2,GAD1,PANX1,CTSA,CTSH,PDGFA,GCGR,GRM4,TGFB1,CTSB,GPR68,RAC2,CD58,ALOX5,MYO5A,FOXA2,UNC13D,HCAR2,PPP1R9A,PCSK6,SYNGR1,SNCG,HPSE,DSP,SOX4,CD44,CFTR,KCNC4,PORCN,LAMP1,LTBP4,PTPRN2,HGSNAT,MIR21,CLU,ASIC1,C…
export from cell	1489	259	3.11e-06	0.000106153	COMP,LGR4,ITGB3,GJA1,FN1,SERPINB3,ABCA1,LTBP2,LRP1,IL11,GDNF,SPARC,PKP1,PDGFB,KCNN4,ITGAV,SYBU,WNT7A,HNF4A,RGS9,IRS1,NPC2,SERPINE2,GAA,KIT,TUBA4A,APOE,STXBP6,PSAP,ACVR1C,IL1A,OLFM2,IL33,QPCT,SORL1,STEAP2,GAD1,PANX1,CTSA,CTSH,PDGFA,GCGR,GRM4,TGFB1,CTSB,GPR68,RAC2,CD58,ALOX5,MYO5A,FOXA2,UNC13D,HCAR2,PPP1R9A,PCSK6,SYNGR1,SNCG,HPSE,DSP,SOX4,CD44,CFTR,KCNC4,PORCN,LAMP1,LTBP4,PTPRN2,HGSNAT,MIR21,CLU,AS…
cell activation	1482	257	4.32e-06	0.000141992	COMP,GPNMB,ITGB3,FN1,MAFB,SERPINB3,ZEB1,SMAD7,COL1A2,LRP1,PDPN,IL11,GLI3,LY6D,PKP1,PDGFB,ADA,ITGAV,CYP26B1,WNT7A,DUSP10,NPC2,SERPINE2,GAA,KIT,APOE,PSAP,IL1A,IL33,PLA2G4A,QPCT,FZD7,CCL2,CTSA,CTSH,PDGFA,PREX1,TGFB1,IL12RB1,CTSB,BCL2,RAC2,WNT3A,CD58,ALOX5,UNC13D,EFNB1,MSN,TGFBR1,ZBTB16,DLL4,SYNGR1,RORC,TSLP,HPSE,DSP,GCLC,SOX4,LGALS1,CD44,SEMA4A,LAMP1,CTNNB1,PTPRN2,HGSNAT,MIR21,CLU,TOM1,SLC7A2,RHOH,L…
vesicle-mediated transport	2156	355	8.79e-06	0.000265578	MRC2,PKDCC,ITGB3,FN1,SERPINB3,CUX2,MFSD2A,NDRG4,ABCA1,ANXA8L1,LRP1,SPARC,PKP1,ANXA8,PDGFB,ITGAV,WNT7A,CLTCL1,ARAP3,NPC2,GAA,KIT,TUBA4A,LRP4,NCF2,APOE,STXBP6,PSAP,WDR91,EHBP1,GRIP1,QPCT,SYNJ2,SORL1,STEAP2,KIF16B,KIF3C,ACKR3,MICALL2,CCL2,CTSA,CTSH,PDGFA,GCGR,TGFB1,CTSB,MIR27B,RAC2,WNT3A,CD58,ALOX5,PROC,MYO5A,WIPF1,RHOBTB2,SPTBN2,LRP12,UNC13D,IGF1R,MSN,ANKRD50,SYNGR1,STON1,SNCG,HPSE,DSP,SPTB,TNK2,LE…
myeloid leukocyte activation	662	123	8.54e-05	0.00190448	SERPINB3,PKP1,ITGAV,NPC2,GAA,KIT,PSAP,IL33,PLA2G4A,QPCT,CTSA,CTSH,PREX1,CTSB,RAC2,CD58,ALOX5,UNC13D,SYNGR1,TSLP,HPSE,DSP,CD44,LAMP1,PTPRN2,HGSNAT,CLU,TOM1,SLC7A2,RHOH,CALML5,RAB37,PLD1,CFD,IL31RA,CD200,CAMK4,PKM,VAT1,TUBB,PRKCE,APP,STAP1,ANO6,TCN1,PTPRB,TNF,HSP90AA1,ARSB,LAMP2,LRRK2,ARSA,MANBA,FABP5,KCNAB2,ANPEP,SLC2A5,IGF2R,S100A11,NFKB1,HSPA1A,HSPD1,SLC15A4,TNIP2,PYGL,GLIPR1,TOLLIP,DNASE1L1,TMC…
leukocyte activation	1321	222	0.000148153	0.00302705	GPNMB,MAFB,SERPINB3,ZEB1,SMAD7,IL11,GLI3,LY6D,PKP1,ADA,ITGAV,CYP26B1,DUSP10,NPC2,GAA,KIT,PSAP,IL1A,IL33,PLA2G4A,QPCT,FZD7,CCL2,CTSA,CTSH,PREX1,TGFB1,IL12RB1,CTSB,BCL2,RAC2,WNT3A,CD58,ALOX5,UNC13D,EFNB1,MSN,ZBTB16,DLL4,SYNGR1,RORC,TSLP,HPSE,DSP,SOX4,LGALS1,CD44,SEMA4A,LAMP1,CTNNB1,PTPRN2,HGSNAT,MIR21,CLU,TOM1,SLC7A2,RHOH,LEPR,ZFP36L1,CALML5,PAWR,RAB37,PLD1,PDE5A,CFD,AXL,IFNE,IL31RA,CD200,DLG5,INHB…
regulated exocytosis	797	139	0.000565422	0.00892114	ITGB3,FN1,SERPINB3,SPARC,PKP1,PDGFB,ITGAV,WNT7A,NPC2,GAA,KIT,TUBA4A,PSAP,QPCT,STEAP2,CTSA,CTSH,PDGFA,TGFB1,CTSB,RAC2,CD58,ALOX5,UNC13D,SYNGR1,HPSE,DSP,CD44,LAMP1,PTPRN2,HGSNAT,CLU,TOM1,ACTN1,SERPINE1,CALML5,RIMS3,RAB37,RPH3AL,PLD1,CFD,SYT5,TMEM79,CD109,PKM,VAT1,PFN2,CYB5R1,TUBB,TLN1,ECM1,APP,GNAI2,ANO6,TCN1,PTPRB,ABCC4,STX11,HSP90AA1,CALM3,ARSB,LAMP2,LRRK2,ARSA,MANBA,FABP5,GAS6,KCNAB2,ANPEP,APBA2…
Annotation Cluster 29	Enrichment Score: 3.61509802437187
Term	Annotated	Significant	Pvalue	Padj	GeneID
regulation of axon extension involved in axon guidance	32	15	4.62e-06	0.000150467	SEMA4B,SEMA3D,WNT3A,BMPR2,PLXNA3,SEMA3C,SEMA4A,SEMA4C,WNT3,SEMA6D,SEMA5B,WNT5A,SEMA5A,SEMA4F,PLXNA4
negative regulation of axon extension involved in axon guidance	26	13	8.25e-06	0.000252736	SEMA4B,SEMA3D,WNT3A,PLXNA3,SEMA3C,SEMA4A,SEMA4C,WNT3,SEMA6D,SEMA5B,WNT5A,SEMA5A,SEMA4F
negative regulation of axon guidance	28	13	2.29e-05	0.000614978	SEMA4B,SEMA3D,WNT3A,PLXNA3,SEMA3C,SEMA4A,SEMA4C,WNT3,SEMA6D,SEMA5B,WNT5A,SEMA5A,SEMA4F
neuron projection extension involved in neuron projection guidance	37	15	3.95e-05	0.000985008	SEMA4B,SEMA3D,WNT3A,BMPR2,PLXNA3,SEMA3C,SEMA4A,SEMA4C,WNT3,SEMA6D,SEMA5B,WNT5A,SEMA5A,SEMA4F,PLXNA4
axon extension involved in axon guidance	37	15	3.95e-05	0.000985008	SEMA4B,SEMA3D,WNT3A,BMPR2,PLXNA3,SEMA3C,SEMA4A,SEMA4C,WNT3,SEMA6D,SEMA5B,WNT5A,SEMA5A,SEMA4F,PLXNA4
Annotation Cluster 30	Enrichment Score: 3.52147886346015
Term	Annotated	Significant	Pvalue	Padj	GeneID
homeostatic process	1963	353	8.17e-10	5.93e-08	PTGS2,SCNN1B,SKIL,LGR4,TFF3,ITGB3,GJA1,MAFB,MFSD2A,ABCA1,SMAD7,SLC12A4,LRP1,PPP1R13L,ADAMTS5,CXCL13,NOX4,SCN1B,SESN3,ADA,KCNN4,ITGAV,SYBU,FOXC2,CYP26B1,HNF4A,AQP2,IRS1,NPC2,GAA,KIT,NCF2,APOE,CDH3,IL1A,NANOS1,STEAP2,SLC30A4,ZNF365,LTBP3,ACKR3,SLC29A1,RBP1,CCL2,HMGB2,CTSH,GCGR,MUC2,HAS2,SOX6,BCL2,MIR27B,PPARGC1B,GPR68,RAC2,FANCC,ALOX5,MYO5A,FOXA2,GRB10,IGF1R,GRIN1,ATP7B,HCAR2,S1PR3,HOMER2,CP,PRKAR2…
chemical homeostasis	1213	213	1.33e-05	0.00038043	SCNN1B,GJA1,ABCA1,SMAD7,SLC12A4,LRP1,CXCL13,NOX4,SCN1B,SESN3,ITGAV,SYBU,CYP26B1,HNF4A,AQP2,IRS1,NPC2,APOE,STEAP2,SLC30A4,ACKR3,SLC29A1,RBP1,CTSH,GCGR,HAS2,BCL2,MIR27B,GPR68,ALOX5,MYO5A,FOXA2,IGF1R,GRIN1,ATP7B,S1PR3,HOMER2,CP,PRKAR2B,GCLC,VDR,SOX4,LGALS1,STEAP1,SLC12A6,CFTR,SLC25A37,ATP2B4,MCOLN3,PTPRN2,CYB5R4,ATP6V1C2,STC2,LEPR,MLLT11,MT3,CACNB3,HK1,RPH3AL,WNK2,TRPV4,VSNL1,RMI1,ADRA1B,HIF1A,PCK2,…
cellular homeostasis	971	173	3.92e-05	0.000984667	GJA1,SLC12A4,LRP1,CXCL13,NOX4,KCNN4,ITGAV,SYBU,GAA,NCF2,APOE,SLC30A4,ACKR3,SLC29A1,CCL2,BCL2,GPR68,RAC2,MYO5A,FOXA2,IGF1R,GRIN1,ATP7B,S1PR3,CP,GCLC,VDR,SOX4,LGALS1,SLC12A6,CFTR,ATP2B4,MCOLN3,PTPRN2,ATP6V1C2,STC2,MT3,CACNB3,HK1,TRPV4,VSNL1,ADRA1B,HIF1A,PCK2,TTC7A,ABL2,SLC41A1,POLG,PRKCE,ANK2,ADCY5,NGFR,SLC4A4,APP,SLC24A1,TMPRSS3,JPH1,GSTO1,NQO1,C1QTNF1,SLC9C1,PLCG1,ATP6V1E2,LPO,CHRNA7,ENPP1,CD19,G…
ion homeostasis	826	149	7.29e-05	0.001666	SCNN1B,GJA1,ABCA1,SMAD7,SLC12A4,LRP1,CXCL13,SCN1B,ITGAV,HNF4A,APOE,STEAP2,SLC30A4,ACKR3,BCL2,MYO5A,GRIN1,ATP7B,S1PR3,CP,GCLC,VDR,STEAP1,SLC12A6,CFTR,SLC25A37,ATP2B4,MCOLN3,ATP6V1C2,STC2,MLLT11,MT3,CACNB3,WNK2,TRPV4,ADRA1B,HIF1A,TTC7A,SCN3B,ABL2,EGFR,SLC41A1,PRKCE,ANK2,ADCY5,SLC4A4,APP,SLC24A1,TMPRSS3,JPH1,GSTO1,C1QTNF1,SLC9C1,GNAI2,PLCG1,ATP6V1E2,CHRNA7,ENPP1,CD19,GOT1,SLC12A2,ATP2B3,ATP6V0E1,SLC…
cation homeostasis	741	134	0.000148357	0.00302705	SCNN1B,GJA1,SLC12A4,LRP1,CXCL13,ITGAV,APOE,STEAP2,SLC30A4,ACKR3,BCL2,MYO5A,GRIN1,ATP7B,S1PR3,CP,VDR,STEAP1,SLC12A6,CFTR,SLC25A37,ATP2B4,MCOLN3,ATP6V1C2,STC2,MT3,CACNB3,TRPV4,ADRA1B,HIF1A,TTC7A,ABL2,EGFR,SLC41A1,PRKCE,ANK2,ADCY5,SLC4A4,APP,SLC24A1,TMPRSS3,JPH1,GSTO1,C1QTNF1,SLC9C1,GNAI2,PLCG1,ATP6V1E2,CHRNA7,CD19,GOT1,SLC12A2,ATP2B3,ATP6V0E1,SLC9A7,SLC4A2,CALM3,SLC4A7,LRRK2,PDZD8,CIB2,KCNH2,ATP13A…
inorganic ion homeostasis	751	133	0.00039017	0.00663457	SCNN1B,GJA1,SLC12A4,LRP1,CXCL13,ITGAV,APOE,STEAP2,SLC30A4,ACKR3,BCL2,MYO5A,GRIN1,ATP7B,S1PR3,CP,VDR,STEAP1,SLC12A6,CFTR,SLC25A37,ATP2B4,MCOLN3,ATP6V1C2,STC2,MT3,CACNB3,TRPV4,ADRA1B,HIF1A,TTC7A,ABL2,EGFR,SLC41A1,PRKCE,ANK2,ADCY5,SLC4A4,APP,SLC24A1,TMPRSS3,JPH1,GSTO1,C1QTNF1,SLC9C1,GNAI2,PLCG1,ATP6V1E2,CHRNA7,ENPP1,CD19,GOT1,SLC12A2,ATP2B3,ATP6V0E1,SLC9A7,SLC4A2,CALM3,SLC4A7,LRRK2,PDZD8,CIB2,KCNH2,…
Annotation Cluster 31	Enrichment Score: 3.49105797424407
Term	Annotated	Significant	Pvalue	Padj	GeneID
positive regulation of macromolecule biosynthetic process	1841	313	2.14e-06	7.88e-05	LGR4,AFAP1L2,FGF1,MAFB,ZEB1,SMAD7,IL11,NOX4,GDNF,BMP2,GLI3,TOX3,PDGFB,BMPR1B,FOXC2,ELK3,WNT7A,HNF4A,IRS1,DMRT2,APOE,TEAD2,IL1A,ACVR1,FOXI1,IL33,REL,FZD7,CITED4,IRF5,RARB,CCL2,HMGB2,EGR2,HAS2,NFATC1,SOX6,TGFB1,PPARGC1B,CDCA4,WNT3A,SMAD6,ATF3,MEF2A,TFEB,FOXA2,MMP12,BMPR2,HLF,MCIDAS,GRIN1,TGFBR1,ASCL3,SKI,ZBTB16,TGFB1I1,IRF6,SATB2,NOTCH3,RORC,NOG,VDR,SOX4,FHOD1,FZD1,PCBD1,CTNNB1,CITED2,FBLN5,NFYA,CD…
positive regulation of transcription by RNA polymerase II	1199	215	2.84e-06	9.86e-05	FGF1,MAFB,ZEB1,SMAD7,IL11,GDNF,BMP2,GLI3,PDGFB,BMPR1B,FOXC2,ELK3,WNT7A,HNF4A,DMRT2,TEAD2,IL1A,ACVR1,FOXI1,IL33,REL,CITED4,IRF5,RARB,HMGB2,EGR2,NFATC1,SOX6,TGFB1,PPARGC1B,WNT3A,SMAD6,ATF3,MEF2A,TFEB,FOXA2,MMP12,BMPR2,HLF,MCIDAS,GRIN1,ASCL3,SKI,IRF6,SATB2,NOTCH3,NOG,VDR,SOX4,FHOD1,CTNNB1,CITED2,FBLN5,NFYA,THRB,SERPINE1,RGCC,MT3,NKX3-1,TBL1X,DAB2,OVOL2,PYGO1,E2F7,MLXIP,HIF1A,SOX2,BRCA1,INHBA,EGFR,DL…
positive regulation of biosynthetic process	1991	334	3.25e-06	0.000109741	PTGS2,LGR4,AFAP1L2,FGF1,MAFB,ZEB1,MFSD2A,SMAD7,IL11,NOX4,GDNF,BMP2,GLI3,TOX3,PDGFB,BMPR1B,FOXC2,ELK3,WNT7A,HNF4A,IRS1,DMRT2,APOE,TEAD2,CDH3,IL1A,ACVR1,FOXI1,IL33,REL,FZD7,CITED4,IRF5,RARB,CCL2,HMGB2,EGR2,HAS2,NFATC1,SOX6,TGFB1,PPARGC1B,CDCA4,WNT3A,SMAD6,ATF3,MEF2A,CCDC3,TFEB,FOXA2,MMP12,BMPR2,HLF,MCIDAS,GRIN1,TGFBR1,ASCL3,SKI,ZBTB16,TGFB1I1,IRF6,SATB2,NOTCH3,RORC,NOG,VDR,SOX4,FHOD1,FZD1,PCBD1,CTN…
positive regulation of gene expression	2313	381	3.72e-06	0.000124216	PTGS2,LGR4,ADAM19,GJA1,AFAP1L2,FGF1,FN1,MAFB,ZEB1,CUX2,SULF2,MFSD2A,SMAD7,TNC,IL11,GDNF,BMP2,GLI3,HEG1,TOX3,PKP1,PDGFB,BMPR1B,FOXC2,ELK3,CYP26B1,WNT7A,HNF4A,DMRT2,KIT,APOE,ODAM,TEAD2,CDH3,IL1A,ACVR1,FOXI1,IL33,CAMK2N1,SORL1,REL,FZD7,PANX1,CITED4,IRF5,ITGA3,RARB,HMGB2,CTSH,GCGR,AXIN2,EGR2,NFATC1,SOX6,TGFB1,IL12RB1,MIR27B,PPARGC1B,CDCA4,WNT3A,CD58,SMAD6,ATF3,IL36G,MEF2A,CXCL17,TFEB,FOXA2,MMP12,BMPR…
positive regulation of cellular biosynthetic process	1955	327	5.43e-06	0.000174265	PTGS2,LGR4,AFAP1L2,FGF1,MAFB,ZEB1,MFSD2A,SMAD7,IL11,NOX4,GDNF,BMP2,GLI3,TOX3,PDGFB,BMPR1B,FOXC2,ELK3,WNT7A,HNF4A,IRS1,DMRT2,APOE,TEAD2,CDH3,IL1A,ACVR1,FOXI1,IL33,REL,FZD7,CITED4,IRF5,RARB,HMGB2,EGR2,HAS2,NFATC1,SOX6,TGFB1,PPARGC1B,CDCA4,WNT3A,SMAD6,ATF3,MEF2A,TFEB,FOXA2,MMP12,BMPR2,HLF,MCIDAS,GRIN1,TGFBR1,ASCL3,SKI,ZBTB16,TGFB1I1,IRF6,SATB2,NOTCH3,RORC,NOG,VDR,SOX4,FHOD1,FZD1,PCBD1,CTNNB1,CITED2,…
positive regulation of transcription, DNA-templated	1524	259	1.82e-05	0.000506602	LGR4,AFAP1L2,FGF1,MAFB,ZEB1,SMAD7,IL11,GDNF,BMP2,GLI3,TOX3,PDGFB,BMPR1B,FOXC2,ELK3,WNT7A,HNF4A,DMRT2,APOE,TEAD2,IL1A,ACVR1,FOXI1,IL33,REL,FZD7,CITED4,IRF5,RARB,HMGB2,EGR2,NFATC1,SOX6,TGFB1,PPARGC1B,CDCA4,WNT3A,SMAD6,ATF3,MEF2A,TFEB,FOXA2,MMP12,BMPR2,HLF,MCIDAS,GRIN1,TGFBR1,ASCL3,SKI,ZBTB16,TGFB1I1,IRF6,SATB2,NOTCH3,RORC,NOG,VDR,SOX4,FHOD1,FZD1,PCBD1,CTNNB1,CITED2,FBLN5,NFYA,THRB,SERPINE1,MLLT11,R…
positive regulation of nucleobase-containing compound metabolic process	1863	307	3.63e-05	0.000918011	LGR4,AFAP1L2,FGF1,MAFB,ZEB1,SMAD7,IL11,NOX4,GDNF,BMP2,GLI3,TOX3,PDGFB,BMPR1B,FOXC2,ELK3,WNT7A,HNF4A,DMRT2,APOE,TEAD2,IL1A,ACVR1,FOXI1,IL33,NANOS1,REL,FZD7,CITED4,IRF5,RARB,HMGB2,EGR2,NFATC1,SOX6,TGFB1,PPARGC1B,CDCA4,WNT3A,SMAD6,ATF3,MEF2A,TFEB,FOXA2,MMP12,BMPR2,HLF,MCIDAS,GRIN1,TGFBR1,ASCL3,SKI,ZBTB16,TGFB1I1,IRF6,SATB2,NOTCH3,RORC,NOG,BTG2,VDR,SOX4,FHOD1,FZD1,PCBD1,CTNNB1,CITED2,FBLN5,NFYA,THRB,…
positive regulation of nucleic acid-templated transcription	1601	268	3.95e-05	0.000985008	LGR4,AFAP1L2,FGF1,MAFB,ZEB1,SMAD7,IL11,GDNF,BMP2,GLI3,TOX3,PDGFB,BMPR1B,FOXC2,ELK3,WNT7A,HNF4A,DMRT2,APOE,TEAD2,IL1A,ACVR1,FOXI1,IL33,REL,FZD7,CITED4,IRF5,RARB,HMGB2,EGR2,NFATC1,SOX6,TGFB1,PPARGC1B,CDCA4,WNT3A,SMAD6,ATF3,MEF2A,TFEB,FOXA2,MMP12,BMPR2,HLF,MCIDAS,GRIN1,TGFBR1,ASCL3,SKI,ZBTB16,TGFB1I1,IRF6,SATB2,NOTCH3,RORC,NOG,VDR,SOX4,FHOD1,FZD1,PCBD1,CTNNB1,CITED2,FBLN5,NFYA,THRB,ACTN1,SERPINE1,ML…
positive regulation of RNA biosynthetic process	1602	268	4.13e-05	0.00101302	LGR4,AFAP1L2,FGF1,MAFB,ZEB1,SMAD7,IL11,GDNF,BMP2,GLI3,TOX3,PDGFB,BMPR1B,FOXC2,ELK3,WNT7A,HNF4A,DMRT2,APOE,TEAD2,IL1A,ACVR1,FOXI1,IL33,REL,FZD7,CITED4,IRF5,RARB,HMGB2,EGR2,NFATC1,SOX6,TGFB1,PPARGC1B,CDCA4,WNT3A,SMAD6,ATF3,MEF2A,TFEB,FOXA2,MMP12,BMPR2,HLF,MCIDAS,GRIN1,TGFBR1,ASCL3,SKI,ZBTB16,TGFB1I1,IRF6,SATB2,NOTCH3,RORC,NOG,VDR,SOX4,FHOD1,FZD1,PCBD1,CTNNB1,CITED2,FBLN5,NFYA,THRB,ACTN1,SERPINE1,ML…
positive regulation of RNA metabolic process	1692	280	6.1e-05	0.00143446	LGR4,AFAP1L2,FGF1,MAFB,ZEB1,SMAD7,IL11,GDNF,BMP2,GLI3,TOX3,PDGFB,BMPR1B,FOXC2,ELK3,WNT7A,HNF4A,DMRT2,APOE,TEAD2,IL1A,ACVR1,FOXI1,IL33,NANOS1,REL,FZD7,CITED4,IRF5,RARB,HMGB2,EGR2,NFATC1,SOX6,TGFB1,PPARGC1B,CDCA4,WNT3A,SMAD6,ATF3,MEF2A,TFEB,FOXA2,MMP12,BMPR2,HLF,MCIDAS,GRIN1,TGFBR1,ASCL3,SKI,ZBTB16,TGFB1I1,IRF6,SATB2,NOTCH3,RORC,NOG,BTG2,VDR,SOX4,FHOD1,FZD1,PCBD1,CTNNB1,CITED2,FBLN5,NFYA,THRB,ACTN1…
Annotation Cluster 32	Enrichment Score: 3.46566783108135
Term	Annotated	Significant	Pvalue	Padj	GeneID
transmembrane transport	1609	288	5.87e-08	2.92e-06	ANKH,SLC13A5,SCNN1B,KCNJ15,GJA1,KCNA7,MFSD2A,ABCA1,SLC12A4,PIEZO1,PDPN,SCN1B,KCNN4,ITGAV,CLTCL1,RGS9,AQP2,IRS1,AQP5,SLC47A2,ANO9,SLC30A4,SLC16A11,ABCA3,SLC29A1,PANX1,CCL2,LRRC26,GC,SLCO2A1,BCL2,SLC15A1,WNT3A,MEF2A,MYO5A,GRB10,SLC22A3,STRA6,NIPAL2,GRIN1,LRRC8C,ATP7B,AQP6,SLC43A1,SLC37A2,AZGP1,STEAP1,BSND,SLC12A6,CFTR,SLC5A12,SLC25A37,KCNC4,ATP2B4,MCOLN3,MIR21,SLC16A12,PIP,CLU,ASIC1,ATP6V1C2,SLC7A2…
ion transport	1696	299	1.4e-07	6.68e-06	ANKH,SLC13A5,PTGS2,SCNN1B,KCNJ15,ITGB3,GJA1,KCNA7,MFSD2A,ABCA1,SLC12A4,PIEZO1,PDPN,SCN1B,GDNF,PDGFB,ADA,KCNN4,ITGAV,NKAIN4,RGS9,NPC2,SERPINE2,APOE,PSAP,PLA2G4A,ANO9,PLLP,STEAP2,SLC30A4,SLC16A11,PANX1,CCL2,LRRC26,SLCO2A1,BCL2,SLC15A1,CROT,WNT3A,ATP8B3,MYO5A,SLC22A3,STRA6,NIPAL2,GRIN1,LRRC8C,ATP7B,AQP6,SLC43A1,HOMER2,SLC37A2,TCN2,CP,SNCG,VDR,STEAP1,BSND,SLC12A6,CFTR,SLC5A12,SLC25A37,SPTBN4,KCNC4,AT…
ion transmembrane transport	1168	215	4.11e-07	1.76e-05	ANKH,SLC13A5,SCNN1B,KCNJ15,GJA1,KCNA7,SLC12A4,PIEZO1,PDPN,SCN1B,KCNN4,ITGAV,RGS9,ANO9,SLC30A4,SLC16A11,PANX1,CCL2,LRRC26,SLC15A1,WNT3A,MYO5A,STRA6,NIPAL2,GRIN1,LRRC8C,ATP7B,SLC43A1,SLC37A2,BSND,SLC12A6,CFTR,SLC5A12,SLC25A37,KCNC4,ATP2B4,MCOLN3,MIR21,SLC16A12,ASIC1,ATP6V1C2,SLC7A2,CACNB3,CHRNB1,CYB5A,SLC28A3,WNK2,TRPV4,CHRNA3,NOS1AP,SCN3B,ATP10D,TMEM63C,SLC6A20,ALG10B,SLC41A1,FXYD6,SESTD1,PRKCE,FX…
anion transport	663	125	3.84e-05	0.000964854	ANKH,SLC13A5,GJA1,MFSD2A,ABCA1,SLC12A4,PDPN,KCNN4,NPC2,APOE,PSAP,PLA2G4A,ANO9,SLC16A11,SLCO2A1,CROT,ATP8B3,SLC22A3,STRA6,LRRC8C,AQP6,SLC43A1,SLC37A2,BSND,SLC12A6,CFTR,SLC5A12,SLC16A12,CYB5R4,SLC7A2,MAP2K6,ATP10D,SLC6A20,SLC27A4,CYB5R1,SLC4A4,SLC36A1,SLC24A1,SLC43A2,SFXN4,SLC9C1,SLC38A7,MID1IP1,MPC1,ITGB1,SLC2A6,ENPP1,ANO6,ARL6IP5,SLC12A2,ABCC4,SLC2A9,SLC9A7,SLC4A2,SLC4A7,SLC5A8,SLC6A15,SLC16A5,PR…
cation transport	1181	205	4e-05	0.000987142	SLC13A5,PTGS2,SCNN1B,KCNJ15,ITGB3,GJA1,KCNA7,SLC12A4,PIEZO1,SCN1B,GDNF,PDGFB,ADA,KCNN4,ITGAV,NKAIN4,RGS9,SERPINE2,STEAP2,SLC30A4,PANX1,CCL2,LRRC26,BCL2,SLC15A1,WNT3A,MYO5A,SLC22A3,NIPAL2,GRIN1,ATP7B,SLC43A1,HOMER2,TCN2,CP,SNCG,VDR,SLC12A6,SLC5A12,SLC25A37,SPTBN4,KCNC4,ATP2B4,MCOLN3,CTNNB1,MIR21,ASIC1,ATP6V1C2,STC2,SLC7A2,MT3,CACNB3,CHRNB1,CYB5A,SLC28A3,WNK2,TRPV4,SYT5,CHRNA3,NOS1AP,SCN3B,ATP10D,T…
cation transmembrane transport	890	158	0.000101515	0.00219996	SCNN1B,KCNJ15,KCNA7,SLC12A4,PIEZO1,SCN1B,KCNN4,ITGAV,RGS9,SLC30A4,PANX1,CCL2,LRRC26,SLC15A1,WNT3A,MYO5A,NIPAL2,GRIN1,ATP7B,SLC43A1,SLC12A6,SLC25A37,KCNC4,ATP2B4,MCOLN3,MIR21,ASIC1,ATP6V1C2,SLC7A2,CACNB3,CYB5A,SLC28A3,WNK2,TRPV4,NOS1AP,SCN3B,TMEM63C,SLC6A20,ALG10B,SLC41A1,FXYD6,SESTD1,PRKCE,FXYD5,MINK1,ANK2,SLC4A4,APP,SLC36A1,SLC24A1,KLHL24,JPH1,GSTO1,SLC43A2,SLC9C1,PLCG1,ATP6V1E2,SLC38A7,DLG1,ITG…
inorganic cation transmembrane transport	777	139	0.000185026	0.00362894	SCNN1B,KCNJ15,KCNA7,SLC12A4,SCN1B,KCNN4,ITGAV,RGS9,SLC30A4,PANX1,LRRC26,SLC15A1,WNT3A,MYO5A,NIPAL2,GRIN1,ATP7B,SLC12A6,SLC25A37,KCNC4,ATP2B4,MCOLN3,MIR21,ASIC1,ATP6V1C2,CACNB3,CYB5A,SLC28A3,WNK2,TRPV4,NOS1AP,SCN3B,SLC6A20,ALG10B,SLC41A1,FXYD6,SESTD1,PRKCE,FXYD5,ANK2,SLC4A4,SLC36A1,SLC24A1,KLHL24,JPH1,GSTO1,SLC9C1,PLCG1,ATP6V1E2,DLG1,ITGB1,CHRNA7,CD19,ANO6,SLC12A2,ATP2B3,BPIFA1,GJC2,ATP6V0E1,SLC2A…
inorganic ion transmembrane transport	868	153	0.000184097	0.00362894	ANKH,SCNN1B,KCNJ15,KCNA7,SLC12A4,SCN1B,KCNN4,ITGAV,RGS9,ANO9,SLC30A4,PANX1,LRRC26,SLC15A1,WNT3A,MYO5A,NIPAL2,GRIN1,ATP7B,SLC37A2,BSND,SLC12A6,CFTR,SLC25A37,KCNC4,ATP2B4,MCOLN3,MIR21,ASIC1,ATP6V1C2,CACNB3,CYB5A,SLC28A3,WNK2,TRPV4,NOS1AP,SCN3B,SLC6A20,ALG10B,SLC41A1,FXYD6,SESTD1,PRKCE,FXYD5,ANK2,SLC4A4,SLC36A1,SLC24A1,KLHL24,JPH1,GSTO1,SLC9C1,PLCG1,ATP6V1E2,DLG1,ITGB1,CHRNA7,CD19,ANO6,SLC12A2,ATP2B…
metal ion transport	909	157	0.000403063	0.00679988	SLC13A5,PTGS2,SCNN1B,KCNJ15,GJA1,KCNA7,SLC12A4,SCN1B,PDGFB,KCNN4,ITGAV,NKAIN4,RGS9,SERPINE2,STEAP2,SLC30A4,PANX1,CCL2,LRRC26,BCL2,WNT3A,MYO5A,NIPAL2,GRIN1,ATP7B,HOMER2,TCN2,CP,VDR,SLC12A6,SLC5A12,SLC25A37,SPTBN4,KCNC4,ATP2B4,MCOLN3,CTNNB1,MIR21,ASIC1,ATP6V1C2,STC2,MT3,CACNB3,SLC28A3,WNK2,TRPV4,NOS1AP,SCN3B,SLC6A20,REP15,ALG10B,SLC41A1,FXYD6,SESTD1,PRKCE,FXYD5,ANK2,SLC4A4,SLC24A1,KLHL24,JPH1,GSTO1…
Annotation Cluster 33	Enrichment Score: 3.45111938209725
Term	Annotated	Significant	Pvalue	Padj	GeneID
aminoglycan biosynthetic process	115	35	1.56e-06	5.87e-05	CSPG4,PDGFB,DSEL,BGN,CHST3,HAS2,TGFB1,NDST1,FMOD,ST3GAL4,GPC6,DSE,HS3ST2,CHST11,HAS3,B3GNT8,SDC2,EXT2,PRELP,IL1B,HS6ST1,NFKB1,CHSY1,CSGALNACT2,B3GALNT1,SLC35D1,HS3ST3B1,BCAN,GPC2,GCNT2,ACAN,ST3GAL2,GPC3,CHST7,CHST2
glycosaminoglycan biosynthetic process	108	33	2.78e-06	9.73e-05	CSPG4,PDGFB,DSEL,BGN,CHST3,HAS2,TGFB1,NDST1,FMOD,ST3GAL4,GPC6,DSE,HS3ST2,CHST11,HAS3,SDC2,EXT2,PRELP,IL1B,HS6ST1,NFKB1,CHSY1,CSGALNACT2,SLC35D1,HS3ST3B1,BCAN,GPC2,GCNT2,ACAN,ST3GAL2,GPC3,CHST7,CHST2
proteoglycan metabolic process	90	29	3.39e-06	0.000113796	CSPG4,SULF2,BMP2,BMPR1B,DSEL,BGN,SPOCK3,FOXL1,CHST3,NDST1,BMPR2,HPSE,DSE,CTNNB1,CHST11,EXTL3,ARSB,EXT2,HS6ST1,IDUA,CHSY1,CSGALNACT2,GAL3ST4,SLC35D1,HS3ST3B1,BCAN,NDNF,ACAN,CHST7
proteoglycan biosynthetic process	64	22	1.59e-05	0.000447897	CSPG4,BMPR1B,DSEL,BGN,FOXL1,CHST3,NDST1,BMPR2,DSE,CTNNB1,CHST11,EXTL3,EXT2,HS6ST1,CHSY1,CSGALNACT2,GAL3ST4,SLC35D1,HS3ST3B1,BCAN,ACAN,CHST7
mucopolysaccharide metabolic process	113	32	2.23e-05	0.000602935	CSPG4,PDGFB,DSEL,BGN,SPOCK3,CHST3,HAS2,TGFB1,NDST1,FMOD,ST3GAL4,DSE,CD44,HMMR,CHST11,HAS3,ARSB,PRELP,IL1B,NFKB1,IDUA,CHSY1,CSGALNACT2,SLC35D1,IL15,BCAN,FGF2,NDNF,ACAN,ST3GAL2,CHST7,CHST2
chondroitin sulfate metabolic process	39	15	8.16e-05	0.00183399	CSPG4,DSEL,BGN,SPOCK3,CHST3,DSE,CHST11,ARSB,IDUA,CHSY1,CSGALNACT2,SLC35D1,BCAN,NDNF,CHST7
chondroitin sulfate proteoglycan metabolic process	44	15	0.000387098	0.00661308	CSPG4,DSEL,BGN,SPOCK3,CHST3,DSE,CHST11,ARSB,IDUA,CHSY1,CSGALNACT2,SLC35D1,BCAN,NDNF,CHST7
glycoprotein metabolic process	415	80	0.000450975	0.00749131	CSPG4,SULF2,BMP2,GCNT1,BMPR1B,DSEL,BGN,SPOCK3,FOXL1,CHST3,MUC2,ST8SIA4,GALNT18,BCL2,GAL3ST2,NDST1,MMP12,BMPR2,ST6GALNAC1,NEU4,PLOD3,PCSK6,MUC5B,HPSE,ST3GAL4,DSE,PORCN,FBXO2,FBXO17,CTNNB1,PAWR,MT3,NECAB3,HIF1A,CHST11,GALNT6,MUC7,ALG10B,B3GNT8,SRD5A3,OST4,SERP1,EXTL3,GALNT16,ARSB,MANBA,EXT2,HS6ST1,ALG10,GALNTL6,FKTN,IDUA,CHSY1,CSGALNACT2,NECAB2,AMFR,GAL3ST4,FUT4,B3GALNT1,POMGNT2,SLC35D1,FUT11,EOGT,…
Annotation Cluster 34	Enrichment Score: 3.3684793446478
Term	Annotated	Significant	Pvalue	Padj	GeneID
organic substance transport	2800	462	2.11e-07	9.67e-06	PKDCC,COMP,SLC13A5,PTGS2,LGR4,ITGB3,GJA1,MFSD2A,ABCA1,LTBP2,LRP1,PDPN,OSBPL7,GDNF,GLI3,ADA,KCNN4,ITGAV,TBC1D30,SYBU,CLTCL1,BMF,HNF4A,AQP2,IRS1,NPC2,AQP5,APOE,PSAP,ACVR1C,IL1A,OLFM2,EHBP1,IL33,PLA2G4A,ANO9,GRIP1,SORL1,KIF3C,SLC16A11,ABCA3,MICALL2,SLC29A1,PANX1,CTSA,EGR2,GRAMD1A,TGFB1,SLCO2A1,BCL2,SLC15A1,MIR27B,CROT,GPR68,RAC2,SORCS2,ATP8B3,ALOX5,MEF2A,MYO5A,FOXA2,MMP12,GRB10,SLC45A4,SLC22A3,STRA6…
protein localization	2788	452	2.28e-06	8.22e-05	PKDCC,COMP,PTGS2,LGR4,ITGB3,GJA1,ABCA1,LTBP2,SMAD7,LRP1,GLI3,HEG1,KCNN4,TBC1D30,SYBU,WNT7A,CLTCL1,BMF,HNF4A,IRS1,LRP4,APOE,STXBP6,PSAP,ACVR1C,IL1A,OLFM2,EHBP1,IL33,GRIP1,SORL1,KIF3C,MICALL2,PANX1,ITGA3,CTSA,KIF14,AXIN2,EGR2,PLEKHA1,TGFB1,BCL2,SLC15A1,CROT,GPR68,RAC2,WNT3A,SORCS2,ALOX5,PACS1,MYO5A,FOXA2,MMP12,GRIN1,MSN,ANKRD50,SELENBP1,PLOD3,ZBTB16,HCAR2,ULK1,SYNGR1,SNCG,RNF128,GPC6,AZGP1,SOX4,LEP…
regulation of protein localization	950	175	4.9e-06	0.000158714	PKDCC,PTGS2,LGR4,ITGB3,GJA1,LRP1,GLI3,KCNN4,SYBU,WNT7A,HNF4A,IRS1,LRP4,APOE,ACVR1C,IL1A,IL33,SORL1,MICALL2,PANX1,ITGA3,TGFB1,BCL2,GPR68,RAC2,WNT3A,ALOX5,FOXA2,MSN,HCAR2,GPC6,SOX4,LEPROT,CFTR,ATP2B4,CTNNB1,LYPD1,KIF20B,MIR21,CDK1,CELSR2,PRKCH,RGCC,CACNB3,NKX3-1,DAB2,RPH3AL,VSNL1,HIF1A,CD200,PLK1,CEP120,EGFR,TRIM68,PAM,INSIG1,MRAP2,MYRIP,IQSEC2,CLSTN3,DNAJC27,PRKCE,CDT1,ARNTL,ADCY5,NGFR,ZMYND8,ACHE…
cellular macromolecule localization	1993	326	3.72e-05	0.000937633	PKDCC,PTGS2,ITGB3,GJA1,LTBP2,SMAD7,LRP1,GLI3,TBC1D30,CLTCL1,BMF,LRP4,APOE,STXBP6,PSAP,GRIP1,SORL1,KIF3C,MICALL2,ITGA3,CTSA,AXIN2,EGR2,TGFB1,BCL2,CROT,RAC2,WNT3A,SORCS2,PACS1,MYO5A,MMP12,GRIN1,MSN,ZBTB16,SYNGR1,RNF128,GPC6,LEPROT,DCHS1,SPTBN4,BCL2L11,ATP2B4,LAMP1,STIL,LINC00869,CTNNB1,LYPD1,SUN2,CLSTN1,KIF20B,FBLN5,CLU,CDK1,TOM1,TBC1D2B,ZFP36L1,FAM83D,RAP2A,PRKCH,KPNA7,CACNB3,HK1,DAB2,RPH3AL,TNIK,…
cellular protein localization	1984	323	5.9e-05	0.00139369	PKDCC,PTGS2,ITGB3,GJA1,LTBP2,SMAD7,LRP1,GLI3,TBC1D30,CLTCL1,BMF,LRP4,APOE,STXBP6,PSAP,GRIP1,SORL1,KIF3C,MICALL2,ITGA3,CTSA,AXIN2,EGR2,TGFB1,BCL2,CROT,RAC2,WNT3A,SORCS2,PACS1,MYO5A,MMP12,GRIN1,MSN,ZBTB16,SYNGR1,RNF128,GPC6,LEPROT,DCHS1,SPTBN4,BCL2L11,ATP2B4,LAMP1,STIL,LINC00869,CTNNB1,LYPD1,SUN2,CLSTN1,KIF20B,FBLN5,CLU,CDK1,TOM1,TBC1D2B,FAM83D,RAP2A,PRKCH,KPNA7,CACNB3,HK1,DAB2,RPH3AL,TNIK,PYGO1,TB…
establishment of protein localization	2080	336	7.71e-05	0.0017489	PKDCC,COMP,PTGS2,LGR4,ITGB3,GJA1,ABCA1,LTBP2,LRP1,GLI3,KCNN4,TBC1D30,SYBU,CLTCL1,BMF,HNF4A,IRS1,APOE,PSAP,ACVR1C,IL1A,OLFM2,EHBP1,IL33,GRIP1,SORL1,KIF3C,MICALL2,PANX1,CTSA,KIF14,EGR2,PLEKHA1,TGFB1,BCL2,SLC15A1,CROT,GPR68,RAC2,SORCS2,ALOX5,MYO5A,FOXA2,MMP12,ANKRD50,SELENBP1,HCAR2,SYNGR1,SNCG,AZGP1,SOX4,LEPROT,CFTR,PORCN,BCL2L11,LAMP1,LINC00869,PTPRN2,CLSTN1,KIF20B,MIR21,CLU,CYB5R4,CDK1,ATP6V1C2,TO…
nitrogen compound transport	2370	378	7.82e-05	0.0017693	PKDCC,COMP,PTGS2,LGR4,ITGB3,GJA1,ABCA1,LTBP2,SLC12A4,LRP1,PDPN,GDNF,GLI3,ADA,KCNN4,TBC1D30,SYBU,CLTCL1,BMF,HNF4A,IRS1,APOE,PSAP,ACVR1C,IL1A,OLFM2,EHBP1,IL33,GRIP1,SORL1,KIF3C,MICALL2,SLC29A1,PANX1,CTSA,EGR2,TGFB1,BCL2,SLC15A1,CROT,GPR68,RAC2,SORCS2,ALOX5,MYO5A,FOXA2,MMP12,SLC22A3,LRRC8C,ANKRD50,SELENBP1,HCAR2,AQP6,SLC43A1,SYNGR1,TCN2,SNCG,AZGP1,SOX4,LEPROT,SLC12A6,CFTR,PORCN,BCL2L11,LTBP4,LINC008…
peptide transport	2026	326	0.000134561	0.00278762	PKDCC,COMP,PTGS2,LGR4,ITGB3,GJA1,ABCA1,LTBP2,LRP1,GLI3,KCNN4,TBC1D30,SYBU,CLTCL1,BMF,HNF4A,IRS1,APOE,PSAP,ACVR1C,IL1A,OLFM2,EHBP1,IL33,GRIP1,SORL1,KIF3C,MICALL2,PANX1,CTSA,EGR2,TGFB1,BCL2,SLC15A1,CROT,GPR68,RAC2,SORCS2,ALOX5,MYO5A,FOXA2,MMP12,ANKRD50,SELENBP1,HCAR2,SYNGR1,SNCG,AZGP1,SOX4,LEPROT,CFTR,PORCN,BCL2L11,LTBP4,LINC00869,PTPRN2,CLSTN1,KIF20B,MIR21,CLU,CYB5R4,CDK1,ATP6V1C2,TOM1,TBC1D2B,KPN…
protein transport	1985	320	0.000135841	0.00280877	PKDCC,COMP,PTGS2,LGR4,ITGB3,GJA1,ABCA1,LTBP2,LRP1,GLI3,KCNN4,TBC1D30,SYBU,CLTCL1,BMF,HNF4A,IRS1,APOE,PSAP,ACVR1C,IL1A,OLFM2,EHBP1,IL33,GRIP1,SORL1,KIF3C,MICALL2,PANX1,CTSA,EGR2,TGFB1,BCL2,SLC15A1,CROT,GPR68,RAC2,SORCS2,ALOX5,MYO5A,FOXA2,MMP12,ANKRD50,SELENBP1,HCAR2,SYNGR1,SNCG,AZGP1,SOX4,LEPROT,CFTR,PORCN,BCL2L11,LINC00869,PTPRN2,CLSTN1,KIF20B,MIR21,CLU,CYB5R4,CDK1,ATP6V1C2,TOM1,TBC1D2B,KPNA7,ATG…
amide transport	2061	330	0.000177027	0.00352555	PKDCC,COMP,PTGS2,LGR4,ITGB3,GJA1,ABCA1,LTBP2,LRP1,GLI3,KCNN4,TBC1D30,SYBU,CLTCL1,BMF,HNF4A,IRS1,APOE,PSAP,ACVR1C,IL1A,OLFM2,EHBP1,IL33,GRIP1,SORL1,KIF3C,MICALL2,PANX1,CTSA,EGR2,TGFB1,BCL2,SLC15A1,CROT,GPR68,RAC2,SORCS2,ALOX5,MYO5A,FOXA2,MMP12,ANKRD50,SELENBP1,HCAR2,SYNGR1,SNCG,AZGP1,SOX4,LEPROT,CFTR,PORCN,BCL2L11,LTBP4,LINC00869,PTPRN2,CLSTN1,KIF20B,MIR21,CLU,CYB5R4,CDK1,ATP6V1C2,TOM1,TBC1D2B,KPN…
intracellular transport	1762	284	0.000336942	0.00595374	PTGS2,NDRG4,ABCA1,LTBP2,ANXA8L1,DST,GLI3,ANXA8,TBC1D30,SYBU,CLTCL1,BMF,NPC2,APOE,PSAP,WDR91,GRIP1,SORL1,KIF16B,KIF3C,MICALL2,CTSA,EGR2,TGFB1,BCL2,MIR27B,CROT,RAC2,SORCS2,PROC,MYO5A,MMP12,SPTBN2,MSN,ANKRD50,SYNGR1,SPTB,LEPROT,FHOD1,SPTBN4,BCL2L11,LAMP1,LINC00869,SUN2,KIF20B,CLU,CDK1,TOM1,TBC1D2B,PSIP1,KPNA7,CACNB3,DAB2,RPH3AL,TBC1D10A,ZDHHC21,KLC3,HIF1A,CEP120,AGFG1,HOOK3,INSIG1,EEA1,AKAP13,MYRIP,…
Annotation Cluster 35	Enrichment Score: 3.35893001603776
Term	Annotated	Significant	Pvalue	Padj	GeneID
negative regulation of chemotaxis	66	25	5.42e-07	2.25e-05	SEMA4B,CXCL13,CCL2,SEMA3D,WNT3A,PLXNA3,SEMA3C,SEMA4A,SEMA4C,WNT3,STAP1,SEMA6D,ROBO1,SEMA5B,KLRK1,WNT5A,MIR34A,THBS1,SEMA5A,KLRC4-KLRK1,SEMA4F,PADI2,MIR149,GPR18,CYP19A1
negative chemotaxis	47	20	8.39e-07	3.32e-05	ITGB3,FLRT2,SEMA4B,LGR6,ITGAV,PDGFA,SEMA3D,PLXNA3,SEMA3C,SEMA4A,SEMA4C,SEMA6D,ROBO1,SEMA5B,WNT5A,SEMA5A,UNC5C,SEMA4F,PLXNA4,NRG1
negative regulation of developmental growth	115	33	1.24e-05	0.000359059	GJA1,SEMA4B,DUSP10,SEMA3D,PTPRS,WNT3A,PLXNA3,SEMA3C,VGLL4,NOG,FGFR3,SEMA4A,STC2,SEMA4C,MT3,WNT3,SEMA6D,TLL2,SEMA5B,ADRB1,MSTN,WNT5A,NKD1,SEMA5A,SEMA4F,RTN4R,RTN4,PAK1,MIR200B,MEIS1,RNF6,PLAC8,RIPK1
negative regulation of neurogenesis	295	65	2.92e-05	0.000760446	SEMA4B,LRP1,GLI3,WNT7A,DUSP10,LRP4,APOE,SORL1,NGEF,ZNF365,SEMA3D,PTPRS,WNT3A,PLXNA3,SKI,SEMA3C,NOTCH3,NOG,LGALS1,SEMA4A,CTNNB1,BRINP1,THRB,SEMA4C,MT3,ASPM,WNT3,TRPV4,SOX2,HOOK3,ASCL2,HES5,NGFR,APP,STAP1,SEMA6D,TNF,LRRK2,NFATC4,IL1B,SEMA5B,CRMP1,WNT5A,ID4,SEMA5A,RAB29,SHH,SEMA4F,CX3CL1,RTN4R,DAAM2,RTN4,DTX1,INPP5F,MIB1,CTSZ,CALR,MEIS1,DENND5A,RNF6,CERS2,MIR181B1,CARM1,HDAC2,NRG1
negative regulation of cell projection organization	188	45	6.19e-05	0.00145302	SEMA4B,LRP1,TBC1D30,LRP4,APOE,NGEF,ZNF365,ITGA3,SEMA3D,PTPRS,WNT3A,PLXNA3,SEMA3C,LGALS1,SEMA4A,SEMA4C,MT3,WNT3,TRPV4,PFN2,NGFR,STAP1,SEMA6D,LRRK2,NFATC4,SEMA5B,CRMP1,WNT5A,TBC1D7,PRKCD,SEMA5A,FYN,RAB29,SEMA4F,RTN4R,RTN4,INPP5F,CTSZ,DENND5A,RNF6,CAPZB,MAP4,CERS2,CARM1,HDAC2
negative regulation of nervous system development	319	67	0.000104825	0.00225813	SEMA4B,LRP1,GLI3,WNT7A,DUSP10,LRP4,APOE,SORL1,NGEF,ZNF365,SEMA3D,PTPRS,WNT3A,PLXNA3,SKI,SEMA3C,NOTCH3,NOG,LGALS1,SEMA4A,CTNNB1,BRINP1,THRB,SEMA4C,MT3,ASPM,WNT3,TRPV4,SOX2,HOOK3,ASCL2,HES5,NGFR,APP,STAP1,SEMA6D,TNF,LRRK2,NFATC4,SUFU,IL1B,SEMA5B,CRMP1,WNT5A,ID4,SEMA5A,RAB29,SHH,SEMA4F,CX3CL1,RTN4R,DAAM2,RTN4,DTX1,INPP5F,MIB1,CTSZ,CALR,MEIS1,DENND5A,RNF6,CTSC,CERS2,MIR181B1,CARM1,HDAC2,NRG1
regulation of axon guidance	44	16	0.000104736	0.00225813	SEMA4B,SEMA3D,WNT3A,BMPR2,PLXNA3,SEMA3C,SEMA4A,SEMA4C,WNT3,ZSWIM6,SEMA6D,SEMA5B,WNT5A,SEMA5A,SEMA4F,PLXNA4
negative regulation of cell development	343	69	0.000316351	0.00568276	SEMA4B,LRP1,GLI3,WNT7A,DUSP10,LRP4,APOE,SORL1,NGEF,ZNF365,SEMA3D,PTPRS,BCL2,WNT3A,PLXNA3,SKI,SEMA3C,S1PR3,NOTCH3,NOG,LGALS1,SEMA4A,CTNNB1,BRINP1,THRB,SEMA4C,MT3,ASPM,WNT3,TRPV4,SOX2,HOOK3,ASCL2,PTHLH,HES5,NGFR,APP,STAP1,SEMA6D,TNF,LRRK2,NFATC4,IL1B,SEMA5B,CRMP1,WNT5A,ID4,SEMA5A,RAB29,SHH,SEMA4F,CX3CL1,RTN4R,DAAM2,RTN4,PAK1,DTX1,INPP5F,MIB1,CTSZ,CALR,MEIS1,DENND5A,RNF6,CERS2,MIR181B1,CARM1,HDAC2,N…
negative regulation of neuron differentiation	225	49	0.000352377	0.00617602	SEMA4B,LRP1,GLI3,LRP4,APOE,NGEF,ZNF365,SEMA3D,PTPRS,WNT3A,PLXNA3,SEMA3C,NOTCH3,LGALS1,SEMA4A,THRB,SEMA4C,MT3,ASPM,WNT3,TRPV4,SOX2,HES5,NGFR,APP,SEMA6D,LRRK2,NFATC4,SEMA5B,CRMP1,WNT5A,ID4,SEMA5A,RAB29,SHH,SEMA4F,RTN4R,RTN4,DTX1,INPP5F,MIB1,CTSZ,CALR,MEIS1,DENND5A,RNF6,CERS2,CARM1,HDAC2
negative regulation of neuron projection development	154	36	0.000518105	0.00836236	SEMA4B,LRP1,LRP4,APOE,NGEF,ZNF365,SEMA3D,PTPRS,WNT3A,PLXNA3,SEMA3C,LGALS1,SEMA4A,SEMA4C,MT3,WNT3,TRPV4,NGFR,SEMA6D,LRRK2,NFATC4,SEMA5B,CRMP1,WNT5A,SEMA5A,RAB29,SEMA4F,RTN4R,RTN4,INPP5F,CTSZ,DENND5A,RNF6,CERS2,CARM1,HDAC2
negative regulation of growth	254	53	0.00061579	0.00955403	GJA1,SEMA4B,HNF4A,DUSP10,SERPINE2,SEMA3D,PTPRS,TGFB1,BCL2,WNT3A,BMPR2,PLXNA3,SEMA3C,VGLL4,NOG,FGFR3,SEMA4A,STC2,SEMA4C,MT3,WNT3,HIF1A,INHBA,BCL6,ENPP1,SEMA6D,TLL2,TSPYL2,PSRC1,CDKN2A,SEMA5B,HSPA1A,ADRB1,MSTN,WNT5A,FLCN,NKD1,ING5,SEMA5A,HSPA1B,SEMA4F,RTN4R,RTN4,PAK1,MIR200B,MEIS1,RNF6,NDUFS3,PTK6,GPC3,PLAC8,RIPK1,TNK1
Annotation Cluster 36	Enrichment Score: 3.30437101780754
Term	Annotated	Significant	Pvalue	Padj	GeneID
ossification	412	98	5.92e-09	3.52e-07	MRC2,PKDCC,COMP,ANKH,MMP2,PTGS2,GPNMB,LGR4,MN1,SMAD7,TNC,COL1A2,SNAI2,BMP2,GLI3,SPARC,BMPR1B,FOXC2,LRP4,ACVR1,LTBP3,AXIN2,EGR2,TGFB1,BCL2,PPARGC1B,WNT3A,SMAD6,ALOX5,BMPR2,SMOC1,SKI,ZBTB16,RRAS2,SATB2,NOG,FGFR3,DCHS1,FZD1,CTNNB1,MIR21,CTHRC1,CYP24A1,FAM20C,PHOSPHO1,WNT3,NAB2,GDPD2,HIF1A,SOX2,EGFR,FOXC1,PTHLH,GLI2,ECM1,ACHE,IL6R,FBL,TAPT1,ENPP1,ANO6,TNF,FGFR2,SUFU,EXT2,FBN2,OSR1,RSL1D1,KLF10,BMP6,C…
regulation of ossification	212	54	1.68e-06	6.29e-05	PKDCC,COMP,ANKH,SMAD7,SNAI2,BMP2,GLI3,BMPR1B,LRP4,ACVR1,LTBP3,AXIN2,EGR2,TGFB1,BCL2,SMAD6,ALOX5,BMPR2,SMOC1,SKI,ZBTB16,NOG,CTNNB1,MIR21,CTHRC1,FAM20C,PHOSPHO1,GDPD2,HIF1A,ECM1,IL6R,ENPP1,ANO6,TNF,FGFR2,SUFU,FBN2,OSR1,BMP6,CHSY1,LIMD1,WNT5A,CHRD,NPNT,STATH,RASSF2,CSF1,HDAC4,S1PR1,JUND,BMP2K,GLI1,MAPK14,DDR2
bone mineralization	117	35	2.42e-06	8.58e-05	PKDCC,COMP,ANKH,PTGS2,GPNMB,LGR4,COL1A2,BMP2,BMPR1B,ACVR1,LTBP3,AXIN2,TGFB1,ALOX5,BMPR2,FGFR3,FAM20C,PHOSPHO1,HIF1A,PTHLH,ECM1,ENPP1,ANO6,FGFR2,FBN2,OSR1,KLF10,BMP6,LOX,STATH,S1PR1,BMP2K,SNX10,GPC3,DDR2
osteoblast differentiation	231	53	4.99e-05	0.00119566	MRC2,GPNMB,LGR4,TNC,SNAI2,BMP2,GLI3,BMPR1B,ACVR1,AXIN2,WNT3A,SMAD6,BMPR2,SMOC1,SKI,RRAS2,SATB2,NOG,FZD1,CTNNB1,MIR21,CTHRC1,CYP24A1,FAM20C,WNT3,GDPD2,SOX2,PTHLH,GLI2,ACHE,IL6R,FBL,TNF,FGFR2,SUFU,FBN2,RSL1D1,BMP6,LIMD1,ID4,RBMX,CHRD,NPNT,LOX,SHH,RASSF2,HDAC4,JUND,GLI1,WWTR1,FASN,DDR2,RDH14
biomineral tissue development	163	40	8.66e-05	0.00191892	PKDCC,COMP,AMTN,ANKH,PTGS2,GPNMB,LGR4,COL1A2,BMP2,BMPR1B,ODAM,ACVR1,LTBP3,AXIN2,TGFB1,ALOX5,BMPR2,FGFR3,FAM20C,PHOSPHO1,HIF1A,PTHLH,ECM1,ENPP1,ANO6,FGFR2,GAS6,FBN2,OSR1,FAM20A,KLF10,BMP6,FAM83H,LOX,STATH,S1PR1,BMP2K,SNX10,GPC3,DDR2
biomineralization	163	40	8.66e-05	0.00191892	PKDCC,COMP,AMTN,ANKH,PTGS2,GPNMB,LGR4,COL1A2,BMP2,BMPR1B,ODAM,ACVR1,LTBP3,AXIN2,TGFB1,ALOX5,BMPR2,FGFR3,FAM20C,PHOSPHO1,HIF1A,PTHLH,ECM1,ENPP1,ANO6,FGFR2,GAS6,FBN2,OSR1,FAM20A,KLF10,BMP6,FAM83H,LOX,STATH,S1PR1,BMP2K,SNX10,GPC3,DDR2
regulation of bone mineralization	77	23	0.000126469	0.00266596	PKDCC,COMP,ANKH,BMP2,BMPR1B,ACVR1,LTBP3,TGFB1,ALOX5,BMPR2,FAM20C,PHOSPHO1,HIF1A,ECM1,ENPP1,ANO6,FBN2,OSR1,BMP6,STATH,S1PR1,BMP2K,DDR2
regulation of biomineral tissue development	95	25	0.000576854	0.00904072	PKDCC,COMP,AMTN,ANKH,BMP2,BMPR1B,ACVR1,LTBP3,TGFB1,ALOX5,BMPR2,FAM20C,PHOSPHO1,HIF1A,ECM1,ENPP1,ANO6,GAS6,FBN2,OSR1,BMP6,STATH,S1PR1,BMP2K,DDR2
regulation of biomineralization	95	25	0.000576854	0.00904072	PKDCC,COMP,AMTN,ANKH,BMP2,BMPR1B,ACVR1,LTBP3,TGFB1,ALOX5,BMPR2,FAM20C,PHOSPHO1,HIF1A,ECM1,ENPP1,ANO6,GAS6,FBN2,OSR1,BMP6,STATH,S1PR1,BMP2K,DDR2
Annotation Cluster 37	Enrichment Score: 3.23515404734134
Term	Annotated	Significant	Pvalue	Padj	GeneID
regulation of response to wounding	183	51	1.68e-07	7.85e-06	GJA1,LRP1,PDPN,PDGFB,AJAP1,FOXC2,DUSP10,SERPINE2,APOE,PLA2G4A,PDGFA,PTPRS,ALOX5,PROC,FOXA2,HPSE,MIR21,SERPINE1,CLASP1,CD109,SCARF1,TFPI,PRKCE,C1QTNF1,ITGB1,ANO6,SLC12A2,TNF,ABAT,HMGCR,PTPRF,NFE2L2,F7,MIR221,PRKCA,MIR34A,THBS1,PRKCD,ANXA2,SH2B3,RAB3A,CXCR4,RTN4R,INPP5F,PDGFRA,MIR200B,CD36,TLR4,FGF2,CERS2,HRAS
regulation of wound healing	151	43	8.06e-07	3.21e-05	GJA1,PDPN,PDGFB,AJAP1,FOXC2,DUSP10,SERPINE2,APOE,PLA2G4A,PDGFA,ALOX5,PROC,FOXA2,HPSE,SERPINE1,CLASP1,CD109,TFPI,PRKCE,C1QTNF1,ITGB1,ANO6,SLC12A2,TNF,ABAT,HMGCR,NFE2L2,F7,MIR221,PRKCA,MIR34A,THBS1,PRKCD,ANXA2,SH2B3,RAB3A,CXCR4,PDGFRA,MIR200B,CD36,TLR4,FGF2,HRAS
negative regulation of response to wounding	93	30	2.25e-06	8.16e-05	GJA1,PDGFB,AJAP1,DUSP10,SERPINE2,APOE,PDGFA,PTPRS,ALOX5,PROC,SERPINE1,CLASP1,CD109,TFPI,C1QTNF1,SLC12A2,TNF,ABAT,HMGCR,MIR34A,THBS1,PRKCD,ANXA2,SH2B3,RTN4R,INPP5F,PDGFRA,MIR200B,FGF2,CERS2
negative regulation of wound healing	78	26	5.33e-06	0.000171596	GJA1,PDGFB,AJAP1,DUSP10,SERPINE2,APOE,PDGFA,ALOX5,PROC,SERPINE1,CLASP1,CD109,TFPI,C1QTNF1,SLC12A2,TNF,ABAT,HMGCR,MIR34A,THBS1,PRKCD,ANXA2,SH2B3,PDGFRA,MIR200B,FGF2
regulation of hemostasis	83	25	5.63e-05	0.00133691	COMP,PDPN,PDGFB,SERPINE2,APOE,PLA2G4A,PDGFA,PROC,FOXA2,HPSE,SERPINE1,TFPI,C1QTNF1,ANO6,ABAT,NFE2L2,F7,PRKCA,THBS1,PRKCD,ANXA2,SH2B3,PDGFRA,CD36,TLR4
regulation of coagulation	88	26	5.8e-05	0.00137253	PDPN,PDGFB,SERPINE2,APOE,PLA2G4A,PDGFA,PROC,FOXA2,HPSE,SERPINE1,TFPI,C1QTNF1,ANO6,PROCR,ABAT,NFE2L2,F7,PRKCA,ANXA5,THBS1,PRKCD,ANXA2,SH2B3,PDGFRA,CD36,TLR4
regulation of blood coagulation	82	24	0.000129538	0.00270953	PDPN,PDGFB,SERPINE2,APOE,PLA2G4A,PDGFA,PROC,FOXA2,HPSE,SERPINE1,TFPI,C1QTNF1,ANO6,ABAT,NFE2L2,F7,PRKCA,THBS1,PRKCD,ANXA2,SH2B3,PDGFRA,CD36,TLR4
regulation of homotypic cell-cell adhesion	30	12	0.000271925	0.00506126	PDPN,SERPINE2,LGALS1,C1QTNF1,RDX,ABAT,PRKCA,TNFSF11,PRKCD,JAK1,SH2B3,ZNF703
negative regulation of platelet activation	19	9	0.000357168	0.00622056	PDGFB,SERPINE2,APOE,PDGFA,C1QTNF1,ABAT,PRKCD,SH2B3,PDGFRA
regulation of platelet activation	36	13	0.000497818	0.00805899	PDPN,PDGFB,SERPINE2,APOE,PLA2G4A,PDGFA,C1QTNF1,ABAT,PRKCA,PRKCD,SH2B3,PDGFRA,TLR4
Annotation Cluster 38	Enrichment Score: 3.19012574840962
Term	Annotated	Significant	Pvalue	Padj	GeneID
regulation of apoptotic signaling pathway	413	93	2.24e-07	1.02e-05	PTGS2,SKIL,SNAI2,DEPTOR,GDNF,ITGAV,BMPR1B,BMF,IL1A,ACVR1,ACKR3,HMGB2,CTSH,BCL2,MIR27B,ATF3,TGFBR1,NOG,GCLC,CD44,BCL2L11,CTNNB1,MIR21,CLU,SERPINE1,MLLT11,CTH,RTKN2,NKX3-1,EYA2,HIF1A,BRCA1,INHBA,NCK1,CHCHD10,NGFR,GNAI2,UBB,SIAH1,PHIP,TNF,LRRK2,INHBB,NFATC4,TRPS1,IL1B,FAIM2,CTTN,IVNS1ABP,HSPA1A,HERPUD1,NFE2L2,CASP8,MIR221,TFDP1,THBS1,BDKRB2,FLCN,MEIS3,BOK,PRKCD,ING5,FAF1,CSF2,FYN,LCK,NLE1,TFAP4,HSPA…
apoptotic signaling pathway	612	122	3.19e-06	0.000108347	PTGS2,SKIL,SNAI2,DEPTOR,GDNF,ITGAV,BMPR1B,BMF,IL1A,ACVR1,IL33,ACKR3,HMGB2,CTSH,TGFB1,BCL2,MIR27B,ATF3,ERN2,TGFBR1,UBE4B,PERP,NOG,FGFR3,GCLC,CD44,BCL2L11,LAMP1,CTNNB1,MIR21,CLU,SERPINE1,NGF,MLLT11,CTH,PAWR,RTKN2,NKX3-1,EYA2,HIF1A,CHAC1,BRCA1,INHBA,NCK1,CHCHD10,PIDD1,BRCA2,NGFR,IL6R,GNAI2,UBB,MELK,SIAH1,PHIP,ARL6IP5,TNF,LRRK2,INHBB,NFATC4,TRPS1,NBN,IL1B,FAIM2,CTTN,IVNS1ABP,HSPA1A,HERPUD1,NFE2L2,CAS…
positive regulation of apoptotic signaling pathway	183	45	3.07e-05	0.000798838	SKIL,BMPR1B,BMF,CTSH,BCL2,MIR27B,ATF3,TGFBR1,BCL2L11,MLLT11,NKX3-1,INHBA,NCK1,CHCHD10,NGFR,UBB,SIAH1,TNF,INHBB,NFATC4,TRPS1,CASP8,TFDP1,THBS1,FLCN,BOK,PRKCD,ING5,FAF1,LCK,TFAP4,STYXL1,SOD1,PPP2R1B,PTPRC,CYLD,CTSC,RET,G0S2,GSN,SRPX,NUPR1,RIPK1,E2F1,SERINC3
regulation of extrinsic apoptotic signaling pathway	162	40	7.49e-05	0.00170141	SKIL,SNAI2,DEPTOR,GDNF,ITGAV,BMPR1B,IL1A,ACVR1,HMGB2,BCL2,ATF3,TGFBR1,GCLC,SERPINE1,EYA2,BRCA1,INHBA,PHIP,TNF,TRPS1,IL1B,FAIM2,CTTN,HSPA1A,CASP8,MIR221,THBS1,FAF1,CSF2,FYN,HSPA1B,CX3CL1,PPP2R1B,PTPRC,CYLD,RET,G0S2,SRPX,RIPK1,HTT
regulation of extrinsic apoptotic signaling pathway in absence of ligand	48	17	9.41e-05	0.00205119	SNAI2,GDNF,IL1A,BCL2,EYA2,INHBA,TNF,IL1B,HSPA1A,CSF2,FYN,HSPA1B,CX3CL1,PPP2R1B,RET,SRPX,RIPK1
negative regulation of apoptotic signaling pathway	233	52	0.000124385	0.00263228	PTGS2,SNAI2,GDNF,ITGAV,IL1A,ACVR1,ACKR3,HMGB2,BCL2,TGFBR1,NOG,GCLC,CD44,CTNNB1,MIR21,CLU,SERPINE1,CTH,RTKN2,EYA2,HIF1A,BRCA1,GNAI2,PHIP,TNF,LRRK2,IL1B,FAIM2,CTTN,IVNS1ABP,HSPA1A,HERPUD1,NFE2L2,CASP8,MIR221,THBS1,BDKRB2,MEIS3,BOK,CSF2,FYN,NLE1,HSPA1B,SLC35F6,PSMD10,CX3CL1,ZNF385A,NDUFS3,TMEM14A,RIPK1,TAF9,HTT
extrinsic apoptotic signaling pathway	230	50	0.000322538	0.00575566	SKIL,SNAI2,DEPTOR,GDNF,ITGAV,BMPR1B,IL1A,ACVR1,IL33,HMGB2,TGFB1,BCL2,ATF3,TGFBR1,FGFR3,GCLC,BCL2L11,SERPINE1,NGF,MLLT11,EYA2,BRCA1,INHBA,PIDD1,IL6R,PHIP,TNF,TRPS1,IL1B,FAIM2,CTTN,HSPA1A,CASP8,MIR221,THBS1,BOK,FAF1,CSF2,FYN,HSPA1B,CX3CL1,PPP2R1B,PTPRC,CYLD,RET,G0S2,SRPX,RIPK1,SORT1,HTT
Annotation Cluster 39	Enrichment Score: 3.08193674635995
Term	Annotated	Significant	Pvalue	Padj	GeneID
urogenital system development	330	83	5.82e-09	3.48e-07	COL4A1,LGR4,FGF1,SULF2,SMAD7,TNC,NID1,GDNF,BMP2,GLI3,GCNT1,PDGFB,FOXC2,CYP26B1,AQP2,LRP4,PSAP,KIF26B,ITGA3,RARB,CTSH,PDGFA,HAS2,EPHB3,BCL2,SMAD6,MTSS1,STRA6,LGR5,TGFBR1,ZBTB16,ODC1,NOTCH3,NOG,SOX4,DCHS1,BCL2L11,CTNNB1,NKX3-1,PYGO1,FRAS1,DLG5,CENPF,FOXC1,GLI2,HES5,IL6R,KANK2,DLG1,LAMB2,FGFR2,LRRK2,PAX8,TBX18,AMER1,OSR1,COL4A4,BMP6,ACE,WNT5A,ID4,FLCN,PKD1,NPNT,ALDH1A2,NLE1,PTCD2,RARA,CXCR2,SHH,PSAP…
renal system development	292	75	1.2e-08	6.47e-07	COL4A1,LGR4,FGF1,SULF2,SMAD7,NID1,GDNF,BMP2,GLI3,GCNT1,PDGFB,FOXC2,CYP26B1,AQP2,LRP4,KIF26B,ITGA3,RARB,CTSH,PDGFA,HAS2,BCL2,SMAD6,MTSS1,STRA6,LGR5,TGFBR1,ZBTB16,ODC1,NOTCH3,NOG,SOX4,DCHS1,BCL2L11,CTNNB1,NKX3-1,PYGO1,FRAS1,DLG5,CENPF,FOXC1,GLI2,HES5,IL6R,KANK2,DLG1,LAMB2,FGFR2,LRRK2,PAX8,TBX18,AMER1,OSR1,COL4A4,BMP6,ACE,WNT5A,FLCN,PKD1,NPNT,ALDH1A2,NLE1,PTCD2,RARA,CXCR2,SHH,PDGFRA,NFIA,FGF2,WWTR1,…
kidney development	283	70	1.78e-07	8.23e-06	LGR4,FGF1,SULF2,SMAD7,NID1,GDNF,BMP2,GLI3,GCNT1,PDGFB,FOXC2,CYP26B1,AQP2,LRP4,KIF26B,ITGA3,RARB,CTSH,PDGFA,HAS2,BCL2,SMAD6,MTSS1,STRA6,TGFBR1,ZBTB16,ODC1,NOTCH3,NOG,SOX4,DCHS1,BCL2L11,CTNNB1,NKX3-1,PYGO1,FRAS1,DLG5,CENPF,FOXC1,GLI2,HES5,IL6R,KANK2,DLG1,LAMB2,FGFR2,LRRK2,PAX8,AMER1,OSR1,COL4A4,BMP6,ACE,FLCN,PKD1,NPNT,ALDH1A2,NLE1,PTCD2,RARA,CXCR2,SHH,PDGFRA,FGF2,WWTR1,RET,GPC3,IQGAP1,ASXL1,PLCE1
morphogenesis of a branching structure	201	47	7.96e-05	0.00179663	COL4A1,LGR4,FGF1,TNC,SNAI2,GDNF,BMP2,GLI3,FOXC2,ACVR1,CTSH,PDGFA,BCL2,SEMA3C,DLL4,NOG,VDR,DCHS1,CTNNB1,NKX3-1,DLG5,GLI2,DLG1,TNF,FGFR2,LRRK2,KDR,PAX8,NFATC4,ERMN,GNA13,WNT5A,COL13A1,PKD1,NPNT,CELSR1,PLXND1,SHH,CSF1,RTN4,PAK1,CTSZ,RXRA,TGM2,FGF2,PHB2,GPC3
nephron development	143	36	0.000109899	0.00234407	LGR4,FGF1,SULF2,NID1,GDNF,BMP2,GLI3,PDGFB,FOXC2,KIF26B,ITGA3,BCL2,MTSS1,NOTCH3,NOG,DCHS1,CTNNB1,FOXC1,HES5,IL6R,DLG1,LAMB2,PAX8,OSR1,COL4A4,PKD1,NPNT,SHH,PDGFRA,FGF2,WWTR1,RET,GPC3,IQGAP1,ASXL1,PLCE1
branching morphogenesis of an epithelial tube	155	38	0.000131206	0.00273912	COL4A1,LGR4,FGF1,TNC,GDNF,BMP2,GLI3,FOXC2,ACVR1,CTSH,BCL2,DLL4,NOG,VDR,DCHS1,CTNNB1,NKX3-1,DLG5,GLI2,DLG1,TNF,FGFR2,KDR,PAX8,NFATC4,GNA13,WNT5A,PKD1,NPNT,CELSR1,PLXND1,SHH,CSF1,PAK1,CTSZ,FGF2,PHB2,GPC3
glomerulus development	64	20	0.00017362	0.00347965	LGR4,SULF2,NID1,PDGFB,FOXC2,BCL2,MTSS1,NOTCH3,NOG,FOXC1,IL6R,LAMB2,OSR1,COL4A4,PDGFRA,WWTR1,RET,IQGAP1,ASXL1,PLCE1
morphogenesis of a branching epithelium	187	43	0.00023207	0.00440281	COL4A1,LGR4,FGF1,TNC,SNAI2,GDNF,BMP2,GLI3,FOXC2,ACVR1,CTSH,PDGFA,BCL2,SEMA3C,DLL4,NOG,VDR,DCHS1,CTNNB1,NKX3-1,DLG5,GLI2,DLG1,TNF,FGFR2,KDR,PAX8,NFATC4,GNA13,WNT5A,PKD1,NPNT,CELSR1,PLXND1,SHH,CSF1,PAK1,CTSZ,RXRA,TGM2,FGF2,PHB2,GPC3
metanephros development	91	25	0.000284016	0.0052089	LGR4,GDNF,GLI3,PDGFB,FOXC2,AQP2,KIF26B,CTSH,PDGFA,BCL2,CTNNB1,NKX3-1,FRAS1,DLG5,HES5,LAMB2,PAX8,OSR1,PKD1,CXCR2,SHH,PDGFRA,WWTR1,RET,GPC3
renal tubule morphogenesis	77	22	0.000354303	0.00619974	COL4A1,LGR4,FGF1,GDNF,BMP2,GLI3,KIF26B,BCL2,MTSS1,LGR5,NOG,DCHS1,CTNNB1,HES5,DLG1,PAX8,OSR1,PKD1,NPNT,SHH,FGF2,GPC3
gland morphogenesis	124	31	0.000363654	0.00630218	FGF1,SULF2,TNC,SNAI2,GLI3,PDGFA,TGFB1,BCL2,WNT3A,MSN,SEMA3C,NOG,VDR,NKX3-1,EGFR,GLI2,CSF1R,TNF,FGFR2,NFIB,WNT5A,ID4,PLXND1,SHH,CSF1,CAPN1,RXRA,TGM2,GLI1,PHB2,CDC42
mesonephros development	103	27	0.000379678	0.0065172	LGR4,FGF1,SMAD7,GDNF,BMP2,GLI3,FOXC2,KIF26B,RARB,BCL2,SMAD6,ZBTB16,NOG,DCHS1,CTNNB1,FOXC1,DLG1,FGFR2,PAX8,OSR1,PKD1,NPNT,RARA,SHH,FGF2,RET,GPC3
kidney epithelium development	142	34	0.000460325	0.00761155	LGR4,FGF1,SMAD7,GDNF,BMP2,GLI3,FOXC2,KIF26B,RARB,BCL2,SMAD6,MTSS1,NOG,DCHS1,CTNNB1,FOXC1,HES5,KANK2,DLG1,LAMB2,FGFR2,PAX8,OSR1,PKD1,NPNT,RARA,CXCR2,SHH,FGF2,WWTR1,RET,GPC3,IQGAP1,ASXL1
mesonephric epithelium development	99	26	0.000467923	0.00770186	LGR4,FGF1,SMAD7,GDNF,BMP2,GLI3,FOXC2,KIF26B,RARB,BCL2,SMAD6,NOG,DCHS1,CTNNB1,FOXC1,DLG1,FGFR2,PAX8,OSR1,PKD1,NPNT,RARA,SHH,FGF2,RET,GPC3
mesonephric tubule development	99	26	0.000467923	0.00770186	LGR4,FGF1,SMAD7,GDNF,BMP2,GLI3,FOXC2,KIF26B,RARB,BCL2,SMAD6,NOG,DCHS1,CTNNB1,FOXC1,DLG1,FGFR2,PAX8,OSR1,PKD1,NPNT,RARA,SHH,FGF2,RET,GPC3
kidney morphogenesis	94	25	0.000485979	0.00793554	LGR4,FGF1,GDNF,BMP2,GLI3,GCNT1,KIF26B,BCL2,NOG,SOX4,DCHS1,CTNNB1,FRAS1,HES5,DLG1,LRRK2,PAX8,OSR1,PKD1,NPNT,SHH,FGF2,WWTR1,GPC3,ASXL1
Annotation Cluster 40	Enrichment Score: 2.99356557535586
Term	Annotated	Significant	Pvalue	Padj	GeneID
regulation of transport	1821	316	2.8e-07	1.24e-05	PKDCC,PTGS2,KCNJ15,LGR4,ITGB3,GJA1,KCNA7,NDRG4,ABCA1,LRP1,IL11,SCN1B,GDNF,GLI3,PDGFB,ADA,KCNN4,ITGAV,SYBU,WNT7A,CLTCL1,HNF4A,NKAIN4,RGS9,IRS1,SERPINE2,APOE,STXBP6,CDH3,ACVR1C,IL1A,IL33,ANO9,SORL1,MICALL2,PANX1,CCL2,LRRC26,TGFB1,BCL2,MIR27B,GPR68,RAC2,WNT3A,ALOX5,MEF2A,MYO5A,FOXA2,GRB10,UNC13D,GRIN1,MSN,HCAR2,SLC43A1,PPP1R9A,HOMER2,STON1,SNCG,GCLC,SOX4,TNK2,LEPROT,CFTR,SPTBN4,KCNC4,ATP2B4,LAMP1,CT…
positive regulation of transport	921	167	2.02e-05	0.000554842	PTGS2,GJA1,ABCA1,LRP1,SCN1B,GDNF,GLI3,PDGFB,KCNN4,SYBU,CLTCL1,RGS9,IRS1,APOE,CDH3,IL1A,IL33,SORL1,MICALL2,PANX1,CCL2,LRRC26,TGFB1,BCL2,GPR68,RAC2,WNT3A,MEF2A,UNC13D,GRIN1,MSN,HCAR2,SOX4,LEPROT,CFTR,LAMP1,KIF20B,MIR21,CLU,CDK1,SERPINE1,RGCC,CACNB3,NKX3-1,CLASP1,DAB2,RPH3AL,WNK2,AXL,VSNL1,HIF1A,NOS1AP,INHBA,SCN3B,MAP2K6,EGFR,MYRIP,ALG10B,CHCHD10,PRKCE,ANK2,ACHE,GSTO1,C1QTNF1,GNAI2,PLCG1,SERP1,DLG1,…
positive regulation of secretion by cell	313	65	0.000185116	0.00362894	GJA1,LRP1,GDNF,KCNN4,SYBU,IL1A,IL33,SORL1,PANX1,TGFB1,GPR68,UNC13D,HCAR2,SOX4,CFTR,LAMP1,MIR21,RGCC,NKX3-1,CLASP1,RPH3AL,VSNL1,HIF1A,INHBA,MAP2K6,EGFR,MYRIP,PRKCE,ACHE,C1QTNF1,SERP1,SLC12A2,TNF,GOLPH3L,TMF1,INHBB,IL1B,ABAT,ACSL4,BMP6,MPC2,TNFSF11,NCS1,NMB,CACNA1H,RAB3D,PPID,EXPH5,HTR2B,RAB3A,ANKRD1,CADPS2,SAA1,ARRB1,CNR1,HGS,TLR4,ADAM9,PHPT1,CYP19A1,SNCA,WLS,PLA2G10,AACS,ITSN1
positive regulation of protein secretion	172	40	0.000293954	0.00534256	GJA1,LRP1,KCNN4,SYBU,IL1A,IL33,SORL1,PANX1,TGFB1,GPR68,HCAR2,SOX4,CFTR,MIR21,RGCC,RPH3AL,VSNL1,HIF1A,EGFR,MYRIP,PRKCE,ACHE,SERP1,TNF,GOLPH3L,ABAT,ACSL4,BMP6,MPC2,PPID,EXPH5,HTR2B,ANKRD1,SAA1,ARRB1,TLR4,ADAM9,PHPT1,WLS,AACS
positive regulation of establishment of protein localization	370	73	0.000392862	0.0066694	PTGS2,GJA1,LRP1,GLI3,KCNN4,SYBU,IL1A,IL33,SORL1,MICALL2,PANX1,TGFB1,BCL2,GPR68,RAC2,HCAR2,SOX4,LEPROT,CFTR,KIF20B,MIR21,CDK1,RGCC,CACNB3,RPH3AL,VSNL1,HIF1A,CEP120,EGFR,MYRIP,PRKCE,ACHE,SERP1,TNF,GOLPH3L,SREBF2,GAS6,IL1B,ABAT,ACSL4,CENPJ,BMP6,CASP8,TFDP1,MPC2,NPEPPS,CD81,DKC1,PRKCD,GTSE1,FYN,ECT2,PPID,RAB29,EXPH5,HTR2B,ANKRD1,SHH,SAA1,PAK1,ARRB1,TLR4,MAPK14,TMEM30A,ADAM9,PHPT1,CDC42,ANP32B,HRAS,CA…
positive regulation of protein transport	354	70	0.00047876	0.00785632	PTGS2,GJA1,LRP1,GLI3,KCNN4,SYBU,IL1A,IL33,SORL1,MICALL2,PANX1,TGFB1,BCL2,GPR68,RAC2,HCAR2,SOX4,LEPROT,CFTR,KIF20B,MIR21,CDK1,RGCC,CACNB3,RPH3AL,VSNL1,HIF1A,EGFR,MYRIP,PRKCE,ACHE,SERP1,TNF,GOLPH3L,SREBF2,GAS6,IL1B,ABAT,ACSL4,BMP6,CASP8,TFDP1,MPC2,NPEPPS,CD81,PRKCD,GTSE1,FYN,ECT2,PPID,RAB29,EXPH5,HTR2B,ANKRD1,SHH,SAA1,PAK1,ARRB1,TLR4,MAPK14,TMEM30A,ADAM9,PHPT1,CDC42,ANP32B,HRAS,CAMK1,E2F1,WLS,AACS
Annotation Cluster 41	Enrichment Score: 2.97655788677884
Term	Annotated	Significant	Pvalue	Padj	GeneID
reproductive structure development	443	92	9.65e-06	0.00028908	PTGS2,LGR4,ADAM19,GJA1,TNC,FST,GLI3,PDGFB,ADA,BMPR1B,WNT7A,SERPINE2,KIT,PSAP,HMGB2,PLEKHA1,CTSB,BCL2,TFEB,BMPR2,STRA6,TGFBR1,NOG,VDR,HTRA1,BCL2L11,CTNNB1,CITED2,STC2,ZFP36L1,REC8,ASPM,NKX3-1,OVOL2,AXL,E2F7,HIF1A,INHBA,EGFR,ASCL2,FOXC1,GLI2,PATZ1,BRCA2,UBB,DLG1,LHB,CCDC134,FGFR2,TMF1,KIF18A,SYCP2,INHBB,MAMLD1,ITGB8,PLK4,HS6ST1,OSR1,DMRTA1,UMODL1,RHOBTB3,BMP6,CASP8,FZD4,DNAJB6,WNT5A,IDH1,VASH1,ID4,…
reproductive system development	447	92	1.4e-05	0.000398554	PTGS2,LGR4,ADAM19,GJA1,TNC,FST,GLI3,PDGFB,ADA,BMPR1B,WNT7A,SERPINE2,KIT,PSAP,HMGB2,PLEKHA1,CTSB,BCL2,TFEB,BMPR2,STRA6,TGFBR1,NOG,VDR,HTRA1,BCL2L11,CTNNB1,CITED2,STC2,ZFP36L1,REC8,ASPM,NKX3-1,OVOL2,AXL,E2F7,HIF1A,INHBA,EGFR,ASCL2,FOXC1,GLI2,PATZ1,BRCA2,UBB,DLG1,LHB,CCDC134,FGFR2,TMF1,KIF18A,SYCP2,INHBB,MAMLD1,ITGB8,PLK4,HS6ST1,OSR1,DMRTA1,UMODL1,RHOBTB3,BMP6,CASP8,FZD4,DNAJB6,WNT5A,IDH1,VASH1,ID4,…
reproductive process	1500	254	2.86e-05	0.000752854	MMP2,PTGS2,SKIL,LGR4,ADAM19,GJA1,MMP7,TNC,IGFBP7,FST,GLI3,BNC1,PDGFB,ADA,BMPR1B,CYP26B1,WNT7A,HNF4A,SERPINE2,DMRT2,KIT,PSAP,ACVR1C,IL1A,PPP1R1B,ACVR1,NANOS1,PANX1,WFDC2,ITGA3,DMRT3,HMGB2,PAPPA,HAS2,PLEKHA1,CTSB,BCL2,ATP8B3,FANCC,TFEB,BMPR2,STRA6,GRIN1,LGR5,TGFBR1,ZBTB16,NOG,VDR,HTRA1,CFTR,SPTBN4,CLDN11,BCL2L11,ATP2B4,CTNNB1,CENPI,SUN2,BRINP1,CITED2,MIR21,CDK1,STC2,THRB,LEPR,ZFP36L1,HSF2BP,FZR1,RE…
reproduction	1503	254	3.3e-05	0.000850449	MMP2,PTGS2,SKIL,LGR4,ADAM19,GJA1,MMP7,TNC,IGFBP7,FST,GLI3,BNC1,PDGFB,ADA,BMPR1B,CYP26B1,WNT7A,HNF4A,SERPINE2,DMRT2,KIT,PSAP,ACVR1C,IL1A,PPP1R1B,ACVR1,NANOS1,PANX1,WFDC2,ITGA3,DMRT3,HMGB2,PAPPA,HAS2,PLEKHA1,CTSB,BCL2,ATP8B3,FANCC,TFEB,BMPR2,STRA6,GRIN1,LGR5,TGFBR1,ZBTB16,NOG,VDR,HTRA1,CFTR,SPTBN4,CLDN11,BCL2L11,ATP2B4,CTNNB1,CENPI,SUN2,BRINP1,CITED2,MIR21,CDK1,STC2,THRB,LEPR,ZFP36L1,HSF2BP,FZR1,RE…
developmental process involved in reproduction	1002	176	7.45e-05	0.00169641	PTGS2,SKIL,LGR4,ADAM19,GJA1,TNC,FST,GLI3,BNC1,PDGFB,ADA,BMPR1B,CYP26B1,WNT7A,HNF4A,SERPINE2,DMRT2,KIT,PSAP,IL1A,ACVR1,NANOS1,PANX1,WFDC2,DMRT3,HMGB2,PLEKHA1,CTSB,BCL2,FANCC,TFEB,BMPR2,STRA6,LGR5,TGFBR1,ZBTB16,NOG,VDR,HTRA1,CFTR,CLDN11,BCL2L11,ATP2B4,CTNNB1,CENPI,CITED2,STC2,ZFP36L1,HSF2BP,REC8,DNMT3A,ASPM,NKX3-1,OVOL2,PDE5A,PYGO1,AXL,E2F7,HIF1A,AGFG1,INHBA,MICALCL,EGFR,ASCL2,ASF1B,FOXC1,GLI2,CCNA…
multicellular organismal reproductive process	857	153	9.86e-05	0.00214184	PTGS2,SKIL,LGR4,GJA1,MMP7,FST,BNC1,ADA,BMPR1B,CYP26B1,SERPINE2,KIT,PPP1R1B,ACVR1,NANOS1,PANX1,WFDC2,ITGA3,HMGB2,HAS2,PLEKHA1,CTSB,BCL2,FANCC,BMPR2,GRIN1,LGR5,TGFBR1,ZBTB16,VDR,CFTR,CLDN11,BCL2L11,ATP2B4,CTNNB1,BRINP1,STC2,THRB,HSF2BP,REC8,DNMT3A,ASPM,WNT3,PDE5A,PYGO1,AXL,PLK1,AGFG1,INHBA,MICALCL,MAP2K6,EGFR,ASF1B,PAM,FOXC1,CCNA1,CGB7,PATZ1,KIFC1,BRCA2,ARNTL,CCNB1,APP,BCL6,NCOR2,SLC9C1,SFMBT1,UBB,…
multicellular organism reproduction	877	153	0.000300035	0.00544392	PTGS2,SKIL,LGR4,GJA1,MMP7,FST,BNC1,ADA,BMPR1B,CYP26B1,SERPINE2,KIT,PPP1R1B,ACVR1,NANOS1,PANX1,WFDC2,ITGA3,HMGB2,HAS2,PLEKHA1,CTSB,BCL2,FANCC,BMPR2,GRIN1,LGR5,TGFBR1,ZBTB16,VDR,CFTR,CLDN11,BCL2L11,ATP2B4,CTNNB1,BRINP1,STC2,THRB,HSF2BP,REC8,DNMT3A,ASPM,WNT3,PDE5A,PYGO1,AXL,PLK1,AGFG1,INHBA,MICALCL,MAP2K6,EGFR,ASF1B,PAM,FOXC1,CCNA1,CGB7,PATZ1,KIFC1,BRCA2,ARNTL,CCNB1,APP,BCL6,NCOR2,SLC9C1,SFMBT1,UBB,…
Annotation Cluster 42	Enrichment Score: 2.8918462339985
Term	Annotated	Significant	Pvalue	Padj	GeneID
morphogenesis of embryonic epithelium	151	38	7.25e-05	0.00166462	GDNF,DLC1,TEAD2,TGFB1,SKI,TGFB1I1,NOG,SOX4,FZD1,STIL,CTNNB1,KIF20B,CTHRC1,SEMA4C,OVOL2,HIF1A,GLI2,PTK7,HES5,CFL1,RALA,FGFR2,PAX8,SUFU,TBX18,SALL4,OSR1,WNT5A,CELSR1,LIAS,ALDH1A2,RARA,SHH,TRAF6,MIB1,FZD2,RET,ARHGAP35
neural tube development	163	40	8.66e-05	0.00191892	GLI3,DLC1,TEAD2,TGFB1,WNT3A,SKI,PLOD3,SEMA3C,DACT1,NOG,SOX4,DCHS1,FZD1,STIL,KIF20B,CTHRC1,ZFP36L1,SEMA4C,OVOL2,HIF1A,GLI2,PTK7,HES5,CFL1,RALA,SUFU,SALL4,WNT5A,PKD1,CHRD,CELSR1,LIAS,ALDH1A2,C2CD3,RARA,SHH,TRAF6,MIB1,FZD2,ARHGAP35
tube formation	150	37	0.000139733	0.00287822	GDNF,DLC1,TEAD2,TGFB1,SKI,NOG,SOX4,FZD1,BCL2L11,STIL,CTNNB1,KIF20B,CTHRC1,SEMA4C,OVOL2,HIF1A,PTK7,HES5,CFL1,RALA,FGFR2,PAX8,SUFU,SALL4,OSR1,NFIB,WNT5A,CELSR1,LIAS,RARA,SHH,TRAF6,MIB1,TGM2,FZD2,RET,ARHGAP35
embryonic epithelial tube formation	125	32	0.000185239	0.00362894	GDNF,DLC1,TEAD2,TGFB1,SKI,NOG,SOX4,FZD1,STIL,CTNNB1,KIF20B,CTHRC1,SEMA4C,OVOL2,HIF1A,PTK7,HES5,CFL1,RALA,PAX8,SUFU,SALL4,OSR1,WNT5A,CELSR1,LIAS,RARA,TRAF6,MIB1,FZD2,RET,ARHGAP35
epithelial tube formation	133	33	0.00027787	0.00513656	GDNF,DLC1,TEAD2,TGFB1,SKI,NOG,SOX4,FZD1,STIL,CTNNB1,KIF20B,CTHRC1,SEMA4C,OVOL2,HIF1A,PTK7,HES5,CFL1,RALA,FGFR2,PAX8,SUFU,SALL4,OSR1,WNT5A,CELSR1,LIAS,RARA,TRAF6,MIB1,FZD2,RET,ARHGAP35
Annotation Cluster 43	Enrichment Score: 2.87242492104466
Term	Annotated	Significant	Pvalue	Padj	GeneID
molting cycle	111	31	4e-05	0.000987142	PTGS2,LGR4,KRT14,PPP1R13L,FST,LRP4,CDH3,PDGFA,BCL2,MYO5A,LGR5,HPSE,CTNNB1,WNT10A,ZDHHC21,TMEM79,CD109,INHBA,EGFR,GLI2,SOX21,ARNTL,NGFR,TNF,FGFR2,WNT5A,CELSR1,SHH,TRPV3,SOS1,HDAC2
hair cycle	111	31	4e-05	0.000987142	PTGS2,LGR4,KRT14,PPP1R13L,FST,LRP4,CDH3,PDGFA,BCL2,MYO5A,LGR5,HPSE,CTNNB1,WNT10A,ZDHHC21,TMEM79,CD109,INHBA,EGFR,GLI2,SOX21,ARNTL,NGFR,TNF,FGFR2,WNT5A,CELSR1,SHH,TRPV3,SOS1,HDAC2
hair follicle development	87	26	4.68e-05	0.00113642	LGR4,FST,LRP4,CDH3,PDGFA,BCL2,MYO5A,LGR5,HPSE,CTNNB1,WNT10A,ZDHHC21,TMEM79,CD109,INHBA,EGFR,GLI2,SOX21,NGFR,TNF,FGFR2,WNT5A,CELSR1,SHH,SOS1,HDAC2
hair cycle process	89	26	7.16e-05	0.00164763	LGR4,FST,LRP4,CDH3,PDGFA,BCL2,MYO5A,LGR5,HPSE,CTNNB1,WNT10A,ZDHHC21,TMEM79,CD109,INHBA,EGFR,GLI2,SOX21,NGFR,TNF,FGFR2,WNT5A,CELSR1,SHH,SOS1,HDAC2
molting cycle process	89	26	7.16e-05	0.00164763	LGR4,FST,LRP4,CDH3,PDGFA,BCL2,MYO5A,LGR5,HPSE,CTNNB1,WNT10A,ZDHHC21,TMEM79,CD109,INHBA,EGFR,GLI2,SOX21,NGFR,TNF,FGFR2,WNT5A,CELSR1,SHH,SOS1,HDAC2
skin epidermis development	90	26	8.8e-05	0.00193835	LGR4,FST,LRP4,CDH3,PDGFA,BCL2,MYO5A,LGR5,HPSE,CTNNB1,WNT10A,ZDHHC21,TMEM79,CD109,INHBA,EGFR,GLI2,SOX21,NGFR,TNF,FGFR2,WNT5A,CELSR1,SHH,SOS1,HDAC2
Annotation Cluster 44	Enrichment Score: 2.86803797040572
Term	Annotated	Significant	Pvalue	Padj	GeneID
microtubule cytoskeleton organization involved in mitosis	144	41	1.45e-06	5.52e-05	GJA1,KIFC2,BCCIP,STIL,SUN2,NUSAP1,WDR62,CLASP1,TPX2,PLK1,DLGAP5,KIFC1,MAD2L1,CCNB1,POC1A,ITGB1,SAPCD2,CDC20,NUF2,PSRC1,TACC3,PRC1,AURKA,INSC,NEK2,HSPA1A,BIRC5,TUBG2,PKD1,HSPA1B,MAP10,TTK,NDC80,KIF23,CENPH,MISP,MAP4,RACGAP1,UBXN2B,DYNC1H1,HTT
mitotic spindle organization	118	33	2.22e-05	0.00060156	KIFC2,BCCIP,STIL,SUN2,WDR62,CLASP1,TPX2,PLK1,DLGAP5,KIFC1,CCNB1,POC1A,CDC20,NUF2,PSRC1,TACC3,PRC1,AURKA,NEK2,HSPA1A,BIRC5,TUBG2,PKD1,HSPA1B,MAP10,TTK,NDC80,KIF23,CENPH,MISP,MAP4,RACGAP1,DYNC1H1
establishment of spindle localization	45	16	0.00014245	0.00292863	GJA1,BCCIP,NUSAP1,CLASP1,PLK1,MAD2L1,ITGB1,SAPCD2,SPIRE2,INSC,NDC80,MISP,MAP4,UBXN2B,DYNC1H1,HTT
spindle localization	50	17	0.000167556	0.00336794	GJA1,BCCIP,NUSAP1,ASPM,CLASP1,PLK1,MAD2L1,ITGB1,SAPCD2,SPIRE2,INSC,NDC80,MISP,MAP4,UBXN2B,DYNC1H1,HTT
spindle organization	183	42	0.000284576	0.0052089	KIFC2,BCCIP,STIL,SUN2,WDR62,ASPM,CLASP1,TPX2,PLK1,CEP120,DLGAP5,TUBB,KIFC1,CCNB1,DLG1,POC1A,NEK7,CDC20,NUF2,PSRC1,TACC3,PRC1,AURKA,NEK2,HSPA1A,CENPJ,BIRC5,TUBG2,PKD1,MLH1,HSPA1B,MAP10,TTK,NDC80,RGS14,KIF23,LIMK2,CENPH,MISP,MAP4,RACGAP1,DYNC1H1
Annotation Cluster 45	Enrichment Score: 2.78517025594755
Term	Annotated	Significant	Pvalue	Padj	GeneID
muscle tissue development	409	84	3.52e-05	0.000896333	GJA1,NDRG4,SMAD7,PPP1R13L,NOX4,BMP2,HEG1,FOXC2,CYP26B1,ACVR1,FZD7,RARB,EGR2,SOX6,TGFB1,BCL2,WNT3A,ATF3,MEF2A,HLF,STRA6,TGFBR1,SKI,SEMA3C,UBE4B,DLL4,VGLL4,NOG,BTG2,DSP,CTNNB1,CDK1,MYL6,EYA2,CENPF,AKAP13,FOXC1,ARNTL,CCNB1,MESP1,DLG1,ITGB1,BCL9L,TNNI1,FGFR2,TLL2,DSG2,MYH11,KDM6B,OSR1,CSRP1,HMGCR,MSTN,WNT5A,MIR23A,NEURL1,FLCN,ALDH1A2,MSC,LOX,PTCD2,RARA,ANKRD1,SHH,PAK1,BVES,PDGFRA,RXRA,MIR200B,HDAC4,S…
cardiac muscle tissue development	231	53	4.99e-05	0.00119566	GJA1,NDRG4,SMAD7,PPP1R13L,NOX4,BMP2,HEG1,FOXC2,ACVR1,FZD7,RARB,SOX6,TGFB1,WNT3A,MEF2A,TGFBR1,UBE4B,DLL4,VGLL4,NOG,DSP,CDK1,AKAP13,FOXC1,CCNB1,MESP1,ITGB1,TNNI1,FGFR2,DSG2,MYH11,KDM6B,WNT5A,MIR23A,ALDH1A2,PTCD2,RARA,ANKRD1,PAK1,BVES,PDGFRA,RXRA,MIR200B,S1PR1,CALR,MEIS1,GLI1,MAPK14,FGF2,CDC42,RIPK1,NPRL3,NRG1
striated muscle tissue development	389	79	8.79e-05	0.00193835	GJA1,NDRG4,SMAD7,PPP1R13L,NOX4,BMP2,HEG1,FOXC2,CYP26B1,ACVR1,FZD7,RARB,EGR2,SOX6,TGFB1,BCL2,WNT3A,ATF3,MEF2A,HLF,TGFBR1,SKI,SEMA3C,UBE4B,DLL4,VGLL4,NOG,BTG2,DSP,CTNNB1,CDK1,MYL6,EYA2,CENPF,AKAP13,FOXC1,ARNTL,CCNB1,MESP1,ITGB1,BCL9L,TNNI1,FGFR2,TLL2,DSG2,MYH11,KDM6B,HMGCR,MSTN,WNT5A,MIR23A,NEURL1,ALDH1A2,MSC,LOX,PTCD2,RARA,ANKRD1,SHH,PAK1,BVES,PDGFRA,RXRA,MIR200B,HDAC4,S1PR1,CALR,NLN,MEIS1,GLI1,MA…
cardiac muscle tissue morphogenesis	63	19	0.000415442	0.00697608	SMAD7,BMP2,HEG1,FOXC2,TGFB1,TGFBR1,UBE4B,DLL4,NOG,DSP,FOXC1,TNNI1,FGFR2,WNT5A,PTCD2,ANKRD1,RXRA,S1PR1,NRG1
muscle structure development	681	122	0.000423065	0.00708964	COMP,GJA1,ZEB1,SMAD7,CXCL14,NOX4,BMP2,HEG1,PDGFB,PTGFRN,FOXC2,CYP26B1,KIT,OLFM2,ACVR1,FZD7,FHL3,RARB,EGR2,NFATC1,SOX6,TGFB1,BCL2,WNT3A,ATF3,MEF2A,HLF,STRA6,TGFBR1,SKI,UBE4B,SGCA,DLL4,VGLL4,NOG,BTG2,DSP,LGALS1,FZD1,MRAS,CTNNB1,MIR21,CDK1,ZFP36L1,CTH,SEMA4C,MYL6,CHRNB1,CENPF,EVC,AKAP13,FOXC1,SPEG,ARNTL,ANK2,CCNB1,JPH1,SFMBT1,MESP1,SERP1,ITGB1,TMOD1,BCL9L,TNNI1,TNF,FGFR2,TLL2,NFATC4,MYH11,KDM6B,BARX…
Annotation Cluster 46	Enrichment Score: 2.75959322683346
Term	Annotated	Significant	Pvalue	Padj	GeneID
signal transduction by p53 class mediator	267	63	3.93e-06	0.000129689	NUAK1,SNAI2,PPP1R13L,BCL2,PERP,BTG2,SOX4,CD44,MIR21,CDK1,RBBP8,RGCC,TPX2,E2F7,RMI1,BRCA1,PIDD1,BRCA2,CCNB1,UBB,MYO6,FOXM1,RFC3,MEAF6,NBN,AURKA,PRMT5,USP10,CDC25C,RHNO1,TFDP1,PLAGL1,SSRP1,BDKRB2,BOK,GTSE1,ING5,CNOT10,TFAP4,TNKS1BP1,TP53RK,PSMD10,DYRK2,ANKRD1,PRMT6,TAF15,PDK2,SPRED1,MTA2,ZNF385A,TAF4B,MAPK14,E2F2,BARD1,PRKAB2,ATRIP,PCBP4,NUPR1,CARM1,HDAC2,DDIT4,E2F1,TAF9
signal transduction involved in DNA integrity checkpoint	73	24	1.58e-05	0.000445762	BTG2,SOX4,MIR21,CDK1,FZR1,RGCC,E2F7,PLK1,BRCA1,PIDD1,CCNB1,CDC14B,AURKA,CDC25C,TFDP1,PLAGL1,GTSE1,CNOT10,TNKS1BP1,DTL,ZNF385A,PCBP4,CARM1,E2F1
signal transduction involved in DNA damage checkpoint	73	24	1.58e-05	0.000445762	BTG2,SOX4,MIR21,CDK1,FZR1,RGCC,E2F7,PLK1,BRCA1,PIDD1,CCNB1,CDC14B,AURKA,CDC25C,TFDP1,PLAGL1,GTSE1,CNOT10,TNKS1BP1,DTL,ZNF385A,PCBP4,CARM1,E2F1
signal transduction involved in cell cycle checkpoint	74	24	2.04e-05	0.000559083	BTG2,SOX4,MIR21,CDK1,FZR1,RGCC,E2F7,PLK1,BRCA1,PIDD1,CCNB1,CDC14B,AURKA,CDC25C,TFDP1,PLAGL1,GTSE1,CNOT10,TNKS1BP1,DTL,ZNF385A,PCBP4,CARM1,E2F1
signal transduction in response to DNA damage	133	36	2.11e-05	0.000575957	SNAI2,BTG2,SOX4,CD44,MIR21,CDK1,FZR1,RGCC,E2F7,PLK1,BRCA1,PIDD1,BRCA2,CCNB1,MYO6,CDC14B,FOXM1,NBN,AURKA,USP10,CDC25C,TFDP1,PLAGL1,GTSE1,CNOT10,TFAP4,TNKS1BP1,PSMD10,ANKRD1,DTL,SPRED1,ZNF385A,MAPK14,PCBP4,CARM1,E2F1
DNA damage response, signal transduction by p53 class mediator	107	30	4.88e-05	0.00117492	SNAI2,BTG2,SOX4,CD44,CDK1,RGCC,E2F7,BRCA1,PIDD1,BRCA2,CCNB1,MYO6,FOXM1,NBN,AURKA,USP10,CDC25C,TFDP1,PLAGL1,GTSE1,CNOT10,TFAP4,TNKS1BP1,PSMD10,ANKRD1,SPRED1,ZNF385A,PCBP4,CARM1,E2F1
mitotic cell cycle checkpoint	166	40	0.000132321	0.00275176	TGFB1,BTG2,SOX4,MIR21,CDK1,RGCC,E2F7,PLK1,BRCA1,CENPF,PIDD1,CDT1,BUB1,MAD2L1,CCNB1,DLG1,CDC20,NBN,AURKA,CHFR,TOP2A,ZFYVE19,CDC25C,TFDP1,PLAGL1,ZWINT,GTSE1,EME1,TICRR,FANCD2,CNOT10,TNKS1BP1,TTK,NDC80,TIPIN,ZNF385A,PCBP4,CARM1,HRAS,E2F1
signal transduction involved in mitotic DNA damage checkpoint	59	19	0.000160969	0.00324762	BTG2,SOX4,MIR21,CDK1,RGCC,E2F7,PIDD1,CCNB1,AURKA,CDC25C,TFDP1,PLAGL1,GTSE1,CNOT10,TNKS1BP1,ZNF385A,PCBP4,CARM1,E2F1
signal transduction involved in mitotic cell cycle checkpoint	59	19	0.000160969	0.00324762	BTG2,SOX4,MIR21,CDK1,RGCC,E2F7,PIDD1,CCNB1,AURKA,CDC25C,TFDP1,PLAGL1,GTSE1,CNOT10,TNKS1BP1,ZNF385A,PCBP4,CARM1,E2F1
signal transduction involved in mitotic DNA integrity checkpoint	59	19	0.000160969	0.00324762	BTG2,SOX4,MIR21,CDK1,RGCC,E2F7,PIDD1,CCNB1,AURKA,CDC25C,TFDP1,PLAGL1,GTSE1,CNOT10,TNKS1BP1,ZNF385A,PCBP4,CARM1,E2F1
DNA damage response, signal transduction by p53 class mediator resulting in cell cycle arrest	56	18	0.000243908	0.00461123	BTG2,SOX4,CDK1,RGCC,E2F7,PIDD1,CCNB1,AURKA,CDC25C,TFDP1,PLAGL1,GTSE1,CNOT10,TNKS1BP1,ZNF385A,PCBP4,CARM1,E2F1
cell cycle arrest	234	51	0.000265008	0.00495813	SKIL,TGFB1,ERN2,TGFBR1,IRF6,BTG2,SOX4,BRINP1,KIF20B,CDK1,RGCC,NKX3-1,E2F7,SOX2,BRCA1,INHBA,MAP2K6,GAS1,PIDD1,CCNB1,CDC14B,FOXM1,NBN,AURKA,CDKN2A,CDC25C,ZNF268,TFDP1,PLAGL1,WDR6,MIR34A,VASH1,THBS1,PKD1,GTSE1,MTBP,CNOT10,TFAP4,TNKS1BP1,CAB39L,MIR200B,CALR,ZNF385A,BARD1,PRKAB2,PCBP4,KMT2E,CARM1,HRAS,E2F1,SGSM3
signal transduction involved in mitotic G1 DNA damage checkpoint	57	18	0.000312298	0.00561928	BTG2,SOX4,CDK1,RGCC,E2F7,PIDD1,CCNB1,AURKA,CDC25C,TFDP1,PLAGL1,GTSE1,CNOT10,TNKS1BP1,ZNF385A,PCBP4,CARM1,E2F1
intracellular signal transduction involved in G1 DNA damage checkpoint	57	18	0.000312298	0.00561928	BTG2,SOX4,CDK1,RGCC,E2F7,PIDD1,CCNB1,AURKA,CDC25C,TFDP1,PLAGL1,GTSE1,CNOT10,TNKS1BP1,ZNF385A,PCBP4,CARM1,E2F1
cell cycle checkpoint	219	48	0.000344979	0.00608581	TGFB1,BTG2,SOX4,MIR21,CDK1,FZR1,RGCC,E2F7,PLK1,BRCA1,CENPF,PIDD1,CDT1,BUB1,MAD2L1,CCNB1,DLG1,CDC14B,CDC20,NBN,AURKA,CHFR,TOP2A,ZFYVE19,CDC25C,RHNO1,TFDP1,PLAGL1,ZWINT,GTSE1,EME1,TICRR,FBXO4,FANCD2,CNOT10,TNKS1BP1,TTK,DTL,NDC80,TIPIN,ZNF385A,MAPK14,ATRIP,TIPRL,PCBP4,CARM1,HRAS,E2F1
Annotation Cluster 47	Enrichment Score: 2.74888510949276
Term	Annotated	Significant	Pvalue	Padj	GeneID
anion transmembrane transport	315	71	5.63e-06	0.000178956	ANKH,SLC13A5,GJA1,SLC12A4,PDPN,ANO9,SLC16A11,STRA6,LRRC8C,SLC43A1,SLC37A2,BSND,SLC12A6,CFTR,SLC5A12,SLC16A12,SLC7A2,SLC6A20,SLC4A4,SLC36A1,SLC24A1,SLC43A2,SLC9C1,SLC38A7,MID1IP1,MPC1,ITGB1,ANO6,ARL6IP5,SLC12A2,SLC9A7,SLC4A2,SLC4A7,SLC5A8,SLC6A15,ANO10,CLCA4,PER2,OSR1,SLC4A11,SLC7A7,SLC15A4,SLC25A15,SLC47A1,MPC2,SLC25A42,CLIC3,GOPC,THBS1,SLC13A3,GLRB,CLCN5,SLC35D1,CLCN1,AQP9,ADAMTS8,SLC35B2,SLC7A1…
organic anion transport	519	99	0.000152757	0.00311094	SLC13A5,GJA1,MFSD2A,ABCA1,PDPN,KCNN4,NPC2,APOE,PSAP,PLA2G4A,ANO9,SLC16A11,SLCO2A1,CROT,ATP8B3,SLC22A3,STRA6,LRRC8C,SLC43A1,SLC37A2,CFTR,SLC5A12,SLC16A12,CYB5R4,SLC7A2,MAP2K6,ATP10D,SLC6A20,SLC27A4,CYB5R1,SLC4A4,SLC36A1,SLC43A2,SFXN4,SLC38A7,MID1IP1,MPC1,ITGB1,SLC2A6,ANO6,ARL6IP5,SLC12A2,ABCC4,SLC2A9,SLC4A2,SLC4A7,SLC5A8,SLC6A15,SLC16A5,PRELID2,FABP5,IL1B,PER2,ABAT,SLC4A11,SLC25A4,SLC7A7,ACSL4,SLC…
carboxylic acid transmembrane transport	150	36	0.000303548	0.00548007	SLC13A5,PDPN,SLC16A11,STRA6,LRRC8C,SLC43A1,SLC5A12,SLC16A12,SLC7A2,SLC6A20,SLC36A1,SLC43A2,SLC38A7,MID1IP1,MPC1,ITGB1,ARL6IP5,SLC5A8,SLC6A15,PER2,SLC7A7,SLC15A4,SLC25A15,SLC47A1,MPC2,THBS1,SLC13A3,SLC35D1,AQP9,SLC7A11,ABCD4,SLC7A4,PRKAB2,SLC6A6,SLC16A2,SLC46A1
organic acid transmembrane transport	151	36	0.000347998	0.00611911	SLC13A5,PDPN,SLC16A11,STRA6,LRRC8C,SLC43A1,SLC5A12,SLC16A12,SLC7A2,SLC6A20,SLC36A1,SLC43A2,SLC38A7,MID1IP1,MPC1,ITGB1,ARL6IP5,SLC5A8,SLC6A15,PER2,SLC7A7,SLC15A4,SLC25A15,SLC47A1,MPC2,THBS1,SLC13A3,SLC35D1,AQP9,SLC7A11,ABCD4,SLC7A4,PRKAB2,SLC6A6,SLC16A2,SLC46A1
Annotation Cluster 48	Enrichment Score: 2.70017207679616
Term	Annotated	Significant	Pvalue	Padj	GeneID
heart morphogenesis	258	60	1.06e-05	0.000316173	FLRT2,NDRG4,SMAD7,SNAI2,PPP1R13L,BMP2,HEG1,FOXC2,COL5A1,GAA,DLC1,TEAD2,ACVR1,RARB,AXIN2,HAS2,TGFB1,WNT3A,SMAD6,BMPR2,TGFBR1,SEMA3C,UBE4B,DLL4,NOG,DSP,SOX4,DCHS1,FZD1,STIL,CTNNB1,CITED2,MIR21,OVOL2,HIF1A,FOXC1,MESP1,TNNI1,FGFR2,SUFU,FOXN4,ROBO1,WNT5A,PLXND1,ALDH1A2,C2CD3,HTR2B,PTCD2,RARA,ANKRD1,SHH,RTN4,MIB1,RXRA,S1PR1,FZD2,SETDB2,SOS1,NRG1,ASXL1
cardiac ventricle development	131	34	8.85e-05	0.00194597	SMAD7,PPP1R13L,HEG1,FOXC2,ACVR1,TGFB1,SMAD6,BMPR2,STRA6,TGFBR1,SEMA3C,UBE4B,DLL4,NOG,DSP,SOX4,FZD1,CITED2,HIF1A,FOXC1,PTK7,MESP1,TNNI1,FGFR2,PAX8,SUFU,SALL4,ROBO1,WNT5A,PTCD2,RXRA,FZD2,NPRL3,NRG1
cardiac chamber development	174	41	0.000184636	0.00362894	SMAD7,PPP1R13L,HEG1,FOXC2,ACVR1,RARB,TGFB1,SMAD6,NDST1,BMPR2,STRA6,TGFBR1,SEMA3C,UBE4B,DLL4,NOG,DSP,SOX4,FZD1,CITED2,OVOL2,HIF1A,FOXC1,PTK7,ANK2,MESP1,TNNI1,FGFR2,PAX8,SUFU,SALL4,ROBO1,WNT5A,PLXND1,PTCD2,RARA,RXRA,FZD2,SOS1,NPRL3,NRG1
cardiac chamber morphogenesis	131	32	0.000458884	0.00759934	SMAD7,PPP1R13L,HEG1,FOXC2,ACVR1,RARB,TGFB1,SMAD6,BMPR2,TGFBR1,SEMA3C,UBE4B,DLL4,NOG,DSP,SOX4,FZD1,CITED2,OVOL2,HIF1A,FOXC1,MESP1,TNNI1,FGFR2,ROBO1,WNT5A,PTCD2,RARA,RXRA,FZD2,SOS1,NRG1
ventricular cardiac muscle tissue development	55	17	0.000600554	0.00934445	SMAD7,PPP1R13L,HEG1,FOXC2,TGFB1,TGFBR1,UBE4B,DLL4,NOG,DSP,FOXC1,TNNI1,FGFR2,DSG2,PTCD2,RXRA,NRG1
Annotation Cluster 49	Enrichment Score: 2.65734695424955
Term	Annotated	Significant	Pvalue	Padj	GeneID
exocrine system development	51	17	0.000220237	0.0042378	SNAI2,IGSF3,TFCP2L1,PDGFA,TGFB1,SEMA3C,NKX3-1,EGFR,FOXC1,TNF,FGFR2,NFIB,PLXND1,SHH,TGM2,CDC42,WLS
salivary gland development	39	14	0.000327637	0.0058274	SNAI2,TFCP2L1,PDGFA,TGFB1,SEMA3C,NKX3-1,EGFR,TNF,FGFR2,NFIB,PLXND1,SHH,TGM2,CDC42
salivary gland morphogenesis	35	13	0.000362114	0.00628556	SNAI2,PDGFA,TGFB1,SEMA3C,NKX3-1,EGFR,TNF,FGFR2,NFIB,PLXND1,SHH,TGM2,CDC42
Annotation Cluster 50	Enrichment Score: 2.62143346611228
Term	Annotated	Significant	Pvalue	Padj	GeneID
establishment of mitotic spindle localization	35	13	0.000362114	0.00628556	GJA1,BCCIP,NUSAP1,CLASP1,PLK1,MAD2L1,ITGB1,SAPCD2,INSC,NDC80,MISP,UBXN2B,HTT
establishment of cell polarity	141	34	0.000400868	0.00677341	GJA1,CYP26B1,WNT7A,KIF26B,MSN,BCCIP,KIF20B,CLASP1,PLK1,PTK7,MAD2L1,HES5,CFL1,DOCK8,ITGB1,SAPCD2,HSP90AA1,OPHN1,FAM89B,INSC,WNT5A,FEZ1,PKD1,SHH,NDC80,PAK1,CYTH1,PARD3,MISP,MAP4,GSN,CDC42,UBXN2B,HTT
establishment of spindle orientation	36	13	0.000497818	0.00805899	GJA1,BCCIP,CLASP1,PLK1,MAD2L1,ITGB1,SAPCD2,INSC,NDC80,MISP,MAP4,UBXN2B,HTT
Annotation Cluster 51	Enrichment Score: 2.37864242145691
Term	Annotated	Significant	Pvalue	Padj	GeneID
stress-activated MAPK cascade	286	62	7.27e-05	0.001666	SERPINB3,BMP2,WNT7A,DUSP10,FZD7,TRAF5,ERN2,IGF1R,DACT1,NOD1,ZFP36L1,RAP2A,SEMA4C,TNIK,BIRC7,TRPV4,EGFR,MAP3K6,MINK1,APP,UBB,DLG1,ARL6IP5,FOXM1,TNF,SH2D3A,MAP4K5,SASH1,IL1B,RELL2,MAP3K2,PBK,FKTN,MAP4K3,NFKB1,HMGCR,TNIP2,FZD4,WNT5A,SPAG9,TNFSF11,MAP3K7,DBNL,FZD10,GADD45B,DUSP9,MAP3K4,RASSF2,CARD9,TRAF6,PAK1,TLR4,CYLD,MAPK14,IKBKB,ARHGEF6,CDC42,MIR181B1,HRAS,RIPK1,IKBKG,HMGB1
stress-activated protein kinase signaling cascade	300	64	9.23e-05	0.00202021	SERPINB3,BMP2,WNT7A,DUSP10,FZD7,TRAF5,ERN2,IGF1R,DACT1,NOD1,ZFP36L1,RAP2A,SEMA4C,TNIK,BIRC7,TRPV4,EGFR,MAP3K6,MINK1,APP,UBB,DLG1,ARL6IP5,FOXM1,TNF,SH2D3A,MAP4K5,SASH1,IL1B,RELL2,MAP3K2,PBK,FKTN,MAP4K3,NFKB1,HMGCR,TNIP2,FZD4,WNT5A,SPAG9,TNFSF11,PAK6,MAP3K7,DBNL,FZD10,GADD45B,DUSP9,MAP3K4,RASSF2,CARD9,TRAF6,PAK1,TLR4,CYLD,MAPK14,IKBKB,ARHGEF6,KAT7,CDC42,MIR181B1,HRAS,RIPK1,IKBKG,HMGB1
JNK cascade	213	48	0.000174079	0.00347965	SERPINB3,WNT7A,DUSP10,FZD7,TRAF5,ERN2,IGF1R,DACT1,NOD1,RAP2A,TNIK,BIRC7,TRPV4,EGFR,MAP3K6,MINK1,APP,UBB,TNF,SH2D3A,MAP4K5,SASH1,IL1B,MAP3K2,FKTN,MAP4K3,FZD4,WNT5A,SPAG9,TNFSF11,MAP3K7,DBNL,FZD10,GADD45B,DUSP9,MAP3K4,RASSF2,CARD9,TRAF6,PAK1,TLR4,CYLD,ARHGEF6,CDC42,HRAS,RIPK1,IKBKG,HMGB1
positive regulation of stress-activated MAPK cascade	170	40	0.000226897	0.00435046	BMP2,WNT7A,FZD7,TRAF5,ERN2,NOD1,SEMA4C,TNIK,BIRC7,TRPV4,MAP3K6,MINK1,APP,ARL6IP5,TNF,MAP4K5,SASH1,IL1B,RELL2,MAP3K2,HMGCR,FZD4,WNT5A,SPAG9,TNFSF11,MAP3K7,DBNL,FZD10,GADD45B,MAP3K4,RASSF2,CARD9,TRAF6,PAK1,TLR4,CDC42,MIR181B1,HRAS,RIPK1,HMGB1
positive regulation of JNK cascade	138	34	0.000261232	0.00490445	WNT7A,FZD7,TRAF5,ERN2,NOD1,TNIK,BIRC7,TRPV4,MAP3K6,MINK1,APP,TNF,MAP4K5,SASH1,IL1B,MAP3K2,FZD4,WNT5A,SPAG9,TNFSF11,MAP3K7,DBNL,FZD10,GADD45B,MAP3K4,RASSF2,CARD9,TRAF6,PAK1,TLR4,CDC42,HRAS,RIPK1,HMGB1
positive regulation of stress-activated protein kinase signaling cascade	172	40	0.000293954	0.00534256	BMP2,WNT7A,FZD7,TRAF5,ERN2,NOD1,SEMA4C,TNIK,BIRC7,TRPV4,MAP3K6,MINK1,APP,ARL6IP5,TNF,MAP4K5,SASH1,IL1B,RELL2,MAP3K2,HMGCR,FZD4,WNT5A,SPAG9,TNFSF11,MAP3K7,DBNL,FZD10,GADD45B,MAP3K4,RASSF2,CARD9,TRAF6,PAK1,TLR4,CDC42,MIR181B1,HRAS,RIPK1,HMGB1
regulation of JNK cascade	184	42	0.000321782	0.00575566	SERPINB3,WNT7A,DUSP10,FZD7,TRAF5,ERN2,IGF1R,DACT1,NOD1,RAP2A,TNIK,BIRC7,TRPV4,EGFR,MAP3K6,MINK1,APP,TNF,MAP4K5,SASH1,IL1B,MAP3K2,FKTN,FZD4,WNT5A,SPAG9,TNFSF11,MAP3K7,DBNL,FZD10,GADD45B,MAP3K4,RASSF2,CARD9,TRAF6,PAK1,TLR4,CYLD,CDC42,HRAS,RIPK1,HMGB1
regulation of stress-activated MAPK cascade	237	51	0.000364969	0.00631484	SERPINB3,BMP2,WNT7A,DUSP10,FZD7,TRAF5,ERN2,IGF1R,DACT1,NOD1,RAP2A,SEMA4C,TNIK,BIRC7,TRPV4,EGFR,MAP3K6,MINK1,APP,DLG1,ARL6IP5,FOXM1,TNF,MAP4K5,SASH1,IL1B,RELL2,MAP3K2,PBK,FKTN,HMGCR,FZD4,WNT5A,SPAG9,TNFSF11,MAP3K7,DBNL,FZD10,GADD45B,MAP3K4,RASSF2,CARD9,TRAF6,PAK1,TLR4,CYLD,CDC42,MIR181B1,HRAS,RIPK1,HMGB1
regulation of stress-activated protein kinase signaling cascade	240	51	0.000497554	0.00805899	SERPINB3,BMP2,WNT7A,DUSP10,FZD7,TRAF5,ERN2,IGF1R,DACT1,NOD1,RAP2A,SEMA4C,TNIK,BIRC7,TRPV4,EGFR,MAP3K6,MINK1,APP,DLG1,ARL6IP5,FOXM1,TNF,MAP4K5,SASH1,IL1B,RELL2,MAP3K2,PBK,FKTN,HMGCR,FZD4,WNT5A,SPAG9,TNFSF11,MAP3K7,DBNL,FZD10,GADD45B,MAP3K4,RASSF2,CARD9,TRAF6,PAK1,TLR4,CYLD,CDC42,MIR181B1,HRAS,RIPK1,HMGB1
