# Supplementary material for: Respiratory Syncytial Virus Infection Does Not Induce Epithelial-Mesenchymal Transition
Source: J Virol. 2023 Jun 20;97(7):e00394-23. doi: 10.1128/jvi.00394-23 (PMC10373540; doi:10.1128/jvi.00394-23)
Supplement: Supplemental file 7 — Table S7. Download jvi.00394-23-s0008.xlsx, XLSX file, 0.03 MB [file jvi.00394-23-s0008.xlsx]

## Sheet: Table S7
Table S7_Shared Genes
GeneID	TGFB_L2FC	TGFB_padj	RSV_L2FC	RSV_padj	Concordance
ADAM12	1.26486	0.00033318	-1.56076	1.06121e-05	-
AGR2	-2.13728	1.20952e-20	1.18237	8.81708e-07	-
ANTXR1	0.797456	8.94409e-05	-1.14121	2.56567e-08	-
CCL28	0.643646	0.000604165	-0.959747	2.46309e-06	-
CD24	0.65296	0.000261138	-0.686348	0.000144153	-
CD74	-0.488145	0.00362859	0.492475	0.00379597	-
CDH11	2.22067	2.11921e-09	-2.35251	4.45821e-09	-
CDH13	1.10167	9.63308e-09	-0.848977	0.000102237	-
CDHR2	1.61201	1.11422e-08	-0.893574	0.00553603	-
CNTNAP2	5.05261	4.63196e-106	-1.83802	4.75407e-07	-
COL12A1	1.79387	9.31159e-19	-1.70171	1.06207e-14	-
COL3A1	2.69778	1.85915e-13	-1.59584	0.000293584	-
COL7A1	3.17714	2.15468e-53	-0.699686	0.00277097	-
CSTA	-0.707689	0.00478838	1.1923	6.16327e-07	-
DOCK1	0.417666	0.000219576	-0.359137	0.00234588	-
FERMT2	0.901431	0.000324409	-0.740439	0.00697133	-
HMCN1	0.766872	0.00595406	-2.47629	9.10826e-20	-
IGFBP2	1.18184	2.39437e-09	-1.18839	3.61796e-09	-
IL20RB	-0.765566	7.90512e-05	1.17885	2.39449e-10	-
ITGA4	1.75349	1.53678e-11	-1.44303	1.20015e-06	-
MUC1	-0.488075	0.000704831	0.827791	2.52376e-09	-
NOTCH4	2.06371	9.23136e-33	-0.712617	0.00118239	-
OBSCN	0.962941	1.18106e-08	-0.54902	0.00259356	-
POSTN	3.73204	2.03484e-64	-0.942467	0.000267936	-
PTPRD	1.15835	8.39947e-08	-0.764421	0.00239875	-
SPOCK1	4.08269	1.34121e-51	-1.2386	0.000387704	-
SPON2	2.0794	4.9149e-37	-1.10156	3.99967e-10	-
SRGAP2	0.365045	0.00864136	-0.395994	0.00618337	-
VCAN	3.62193	5.06112e-56	-2.66037	1.2536e-27	-
XBP1	-1.4159	2.27707e-14	0.635803	0.00156747	-
ACTB	1.22327	1.37856e-06	0.794499	0.00309834	+
ACTN4	0.739554	0.000521152	0.704632	0.00121151	+
ADAM10	0.457005	0.000997177	0.503271	0.000313468	+
ADAM17	1.04765	2.13749e-08	0.905447	2.37075e-06	+
ADAM8	1.67069	1.26564e-11	2.02364	3.16139e-16	+
ADTRP	1.32389	0.000156252	1.09214	0.00331682	+
AKNA	-0.512405	8.85723e-05	-0.458279	0.000659343	+
ALOX15	-2.32266	1.16745e-06	-2.44042	4.03311e-07	+
AOC3	1.18389	0.00311933	1.56487	7.32674e-05	+
ARHGDIB	-1.34996	5.93305e-09	-0.772134	0.00158402	+
ATP1B1	1.3675	2.02514e-11	1.20187	8.02425e-09	+
AZU1	-2.98078	4.13557e-15	-1.17828	0.00126653	+
B4GALT1	1.0153	8.75384e-06	0.838929	0.000376553	+
BCAR1	0.958151	1.33881e-11	0.981064	8.8817e-12	+
BCAS3	-0.881278	3.20924e-05	-1.05926	6.3574e-07	+
BCR	0.691337	8.46288e-07	0.708254	5.99994e-07	+
BMP4	1.98034	7.43196e-13	1.64305	9.07771e-09	+
BST1	-1.97065	1.51921e-09	-0.944441	0.00563431	+
CARD11	2.80952	1.52133e-23	2.00849	5.86473e-12	+
CAV1	1.42841	0.000162174	1.25222	0.00138689	+
CD151	2.06471	3.6756e-49	0.693551	4.96087e-06	+
CD274	1.2531	2.8381e-07	2.3553	4.69765e-24	+
CD276	1.28385	4.89786e-12	0.599527	0.00326562	+
CD4	-0.937662	0.00288359	-1.36014	1.16037e-05	+
CD47	0.628262	9.58164e-05	0.600845	0.000262367	+
CDC42EP1	1.05647	4.75836e-05	1.13491	1.46262e-05	+
CDH1	0.721739	0.000724003	0.605875	0.00622447	+
CDH24	1.33754	1.15955e-12	1.01324	2.70099e-07	+
CDHR3	-1.03946	0.000582791	-1.68969	8.16943e-09	+
CDK6	0.533203	0.000596317	0.425487	0.00891112	+
CEACAM1	0.933963	5.42974e-05	2.23506	1.426e-24	+
CEL	-1.32822	2.70545e-08	-1.00402	5.71233e-05	+
CERCAM	2.7742	2.12875e-50	0.680317	0.00248063	+
CLCA2	-3.18184	1.83722e-25	-1.84425	6.76982e-09	+
CLDN1	1.19311	1.43946e-10	0.704339	0.00036457	+
CLDN14	6.36397	6.89539e-47	1.59371	0.00466289	+
CLDN16	-0.709498	0.00195681	-1.25528	2.99515e-08	+
CLDN25	-2.32083	0.00153784	-2.23615	0.00261979	+
CLDN4	0.968873	1.32888e-06	0.932269	4.56912e-06	+
CLDN8	-0.759071	0.00108932	-1.20549	2.40031e-07	+
CNTN5	-1.29138	7.63044e-05	-2.19409	3.26704e-10	+
CNTNAP3	-1.20672	8.2822e-06	-1.23345	7.49388e-06	+
COL16A1	2.52857	4.23832e-112	0.39973	0.00255312	+
COL17A1	2.67786	5.04012e-28	1.13952	1.37442e-05	+
COL1A1	4.1972	1.64679e-147	0.750703	3.28942e-05	+
COL28A1	-1.31488	0.00154869	-2.90756	1.41494e-12	+
COL8A2	1.93667	8.08316e-12	1.03062	0.00129869	+
CORO1C	1.05995	2.41215e-14	1.14934	3.44421e-16	+
CRB1	-1.43686	0.00064194	-1.25175	0.00467909	+
CTNNAL1	-0.774073	1.20756e-06	-1.21549	1.42342e-13	+
CXCL8	1.97999	3.29404e-14	1.185	1.64456e-05	+
DAPK3	1.05303	8.39277e-11	0.746608	1.11934e-05	+
DGCR2	0.782587	8.2487e-06	1.07576	5.34006e-10	+
DLL1	-2.44378	4.97927e-28	-1.11723	1.82746e-06	+
DPP4	-1.2128	0.00318241	-1.1876	0.00551777	+
DSC2	4.18451	8.92379e-46	1.40374	1.11314e-05	+
DSG3	3.15654	3.18398e-26	1.27751	7.38856e-05	+
DUSP3	0.882228	6.90033e-14	0.581542	3.00823e-06	+
EFNA1	1.48924	1.16048e-20	0.561336	0.00160191	+
EFNA5	1.42278	2.94094e-18	1.18315	2.13722e-12	+
EPHA1	0.88765	3.27858e-08	0.951339	4.74483e-09	+
EPHA4	2.11377	2.47477e-74	0.356923	0.00855293	+
ETS1	2.76715	1.21807e-60	0.692076	0.000293262	+
FAP	4.46166	4.46407e-13	2.17897	0.00176177	+
FAT2	2.3082	9.19656e-90	0.748084	9.79176e-10	+
FAT3	-1.73389	1.60952e-09	-1.89373	2.88586e-10	+
FBLIM1	1.70349	1.397e-38	0.731034	2.41899e-07	+
FBLN1	3.13376	1.68225e-100	0.841019	2.51541e-07	+
FBLN2	1.83099	4.0738e-17	0.647829	0.00943449	+
FERMT1	2.83879	4.8037e-45	0.678422	0.00318126	+
FGFRL1	0.941156	2.93492e-09	0.535645	0.00168453	+
FLNA	2.37927	1.19028e-13	0.920534	0.00964363	+
FOLR1	-1.59723	1.47535e-21	-0.541427	0.00302564	+
FOXJ1	-0.799046	0.00153359	-1.00794	5.42543e-05	+
FRMD5	1.11224	1.64229e-06	0.69375	0.00731883	+
FSTL3	5.23408	2.74049e-96	1.22337	1.4868e-05	+
GATA3	2.2726	5.34929e-12	1.6908	1.53645e-06	+
GPM6B	-0.908916	0.000224706	-1.30804	1.27305e-07	+
HAPLN3	3.90637	9.37644e-93	0.818471	0.000405253	+
HBB	-3.10855	6.59458e-12	-3.12089	6.60088e-11	+
HCK	-3.2108	7.16861e-19	-2.7096	1.88279e-13	+
HLA-DRB1	0.720018	1.83614e-07	0.876723	2.2884e-10	+
HLA-E	1.05897	8.53568e-08	2.34417	8.90616e-35	+
HLA-G	1.94111	8.21977e-05	4.17131	3.73398e-20	+
HSPB1	2.46726	2.41972e-23	0.997212	0.000203807	+
ICAM1	2.03601	1.329e-30	1.20554	1.22562e-10	+
ID1	2.50907	3.97567e-36	1.96516	1.07018e-21	+
IDO1	2.36076	6.08255e-14	4.23665	7.89076e-44	+
IFT74	-0.998212	1.04562e-08	-0.875191	1.03165e-06	+
IGF1	-1.48796	8.85118e-05	-1.08521	0.00666407	+
IL18	0.846305	0.000406334	0.734087	0.00318068	+
IL1RAP	0.451514	0.00124351	0.672697	8.81105e-07	+
IL1RN	4.0936	8.19561e-63	3.59404	1.3628e-47	+
IL32	3.90091	4.84058e-30	1.0678	0.00941674	+
IL4R	1.57499	8.2894e-27	0.541951	0.000849855	+
ILK	0.584586	5.55065e-05	0.4444	0.00366834	+
IRAK1	0.650727	0.00253301	0.987327	2.3829e-06	+
ITGA2	2.32536	3.84855e-56	0.521842	0.00158335	+
ITGA5	2.08959	7.50421e-16	1.0858	9.71785e-05	+
ITGA6	0.979277	0.00141385	1.09858	0.000353396	+
ITGAL	-1.88057	2.31124e-06	-1.55272	0.00016187	+
ITGB6	5.47892	4.25647e-127	1.21845	9.84763e-07	+
JAG1	1.95158	4.36618e-30	0.768521	3.28831e-05	+
JAK3	0.919459	0.000274506	0.721129	0.007419	+
JUP	1.39598	9.76052e-10	0.92422	0.000114619	+
KANK1	0.579891	0.00011429	0.506552	0.00119708	+
KIFAP3	-0.623401	3.06516e-08	-0.955918	3.88083e-17	+
KIFC3	1.64559	3.65789e-26	0.976453	2.62217e-09	+
LAMA1	2.81229	5.06813e-26	0.905327	0.0056706	+
LAMA3	2.85524	3.05042e-36	0.742351	0.00367581	+
LAMA5	0.891361	1.64394e-16	0.350851	0.00318138	+
LAMB3	2.52703	1.93023e-14	1.04862	0.00378895	+
LIF	1.57071	4.3762e-12	1.38131	3.32006e-09	+
LMLN	-0.956205	1.55367e-08	-0.885226	3.01006e-07	+
LTF	-2.12118	0.00067864	-2.29178	0.000263246	+
LYPD3	3.05886	7.56104e-47	0.759603	0.00246797	+
MALT1	1.23682	2.79327e-13	0.94768	7.82555e-08	+
MAP4K4	1.12293	7.09515e-12	0.528844	0.00305577	+
MAPK7	0.761749	4.18751e-08	0.510008	0.000692864	+
MDGA1	2.64132	5.03043e-24	1.83266	6.55651e-11	+
MERTK	0.636084	1.6181e-06	0.664403	8.5234e-07	+
MFGE8	3.66249	3.03407e-87	0.859964	3.13907e-05	+
MMP14	2.38753	1.82219e-37	0.882545	1.16214e-05	+
MPL	-1.2196	0.0010414	-1.29476	0.000963319	+
MPZL2	1.2822	3.19445e-36	0.476803	1.86992e-05	+
MUC4	0.716796	9.0633e-08	0.485793	0.000569836	+
MYB	-1.50074	6.47011e-13	-1.09096	4.61156e-07	+
MYH10	-0.443397	0.00160867	-0.491067	0.00053065	+
MYH9	1.1044	1.30406e-05	0.698182	0.00986942	+
MYL12A	0.969106	7.02503e-06	0.979183	7.25279e-06	+
MYO10	0.634883	0.000144293	0.808613	1.04848e-06	+
NCAM1	-2.17243	1.47673e-05	-2.46827	3.95255e-06	+
NF1	0.396908	0.00555252	0.44124	0.00214085	+
NINJ1	1.19547	2.99327e-13	0.818715	2.29612e-06	+
NLGN2	1.48882	2.27863e-25	1.06495	1.28587e-12	+
NPHP1	-1.07118	1.42472e-08	-1.47093	6.93524e-15	+
NPTN	0.519997	0.00370952	0.493962	0.00707378	+
NR4A3	-1.15288	0.000144293	-0.95354	0.00281566	+
NRP2	0.981697	3.59281e-06	0.691612	0.00193617	+
NTN4	1.59578	1.93251e-15	1.00282	1.98512e-06	+
PALLD	1.87068	1.51722e-27	1.239	4.07377e-12	+
PARD3B	-0.704664	4.25973e-09	-0.346402	0.00822044	+
PARVA	-0.711629	2.79043e-10	-1.01881	2.18614e-19	+
PCDH1	0.852545	1.08781e-07	0.640121	0.000126139	+
PCDHGC3	2.22325	1.01516e-36	1.16061	4.44853e-10	+
PDZD2	0.411485	0.00126495	1.04463	3.29196e-18	+
PELI1	0.61952	0.000611125	0.493322	0.00916011	+
PHLDB2	2.50204	1.6365e-32	1.70641	9.23247e-15	+
PIK3CA	0.564873	0.00120733	0.486198	0.00735922	+
PIP5K1C	0.508298	0.00161827	0.531112	0.00118268	+
PKN2	0.583414	6.39972e-06	0.520666	8.852e-05	+
PLAU	4.20558	3.96611e-37	1.83958	1.72524e-07	+
PLAUR	3.00392	2.2366e-08	2.311	3.28851e-05	+
PLEKHA2	1.23551	3.31335e-20	0.925771	3.20777e-11	+
PLXNA1	0.799982	3.66627e-06	0.6395	0.000355448	+
PLXNA2	1.17275	1.04015e-13	0.820927	5.90794e-07	+
PML	0.805447	3.57734e-08	1.69995	1.95312e-33	+
PPARD	0.984153	4.80837e-06	0.855826	0.000112846	+
PPFIBP1	2.42179	2.06471e-32	1.08188	7.73574e-07	+
PRNP	0.947916	0.00251053	0.871715	0.00682955	+
PSEN1	0.488792	0.00605209	0.542388	0.00244387	+
PTAFR	0.881437	0.00442162	1.5222	2.89212e-07	+
PTK2B	0.458981	0.00119219	0.620775	8.69563e-06	+
PTPRK	1.89056	5.91048e-24	0.949027	1.7712e-06	+
PTPRT	-2.0555	0.000335559	-3.02328	1.07863e-07	+
PTPRU	0.789216	3.98826e-09	0.508711	0.000323334	+
PVR	0.5954	0.000192743	0.891132	1.23171e-08	+
RAP2B	2.29177	2.69784e-21	1.04024	6.60233e-05	+
RAPGEF1	0.675218	1.24099e-05	0.636203	5.49452e-05	+
RC3H2	0.414279	0.00467762	0.531938	0.000237671	+
RHOB	0.677336	0.000793581	0.717528	0.000433517	+
RHOD	1.80175	9.34128e-17	0.898808	0.000120029	+
RIN2	0.98813	5.47359e-12	0.735557	7.73574e-07	+
RND1	5.1654	3.58957e-44	2.61939	4.29804e-11	+
RND3	1.77988	9.99439e-15	1.49447	2.38716e-10	+
RRAS	1.66437	4.46954e-18	0.99091	1.84354e-06	+
S100A10	2.20556	3.03907e-13	0.899215	0.00711856	+
SCGB1A1	-4.42448	9.85158e-18	-1.78472	0.00154403	+
SDK1	-0.796566	3.05278e-06	-1.16345	5.32767e-12	+
SELPLG	-1.87573	5.88592e-09	-1.25399	0.000176778	+
SERPINB8	0.842256	0.000939311	1.22371	8.77693e-07	+
SERPINF2	-1.10793	4.37957e-06	-0.773124	0.00246497	+
SFRP2	-2.47921	1.95962e-10	-1.24234	0.00165209	+
SHC1	1.25834	1.03174e-09	0.984915	3.74748e-06	+
SIPA1	1.24322	1.17688e-21	0.717116	3.48599e-07	+
SIRPA	1.76689	7.06138e-22	0.552903	0.00816343	+
SLC9A1	0.875535	4.92614e-05	1.47013	2.50672e-12	+
SLK	0.489007	0.00133962	0.616561	4.45116e-05	+
SMAD3	0.68935	4.0048e-06	0.523889	0.000791157	+
SNED1	-1.55375	1.18808e-07	-1.51653	3.67307e-07	+
SOX9	2.49037	6.6197e-29	1.38703	3.90769e-09	+
SRC	1.55721	2.19492e-25	0.840751	1.11145e-07	+
SRCIN1	-1.02076	0.0024988	-1.19707	0.000399488	+
SRPX2	1.4659	5.94757e-07	1.74148	2.81378e-09	+
STK10	0.944135	1.24003e-16	0.654657	5.59485e-08	+
STX4	0.640781	0.00110466	0.731157	0.000212579	+
STXBP1	-0.635396	2.8645e-05	-0.553364	0.000449853	+
SWAP70	0.540593	0.00230402	0.656948	0.000195584	+
TACSTD2	1.3921	2.21947e-08	1.52135	1.17284e-09	+
TENM4	-0.460216	0.00555959	-0.598444	0.000263246	+
TFE3	0.494612	0.00622411	0.478904	0.00979839	+
TGFB2	1.81135	3.58986e-12	1.04665	0.000160832	+
TGFBR2	0.396585	0.00394356	0.526905	0.00010239	+
THEMIS2	3.34392	8.73008e-28	2.95876	3.79329e-21	+
TIAM1	1.08842	3.79361e-09	1.05484	1.99865e-08	+
TJP1	0.808848	8.56375e-06	0.811395	1.03432e-05	+
TNFRSF12A	3.47095	1.84999e-35	2.26044	7.70755e-15	+
TNFRSF21	1.37935	8.37931e-10	0.807117	0.00073988	+
TNFSF13B	1.51809	0.000292746	2.78505	2.7182e-12	+
TNFSF9	2.17402	1.66668e-13	1.8903	5.32376e-10	+
TNIP1	0.507184	0.00895436	0.878672	2.14589e-06	+
TPBG	1.13169	2.63832e-07	1.18176	1.00021e-07	+
TPM1	2.89399	2.60073e-35	0.739987	0.00499502	+
TRIM29	0.850328	1.01599e-06	0.770541	1.43817e-05	+
TYRO3	1.11724	1.10886e-06	0.662885	0.00807019	+
UTRN	-0.757333	1.0403e-12	-0.390173	0.000625137	+
VCL	1.08114	2.9618e-07	1.27498	1.46067e-09	+
VMP1	1.73986	1.01811e-16	0.788278	0.000504346	+
VWF	-1.21416	1.65338e-07	-1.85451	1.19258e-13	+
WDPCP	-0.990616	6.04766e-05	-1.16743	2.54255e-06	+
WNT7B	1.3965	1.58421e-12	0.890961	1.79611e-05	+
XG	-2.18908	0.000311205	-2.29886	0.000253452	+
ZC3H12A	1.30113	2.02372e-18	0.936019	1.47196e-09	+
ZMIZ1	1.33554	1.44334e-13	0.521362	0.00943449	+
ZYX	1.76639	8.87065e-20	0.966463	2.62132e-06	+
