# Supplementary material for: Respiratory Syncytial Virus Infection Does Not Induce Epithelial-Mesenchymal Transition
Source: J Virol. 2023 Jun 20;97(7):e00394-23. doi: 10.1128/jvi.00394-23 (PMC10373540; doi:10.1128/jvi.00394-23)
Supplement: Supplemental file 8 — Table S8. Download jvi.00394-23-s0009.xlsx, XLSX file, 0.06 MB [file jvi.00394-23-s0009.xlsx]

## Sheet: 1184 EMT genes
Table S8 dbEMT2.0 1184 EMT genes
GeneID	GeneSymbol
7040	TGFB1
6615	SNAI1
6935	ZEB1
999	CDH1
7291	TWIST1
1499	CTNNB1
6774	STAT3
6591	SNAI2
3091	HIF1A
207	AKT1
406985	MIR200C
9839	ZEB2
4088	SMAD3
1956	EGFR
406984	MIR200B
4087	SMAD2
406983	MIR200A
4851	NOTCH1
406991	MIR21
3611	ILK
2932	GSK3B
4790	NFKB1
3569	IL6
8091	HMGA2
7852	CXCR4
7157	TP53
1950	EGF
92140	MTDH
5594	MAPK1
960	CD44
648	BMI1
5728	PTEN
2475	MTOR
7431	VIM
5879	RAC1
4318	MMP9
4313	MMP2
2735	GLI1
4233	MET
4089	SMAD4
9314	KLF4
7474	WNT5A
4609	MYC
4092	SMAD7
23411	SIRT1
1490	CTGF
1236	CCR7
8842	PROM1
7042	TGFB2
5290	PIK3CA
407040	MIR34A
387	RHOA
367	AR
29126	CD274
2305	FOXM1
10413	YAP1
6714	SRC
407029	MIR30A
406988	MIR205
378938	MALAT1
3717	JAK2
25937	WWTR1
1000	CDH2
7124	TNF
6387	CXCL12
5970	RELA
5595	MAPK3
407006	MIR221
406937	MIR145
3576	CXCL8
3082	HGF
2335	FN1
117581	TWIST2
8626	TP63
79923	NANOG
7422	VEGFA
6667	SP1
6275	S100A4
5747	PTK2
5598	MAPK7
4582	MUC1
3146	HMGB1
2146	EZH2
2099	ESR1
100124700	HOTAIR
857	CAV1
6657	SOX2
655	BMP7
652	BMP4
6469	SHH
5743	PTGS2
5460	POU5F1
5396	PRRX1
3845	KRAS
3397	ID1
283120	H19
2260	FGFR1
10631	POSTN
94234	FOXQ1
9112	MTA1
79977	GRHL2
7227	TRPS1
6868	ADAM17
6862	T
6790	AURKA
650	BMP2
6362	CCL18
6347	CCL2
6093	ROCK1
554210	MIR429
54845	ESRP1
5468	PPARG
4915	NTRK2
4072	EPCAM
407050	MIR93
406987	MIR204
406986	MIR203A
406962	MIR186
406947	MIR155
406940	MIR148A
4017	LOXL2
3956	LGALS1
3725	JUN
3688	ITGB1
3065	HDAC1
26585	GREM1
23028	KDM1A
177	AGER
8650	NUMB
7471	WNT1
7430	EZR
7099	TLR4
6929	TCF3
6794	STK11
652995	UCA1
6366	CCL21
6364	CCL20
51176	LEF1
5076	PAX2
4921	DDR2
4904	YBX1
4162	MCAM
407017	MIR26B
407010	MIR23A
406996	MIR214
406979	MIR19A
406942	MIR150
406933	MIR141
406907	MIR124-1
406893	MIR101-1
4015	LOX
3934	LCN2
3605	IL17A
3553	IL1B
3480	IGF1R
3479	IGF1
3297	HSF1
3172	HNF4A
3169	FOXA1
2303	FOXC2
2064	ERBB2
1958	EGR1
11279	KLF8
10763	NES
100885779	LINC-ROR
100126297	MIR300
9891	NUAK1
9201	DCLK1
9076	CLDN1
860	RUNX2
80312	TET1
7161	TP73
7056	THBD
7052	TGM2
7049	TGFBR3
7048	TGFBR2
7043	TGFB3
6786	STIM1
6722	SRF
672	BRCA1
6678	SPARC
6662	SOX9
6659	SOX4
6624	FSCN1
6495	SIX1
6382	SDC1
6304	SATB1
598	BCL2L1
58495	OVOL2
57591	MKL1
57447	NDRG2
56648	EIF5A2
56288	PARD3
5584	PRKCI
558	AXL
55294	FBXW7
51592	TRIM33
5058	PAK1
5008	OSM
4920	ROR2
4853	NOTCH2
4488	MSX2
4323	MMP14
407046	MIR9-1
407032	MIR30C2
407031	MIR30C1
407026	MIR29C
407024	MIR29B1
407015	MIR26A1
406928	MIR137
406920	MIR130B
406903	MIR10B
406900	MIR106B
406899	MIR106A
406881	MIRLET7A1
3952	LEP
3897	L1CAM
389	RHOC
3491	CYR61
332	BIRC5
3309	HSPA5
3209	HOXA13
302	ANXA2
27250	PDCD4
2625	GATA3
238	ALK
2319	FLOT2
2309	FOXO3
2296	FOXC1
2263	FGFR2
2247	FGF2
208	AKT2
2034	EPAS1
1786	DNMT1
1601	DAB2
1523	CUX1
1500	CTNND1
1487	CTBP1
1432	MAPK14
114548	NLRP3
112597	CYTOR
10551	AGR2
10397	NDRG1
1027	CDKN1B
100133941	CD24
9966	TNFSF15
9518	GDF15
94241	TP53INP1
9032	TM4SF5
89780	WNT3A
8839	WISP2
8829	NRP1
86	ACTL6A
8451	CUL4A
8324	FZD7
8061	FOSL1
8038	ADAM12
80310	PDGFD
79805	VASH2
79718	TBL1XR1
79626	TNFAIP8L2
7532	YWHAG
7528	YY1
7494	XBP1
7490	WT1
7421	VDR
729230	CCR2
724025	MIR655
7182	NR2C2
7077	TIMP2
7046	TGFBR1
7039	TGFA
7015	TERT
693215	MIR630
693175	MIR590
6925	TCF4
682	BSG
6700	SPRR2A
6696	SPP1
6498	SKIL
64750	SMURF2
6423	SFRP2
6374	CXCL5
6352	CCL5
627	BDNF
596	BCL2
5925	RB1
5781	PTPN11
574444	MIR491
574436	MIR485
57214	CEMIP
57167	SALL4
56649	TMPRSS4
5599	MAPK8
5578	PRKCA
55384	MEG3
55000	TUG1
54910	SEMA4C
5300	PIN1
5228	PGF
5176	SERPINF1
51280	GOLM1
5074	PAWR
494324	MIR375
494323	MIR361
4838	NODAL
472	ATM
4585	MUC4
4316	MMP7
4303	FOXO4
4216	MAP3K4
4215	MAP3K3
4193	MDM2
407053	MIR96
407035	MIR31
407007	MIR222
407000	MIR218-1
406995	MIR181A1
406969	MIR194-1
406961	MIR185
406958	MIR182
406954	MIR181A2
406952	MIR17
406935	MIR143
406919	MIR130A
406915	MIR128-1
406902	MIR10A
3726	JUNB
3678	ITGA5
3490	IGFBP7
3315	HSPB1
3308	HSPA4
3217	HOXB7
3170	FOXA2
3162	HMOX1
3068	HDGF
3037	HAS2
29843	SENP1
28984	RGCC
283131	NEAT1
2719	GPC3
23326	USP22
2308	FOXO1
22943	DKK1
2202	EFEMP1
220001	VWCE
2149	F2R
2001	ELF5
1969	EPHA2
1906	EDN1
182	JAG1
1746	DLX2
1514	CTSL
142	PARP1
1399	CRKL
10979	FERMT2
10628	TXNIP
10253	SPRY2
102	ADAM10
10155	TRIM28
10135	NAMPT
100302203	MIR1271
10013	HDAC6
10009	ZBTB33
998	CDC42
9953	HS3ST3B1
9869	SETDB1
9759	HDAC4
9690	UBE3C
9531	BAG3
9500	MAGED1
948	CD36
9429	ABCG2
9423	NTN1
9370	ADIPOQ
9025	RNF8
90	ACVR1
890	CCNA2
8878	SQSTM1
8877	SPHK1
8841	HDAC3
8838	WISP3
8828	NRP2
864	RUNX3
8614	STC2
861	RUNX1
8600	TNFSF11
8553	BHLHE40
8549	LGR5
84868	HAVCR2
84632	AFAP1L2
8445	DYRK2
83394	PITPNM3
8313	AXIN2
8312	AXIN1
8202	NCOA3
81	ACTN4
80004	ESRP2
79834	PEAK1
768	CA9
7534	YWHAZ
7403	KDM6A
7286	TUFT1
7162	TPBG
7159	TP53BP2
7088	TLE1
7076	TIMP1
7074	TIAM1
7041	TGFB1I1
7003	TEAD1
6943	TCF21
693201	MIR616
693197	MIR612
6885	MAP3K7
6777	STAT5B
6776	STAT5A
6772	STAT1
673	BRAF
6717	SRI
6695	SPOCK1
6660	SOX5
654	BMP6
6502	SKP2
6493	SIM2
6383	SDC2
6363	CCL19
634	CEACAM1
6198	RPS6KB1
60529	ALX4
6050	RNH1
595	CCND1
5927	KDM5A
59	ACTA2
5894	RAF1
5806	PTX3
57650	CIP2A
57504	MTA3
574511	MIR506
574456	MIR497
574452	MIR494
574442	MIR489
5744	PTHLH
57326	PBXIP1
57144	PAK5
56998	CTNNBIP1
5653	KLK6
5652	PRSS8
5626	PROP1
5604	MAP2K1
55914	ERBIN
55727	BTBD7
5562	PRKAA1
55223	TRIM62
54778	RNF111
54756	IL17RD
5329	PLAUR
5310	PKD1
5218	CDK14
5217	PFN2
51684	SUFU
51561	IL23A
51438	MAGEC2
51361	HOOK1
5133	PDCD1
51232	CRIM1
51162	EGFL7
5093	PCBP1
50848	F11R
5054	SERPINE1
5045	FURIN
5037	PEBP1
5029	P2RY2
4792	NFKBIA
4763	NF1
4691	NCL
4680	CEACAM6
442920	MIR196B
442918	MIR373
442891	MIR135B
441951	ZFAS1
4314	MMP3
4312	MMP1
429	ASCL1
4248	MGAT3
4192	MDK
4170	MCL1
407042	MIR34C
407039	MIR33A
407033	MIR30D
407027	MIR301A
407018	MIR27A
407012	MIR24-1
407009	MIR224
407008	MIR223
407001	MIR218-2
406989	MIR206
406982	MIR20A
406976	MIR199A1
406968	MIR193A
406966	MIR191
406963	MIR187
406959	MIR183
406950	MIR16-1
406949	MIR15B
406948	MIR15A
406944	MIR153-1
406938	MIR146A
406925	MIR135A1
406924	MIR134
406921	MIR132
406909	MIR124-3
406908	MIR124-2
406906	MIR122
406894	MIR101-2
406892	MIR100
4000	LMNA
3958	LGALS3
3927	LASP1
3911	LAMA5
3815	KIT
3732	CD82
3720	JARID2
3691	ITGB4
3675	ITGA3
3673	ITGA2
362	AQP5
360	AQP3
3589	IL11
3579	CXCR2
346389	MACC1
3371	TNC
3280	HES1
3276	PRMT1
3265	HRAS
3219	HOXB9
3206	HOXA10
3149	HMGB3
3090	HIC1
3066	HDAC2
3014	H2AFX
2934	GSN
29128	UHRF1
29034	CPS1-IT1
28996	HIPK2
2896	GRN
2854	GPR32
283	ANG
2736	GLI2
2705	GJB1
27035	NOX1
26018	LRIG1
25800	SLC39A6
2535	FZD2
2526	FUT4
23476	BRD4
23410	SIRT3
23405	DICER1
23314	SATB2
23246	BOP1
23136	EPB41L3
23030	KDM4B
2254	FGF9
2246	FGF1
2118	ETV4
2101	ESRRA
2100	ESR2
2078	ERG
2059	EPS8
2056	EPO
2048	EPHB2
200504	GKN2
200424	TET3
196	AHR
1869	E2F1
1839	HBEGF
1748	DLX4
153090	DAB2IP
152559	PAQR3
1522	CTSZ
152007	GLIPR2
148867	SLC30A7
146713	RBFOX3
1460	CSNK2B
1410	CRYAB
140828	LINC00261
1398	CRK
1385	CREB1
1366	CLDN7
1364	CLDN4
1191	CLU
115426	UHRF2
10919	EHMT2
10887	PROKR1
10810	WASF3
1080	CFTR
10657	KHDRBS1
10626	TRIM16
1051	CEBPB
1050	CEBPA
10481	HOXB13
10460	TACC3
1045	CDX2
10447	FAM3C
1029	CDKN2A
1020	CDK5
101241892	NPTN-IT1
100642175	SPRY4-IT1
100303491	ZEB2-AS1
100302242	MIR1236
100033819	MIR675
9965	FGF19
9939	RBM8A
9902	MRC2
9846	GAB2
977	CD151
9734	HDAC9
9723	SEMA3E
9686	VGLL4
967	CD63
9645	MICAL2
9636	ISG15
9600	PITPNM1
9547	CXCL14
9480	ONECUT2
9475	ROCK2
9462	RASAL2
9451	EIF2AK3
9448	MAP4K4
9444	QKI
9421	HAND1
9420	CYP7B1
94025	MUC16
93986	FOXP2
9372	ZFYVE9
9368	SLC9A3R1
9365	KL
9355	LHX2
93185	IGSF8
9315	NREP
929	CD14
9241	NOG
9208	LRRFIP1
91862	MARVELD3
9181	ARHGEF2
9126	SMC3
9113	LATS1
9111	NMI
90586	AOC4P
9051	PSTPIP1
9021	SOCS3
90161	HS6ST2
901	CCNG2
8999	CDKL2
8945	BTRC
894	CCND2
8914	TIMELESS
8856	NR1I2
8850	KAT2B
8821	INPP4B
8796	SCEL
8792	TNFRSF11A
8743	TNFSF10
8742	TNFSF12
873	CBR1
8726	EED
8714	ABCC3
868	CBLB
8668	EIF3I
8660	IRS2
85477	SCIN
8517	IKBKG
8503	PIK3R3
84962	AJUBA
8493	PPM1D
8487	GEMIN2
84833	USMG5
8482	SEMA7A
84695	LOXL3
84681	HINT2
84654	SPZ1
8463	TEAD2
8456	FOXN1
8452	CUL3
84148	KAT8
8405	SPOP
83742	MARVELD1
83737	ITCH
83719	YPEL3
829	CAPZA1
826	CAPNS1
8243	SMC1A
8239	USP9X
81839	VANGL1
81559	TRIM11
81029	WNT5B
8100	IFT88
80854	SETD7
8073	PTP4A2
80306	MED28
80237	ELL3
80224	NUBPL
80204	FBXO11
79778	MICALL2
79727	LIN28A
79054	TRPM8
780	DDR1
7791	ZYX
7764	ZNF217
7703	PCGF2
7702	ZNF143
768219	MIR802
768216	MIR454
7593	MZF1
7538	ZFP36
7481	WNT11
7475	WNT6
7448	VTN
7447	VSNL1
7428	VHL
7415	VCP
7351	UCP2
7347	UCHL3
7301	TYRO3
7298	TYMS
7295	TXN
7284	TUFM
728	C5AR1
7262	PHLDA2
7249	TSC2
7248	TSC1
724033	MIR663A
7224	TRPC5
72	ACTG2
7158	TP53BP1
7148	TNXB
7145	TNS1
7094	TLN1
7091	TLE4
7082	TJP1
7078	TIMP3
7026	NR2F2
7024	TFCP2
6997	TDGF1
693235	MIR92B
693231	MIR646
693224	MIR639
693223	MIR638
6932	TCF7
693158	MIR573
6926	TBX3
6909	TBX2
6901	TAZ
688	KLF5
6768	ST14
6720	SREBF1
6658	SOX3
6651	SON
6648	SOD2
664616	MIR487B
65975	STK33
6586	SLIT3
6513	SLC2A1
6500	SKP1
6497	SKI
6489	ST8SIA1
6480	ST6GAL1
6478	SIAH2
6477	SIAH1
6464	SHC1
64506	CPEB1
64400	AKTIP
6440	SFTPC
64321	SOX17
64218	SEMA4A
64100	ELSPBP1
64083	GOLPH3
6376	CX3CL1
6370	CCL25
6367	CCL22
6348	CCL3
6318	SERPINB4
6310	ATXN1
6299	SALL1
6286	S100P
6280	S100A9
6279	S100A8
6277	S100A6
6273	S100A2
6098	ROS1
6097	RORC
60412	EXOC4
604	BCL6
5998	RGS3
5962	RDX
594842	HAS2-AS1
5948	RBP2
59343	SENP2
59277	NTN4
5921	RASA1
58497	PRUNE1
58191	CXCL16
5803	PTPRZ1
579	NKX3-2
5784	PTPN14
5777	PTPN6
57758	SCUBE2
57669	EPB41L5
5764	PTN
57620	STIM2
57509	MTUS1
57496	MKL2
574495	MIR522
574492	MIR517C
574484	MIR520G
574412	MIR452
57403	RAB22A
57118	CAMK1D
57057	TBX20
56983	POGLUT1
5629	PROX1
55966	AJAP1
5588	PRKCQ
55869	HDAC8
55824	PAG1
55818	KDM3A
55810	FOXJ2
5581	PRKCE
5563	PRKAA2
55612	FERMT1
554213	MIR449A
55366	LGR4
55290	BRF2
55272	IMP3
5524	PTPA
5511	PPP1R8
54810	GIPC2
5443	POMC
54206	ERRFI1
53615	MBD3
5358	PLS3
5326	PLAGL2
5321	PLA2G4A
5295	PIK3R1
5274	SERPINI1
5243	ABCB1
51765	STK26
51741	WWOX
51720	UIMC1
51706	CYB5R1
5159	PDGFRB
51554	ACKR4
5155	PDGFB
51474	LIMA1
51450	PRRX2
5141	PDE4A
51366	UBR5
51316	PLAC8
51270	TFDP3
5122	PCSK1
51147	ING4
51129	ANGPTL4
5110	PCMT1
51053	GMNN
5101	PCDH9
5090	PBX3
50855	PARD6A
50674	NEUROG3
50616	IL22
5052	PRDX1
503638	DUXAP9
4988	OPRM1
494336	MIR424
494331	MIR382
494330	MIR381
4925	NUCB2
4919	ROR1
4916	NTRK3
4878	NPPA
4856	NOV
4855	NOTCH4
4854	NOTCH3
4830	NME1
4825	NKX6-1
4783	NFIL3
4782	NFIC
4633	MYL2
4615	MYD88
4613	MYCN
4605	MYBL2
4602	MYB
4591	TRIM37
4583	MUC2
4486	MST1R
4478	MSN
442910	MIR345
442903	MIR331
442900	MIR326
4327	MMP19
4322	MMP13
4320	MMP11
4317	MMP8
4300	MLLT3
430	ASCL2
4286	MITF
4283	CXCL9
4209	MEF2D
4194	MDM4
417	ART1
4093	SMAD9
408	ARRB1
407043	MIR7-1
407034	MIR30E
407030	MIR30B
407028	MIR302A
407021	MIR29A
407016	MIR26A2
407014	MIR25
407013	MIR24-2
407011	MIR23B
406999	MIR217
406998	MIR216A
406993	MIR211
406990	MIR208A
406977	MIR199A2
406965	MIR190A
406955	MIR181B1
406945	MIR153-2
406943	MIR152
406941	MIR149
406936	MIR144
406927	MIR136
406917	MIR129-1
406911	MIR125B1
406890	MIRLET7G
406886	MIRLET7D
406884	MIRLET7B
4067	LYN
4052	LTBP1
4040	LRP6
4001	LMNB1
3987	LIMS1
3976	LIF
3965	LGALS9
3918	LAMC2
391627	USP17L9P
391	RHOG
388112	NANOGP8
3880	KRT19
388	RHOB
387893	KMT5A
3875	KRT18
3872	KRT17
3856	KRT8
3855	KRT7
3799	KIF5B
3791	KDR
3783	KCNN4
3756	KCNH1
3718	JAK3
3714	JAG2
3694	ITGB6
3690	ITGB3
3667	IRS1
3664	IRF6
366	AQP9
3655	ITGA6
3607	FOXK2
3606	IL18
3570	IL6R
3565	IL4
355	FAS
3486	IGFBP3
348262	MCRIP1
345611	IRGM
342977	NANOS3
3418	IDH2
3417	IDH1
3398	ID2
3394	IRF8
339122	RAB43
3346	HTN1
3320	HSP90AA1
3316	HSPB2
329	BIRC2
3273	HRG
3248	HPGD
3235	HOXD9
322	APBB1
3205	HOXA9
3182	HNRNPAB
3164	NR4A1
3099	HK2
3092	HIP1
30846	EHD2
308	ANXA5
3015	H2AFZ
301	ANXA1
29803	REPIN1
29789	OLA1
29775	CARD10
2931	GSK3A
29117	BRD7
29110	TBK1
29109	FHOD1
2902	GRIN1
290	ANPEP
285194	TUSC7
284217	LAMA1
284119	CAVIN1
2821	GPI
2801	GOLGA2
2745	GLRX
2744	GLS
27436	EML4
2739	GLO1
27165	GLS2
27161	AGO2
27122	DKK3
27113	BBC3
27076	LYPD3
2706	GJB2
269	AMHR2
2688	GH1
2627	GATA6
2623	GATA1
2597	GAPDH
25942	SIN3A
25875	LETMD1
25855	BRMS1
25852	ARMC8
25828	TXN2
25803	SPDEF
25794	FSCN2
25776	CBY1
253782	CERS6
2494	NR5A2
2492	FSHR
246778	IL27
23613	ZMYND8
23582	CCNDBP1
23569	PADI4
23531	MMD
23513	SCRIB
23512	SUZ12
23385	NCSTN
23365	ARHGEF12
23327	NEDD4L
2332	FMR1
23265	EXOC7
2321	FLT1
2316	FLNA
23135	KDM6B
23129	PLXND1
23089	PEG10
22938	SNW1
229	ALDOB
22897	CEP164
2289	FKBP5
22822	PHLDA1
22803	XRN2
2274	FHL2
2273	FHL1
222663	SCUBE3
2220	FCN2
220930	ZEB1-AS1
2203	FBP1
2194	FASN
2192	FBLN1
216	ALDH1A1
2152	F3
2151	F2RL2
2147	F2
2115	ETV1
2114	ETS2
2113	ETS1
2103	ESRRB
210	ALAD
2081	ERN1
2077	ERF
2049	EPHB3
2046	EPHA8
2043	EPHA4
2033	EP300
2023	ENO1
2022	ENG
2014	EMP3
200933	FBXO45
200916	RPL22L1
2004	ELK3
2002	ELK1
199974	CYP4Z1
1994	ELAVL1
1984	EIF5A
1981	EIF4G1
1977	EIF4E
1965	EIF2S1
196475	RMST
1948	EFNB2
1936	EEF1D
1909	EDNRA
1894	ECT2
1856	DVL2
185	AGTR1
1789	DNMT3B
1655	DDX5
1612	DAPK1
1577	CYP3A5
157310	PEBP4
155061	ZNF746
1545	CYP1B1
152189	CMTM8
1464	CSPG4
1462	VCAN
1445	CSK
1437	CSF2
1401	CRP
1400	CRMP1
139628	FOXR2
1387	CREBBP
133	ADM
1316	KLF6
1296	COL8A2
1295	COL8A1
128209	KLF17
1272	CNTN1
124540	MSI2
1235	CCR6
1234	CCR5
1196	CLK2
116844	LRG1
1164	CKS2
116071	BATF2
115908	CTHRC1
1153	CIRBP
11343	MGLL
11326	VSIG4
112399	EGLN3
11187	PKP3
11186	RASSF1
11167	FSTL1
11156	PTP4A3
11149	BVES
1112	FOXN3
11040	PIM2
10938	EHD1
10891	PPARGC1A
10857	PGRMC1
10855	HPSE
10803	CCR9
10797	MTHFD2
10765	KDM5B
10672	GNA13
10637	LEFTY1
10630	PDPN
10563	CXCL13
10516	FBLN5
1048	CEACAM5
10468	FST
10459	MAD2L2
10454	TAB1
10399	RACK1
10298	PAK4
1026	CDKN1A
10252	SPRY1
10232	MSLN
10197	PSME3
101927574	LINC01186
1018	CDK3
10146	G3BP1
10131	TRAP1
1012	CDH13
1009	CDH11
10062	NR1H3
100507436	MICA
100506658	OCLN
10049	DNAJB6
100302213	MIR1181
1003	CDH5
10023	FRAT1
10015	PDCD6IP
10014	HDAC5
100130155	MIR124-2HG
100126309	MIR875
100126306	MIR888

## Sheet: EMT_DEGs
Table S8 EMT_DEGs
GeneID	RSVmocK_LFC	RSVmock_padj	TGFBmock_LFC	TGFBmock_padj	cluster
ABCG2	-2.48687	3.54723e-05	-3.69461	1.08722e-09	1
ALDH1A1	-1.54728	6.07787e-12	-2.79677	1.74169e-38	1
APBB1	-1.30013	7.425e-08	-0.854045	0.000442406	1
BDNF	-1.05448	0.000829085	-1.4762	9.75962e-07	1
CBY1	-1.25255	1.14584e-09	-0.855261	3.48469e-05	1
CDKL2	-1.53278	3.02819e-11	-0.914981	5.35587e-05	1
CIRBP	-0.582218	0.00640288	-0.607102	0.00366649	1
CPEB1	-1.81403	0.000793727	-1.74616	0.00077207	1
ELL3	-1.06367	4.9144e-09	-0.793123	9.64981e-06	1
FGFR1	-1.02103	3.98265e-05	-1.23701	2.22654e-07	1
GJB1	-1.37545	0.0048638	-3.18517	3.17503e-10	1
H19	-1.4202	0.00881137	-1.71975	0.000977678	1
HOOK1	-0.61947	1.60017e-10	-0.321179	0.00128373	1
IFT88	-1.65643	8.37671e-18	-0.989128	3.65991e-07	1
IGF1	-1.08521	0.00666407	-1.48796	8.85118e-05	1
KCNH1	-1.13612	0.0044663	-1.03759	0.00791696	1
LRIG1	-0.540262	0.000320915	-1.83405	1.04455e-40	1
MKL2	-0.584597	0.000118482	-0.957192	2.85675e-11	1
MSI2	-0.54455	6.20938e-06	-0.946254	1.2674e-16	1
MYB	-1.09096	4.61156e-07	-1.50074	6.47011e-13	1
NUBPL	-0.817233	4.5066e-05	-0.793589	4.60501e-05	1
NUCB2	-1.02929	5.02068e-13	-1.65326	2.11121e-33	1
PARP1	-0.599275	0.00024477	-0.671863	2.26936e-05	1
PEBP1	-0.331031	0.00682111	-0.506398	9.52532e-06	1
PIM2	-0.930785	1.75377e-05	-1.55152	5.85375e-14	1
PIN1	-0.844323	0.000778008	-0.830525	0.000741369	1
SFRP2	-1.24234	0.00165209	-2.47921	1.95962e-10	1
SKP2	-0.908966	1.07416e-09	-0.985948	8.55729e-12	1
SOX5	-1.93596	1.79127e-08	-1.68894	5.39989e-07	1
STK33	-2.12008	1.06207e-13	-0.976321	0.00105581	1
TET1	-1.95618	8.18808e-05	-1.61684	0.000767541	1
TP53BP1	-0.712422	3.0448e-07	-0.421309	0.00348614	1
TP73	-1.79317	9.84974e-14	-1.07309	1.2479e-05	1
TRIM37	-0.680075	1.05901e-07	-0.38879	0.0029755	1
ADAM12	-1.56076	1.06121e-05	1.26486	0.00033318	2
AQP3	0.722139	0.00838873	1.16404	5.62158e-06	2
BHLHE40	1.09388	9.16065e-10	3.05911	3.20858e-74	2
CARD10	1.03857	3.76375e-06	1.64391	1.05477e-14	2
CD151	0.693551	4.96087e-06	2.06471	3.6756e-49	2
CD24	-0.686348	0.000144153	0.65296	0.000261138	2
CLDN1	0.704339	0.00036457	1.19311	1.43946e-10	2
COL8A2	1.03062	0.00129869	1.93667	8.08316e-12	2
CRYAB	1.74979	0.00175733	3.54513	3.45895e-12	2
CXCL8	1.185	1.64456e-05	1.97999	3.29404e-14	2
DKK3	-0.79587	0.000105164	1.34996	4.45064e-13	2
EDN1	1.79928	9.09437e-06	3.20622	8.79283e-18	2
EDNRA	1.04671	3.1941e-05	2.20599	2.94283e-23	2
EGR1	1.15557	3.26017e-05	1.52343	1.26619e-08	2
EPHA4	0.356923	0.00855293	2.11377	2.47477e-74	2
EPHB2	0.968028	0.000205415	2.80234	5.50505e-32	2
ETS1	0.692076	0.000293262	2.76715	1.21807e-60	2
F2R	-0.778374	0.00879865	1.42758	1.33337e-09	2
FBLN1	0.841019	2.51541e-07	3.13376	1.68225e-100	2
FERMT1	0.678422	0.00318126	2.83879	4.8037e-45	2
FERMT2	-0.740439	0.00697133	0.901431	0.000324409	2
FLNA	0.920534	0.00964363	2.37927	1.19028e-13	2
FOXO1	0.486413	0.00581087	1.33492	2.77492e-17	2
FSCN1	1.6904	2.16402e-09	3.78912	2.1516e-46	2
FSTL1	1.0069	6.63053e-07	1.73745	1.68867e-19	2
FURIN	1.17361	6.52689e-07	2.31528	2.29837e-25	2
GLS	0.711645	0.000287389	2.3192	7.06288e-39	2
GRN	0.82624	4.90461e-07	1.44294	2.04344e-20	2
HSPB1	0.997212	0.000203807	2.46726	2.41972e-23	2
ID2	-0.5954	0.00482623	0.771538	4.97924e-05	2
IL17RD	0.695243	0.0018814	1.32912	9.82543e-11	2
INPP4B	0.557955	0.000748705	2.34225	1.48309e-56	2
ITGA2	0.521842	0.00158335	2.32536	3.84855e-56	2
ITGA5	1.0858	9.71785e-05	2.08959	7.50421e-16	2
ITGB6	1.21845	9.84763e-07	5.47892	4.25647e-127	2
JAG1	0.768521	3.28831e-05	1.95158	4.36618e-30	2
JARID2	0.735627	4.34589e-05	1.30821	8.5857e-15	2
JUN	0.757831	0.000836932	2.22669	3.08294e-27	2
JUNB	1.22493	1.04749e-06	3.14282	4.52367e-41	2
KRT17	2.6543	3.43737e-08	5.05671	2.13098e-28	2
LAMA1	0.905327	0.0056706	2.81229	5.06813e-26	2
LAMA5	0.350851	0.00318138	0.891361	1.64394e-16	2
LIF	1.38131	3.32006e-09	1.57071	4.3762e-12	2
LIMA1	0.617105	0.000358244	1.25283	5.9434e-15	2
LTBP1	1.54192	1.03717e-07	2.90014	2.68872e-26	2
LYPD3	0.759603	0.00246797	3.05886	7.56104e-47	2
MAP4K4	0.528844	0.00305577	1.12293	7.09515e-12	2
MAPK7	0.510008	0.000692864	0.761749	4.18751e-08	2
MKL1	0.514301	0.000372176	1.68362	8.38506e-39	2
MMP13	3.02262	1.09334e-46	6.56629	2.25952e-226	2
MMP14	0.882545	1.16214e-05	2.38753	1.82219e-37	2
MMP9	-1.01088	0.00825983	4.56774	5.17717e-56	2
MUC4	0.485793	0.000569836	0.716796	9.0633e-08	2
NFIL3	0.925573	1.20917e-05	2.04217	2.01918e-25	2
NFKBIA	0.671847	1.00452e-06	1.34822	7.70085e-26	2
NOTCH4	-0.712617	0.00118239	2.06371	9.23136e-33	2
NTN4	1.00282	1.98512e-06	1.59578	1.93251e-15	2
POSTN	-0.942467	0.000267936	3.73204	2.03484e-64	2
PPARGC1A	0.647629	0.00133375	0.839511	9.2254e-06	2
RUNX2	0.647081	0.00346498	1.1084	5.33908e-08	2
S100A2	1.6186	1.92453e-08	3.61272	2.30001e-40	2
S100A6	0.737005	0.000633102	0.868611	3.22388e-05	2
SEMA7A	2.33427	3.47522e-12	5.4648	3.09557e-67	2
SLC2A1	0.711369	0.000858727	1.46785	1.16772e-13	2
SLIT3	-1.19191	0.00516589	1.89711	1.35064e-08	2
SOX9	1.38703	3.90769e-09	2.49037	6.6197e-29	2
SPHK1	1.32255	1.54705e-06	2.17377	4.95989e-17	2
SPOCK1	-1.2386	0.000387704	4.08269	1.34121e-51	2
SRC	0.840751	1.11145e-07	1.55721	2.19492e-25	2
TGFB2	1.04665	0.000160832	1.81135	3.58986e-12	2
THBD	1.52227	8.99291e-10	4.41732	1.74917e-82	2
TIMP3	1.11738	0.002272	2.72566	3.22088e-16	2
TP63	0.574507	0.00356254	2.3062	8.27123e-40	2
TYRO3	0.662885	0.00807019	1.11724	1.10886e-06	2
VCAN	-2.66037	1.2536e-27	3.62193	5.06112e-56	2
VIM	-1.34115	5.97399e-07	3.09096	4.25144e-39	2
ZYX	0.966463	2.62132e-06	1.76639	8.87065e-20	2
ABCC3	1.12295	1.80954e-08	0.667642	0.00124317	3
ACTN4	0.704632	0.00121151	0.739554	0.000521152	3
ADAM10	0.503271	0.000313468	0.457005	0.000997177	3
ADAM17	0.905447	2.37075e-06	1.04765	2.13749e-08	3
ADM	2.07462	2.16705e-19	1.43967	6.46766e-10	3
AGR2	1.18237	8.81708e-07	-2.13728	1.20952e-20	3
ALDOB	1.84977	7.02999e-05	1.48137	0.00156822	3
ARHGEF12	0.59151	0.00111047	0.691146	8.30746e-05	3
ARHGEF2	0.924355	3.43137e-14	0.401811	0.00185056	3
BMP4	1.64305	9.07771e-09	1.98034	7.43196e-13	3
CAV1	1.25222	0.00138689	1.42841	0.000162174	3
CCND1	1.41314	3.6086e-10	1.26868	1.55717e-08	3
CD274	2.3553	4.69765e-24	1.2531	2.8381e-07	3
CDH1	0.605875	0.00622447	0.721739	0.000724003	3
CEACAM1	2.23506	1.426e-24	0.933963	5.42974e-05	3
CLDN4	0.932269	4.56912e-06	0.968873	1.32888e-06	3
CXCL16	1.46711	5.38635e-10	0.980712	4.83247e-05	3
CYR61	1.94768	6.99736e-20	2.78184	6.55441e-42	3
DAB2IP	0.989352	7.75805e-11	1.00956	1.4494e-11	3
EHD1	0.711422	0.000136541	0.678095	0.000229409	3
EHD2	1.10231	0.000321799	1.55174	1.15711e-07	3
ERRFI1	1.22683	6.57355e-09	0.942334	1.01026e-05	3
ETS2	0.998266	3.48129e-05	1.25657	7.24976e-08	3
F3	0.759048	0.00880711	0.775474	0.00634314	3
FHL2	1.59515	1.23139e-14	2.09615	7.75506e-26	3
FMR1	0.45516	0.00020482	0.342993	0.00573742	3
FOSL1	2.45318	1.0283e-08	1.79318	3.93472e-05	3
FOXJ2	0.640052	1.24533e-05	0.549717	0.000159077	3
FOXQ1	1.69034	2.63394e-15	0.889185	5.9617e-05	3
GATA3	1.6908	1.53645e-06	2.2726	5.34929e-12	3
GATA6	1.03409	4.59671e-06	1.35747	3.26713e-10	3
HBEGF	2.6389	1.0068e-14	1.90136	3.35388e-08	3
HDAC9	2.18292	4.38249e-27	0.66885	0.00235524	3
ID1	1.96516	1.07018e-21	2.50907	3.97567e-36	3
IGFBP3	1.49555	2.52693e-09	-0.792439	0.00263202	3
IGSF8	0.778912	1.41233e-06	0.890894	1.18688e-08	3
IL18	0.734087	0.00318068	0.846305	0.000406334	3
ILK	0.4444	0.00366834	0.584586	5.55065e-05	3
ITGA6	1.09858	0.000353396	0.979277	0.00141385	3
JAK3	0.721129	0.007419	0.919459	0.000274506	3
KLF6	0.939106	1.50032e-06	0.811767	3.18067e-05	3
KRT7	1.23037	5.28148e-05	2.01802	2.75687e-12	3
LCN2	1.19144	8.5856e-05	-0.832647	0.00755621	3
MACC1	1.2829	0.000143156	1.20901	0.000303706	3
MAP2K1	0.881057	2.76529e-05	0.611707	0.00451462	3
MCL1	0.799497	3.77437e-05	0.655741	0.000783939	3
MET	1.2864	1.72352e-10	0.824887	6.32145e-05	3
MGAT3	1.29494	0.000103742	-1.14387	0.000751209	3
MICAL2	1.39483	1.99017e-07	1.75851	1.31143e-11	3
MITF	0.677812	0.00140968	-0.593711	0.00544341	3
MST1R	0.865195	2.0621e-08	0.43894	0.00708239	3
MUC1	0.827791	2.52376e-09	-0.488075	0.000704831	3
MYD88	1.46297	4.72475e-17	1.0893	4.56856e-10	3
NDRG1	2.21293	2.50136e-12	2.38618	1.36941e-14	3
NF1	0.44124	0.00214085	0.396908	0.00555252	3
NRP2	0.691612	0.00193617	0.981697	3.59281e-06	3
PEG10	1.64213	2.26064e-10	-1.19747	7.83113e-06	3
PGF	1.92506	0.000926425	1.83455	0.00142665	3
PHLDA1	2.35753	1.7779e-15	1.58149	1.39257e-07	3
PHLDA2	1.35459	0.00199594	1.74886	2.90559e-05	3
PIK3CA	0.486198	0.00735922	0.564873	0.00120733	3
PITPNM3	1.03299	6.73047e-10	0.536336	0.00224329	3
PLAUR	2.311	3.28851e-05	3.00392	2.2366e-08	3
PLS3	1.2371	2.01046e-05	1.51122	8.10397e-08	3
PRRX2	1.3814	6.52611e-06	1.67827	1.16549e-08	3
PRSS8	1.96442	1.88867e-11	0.899037	0.00373148	3
PTP4A3	0.831697	0.000997844	-0.861657	0.00137616	3
PTPN14	0.739823	0.000185958	0.881572	4.3865e-06	3
QKI	0.832387	3.80435e-09	0.944825	7.13787e-12	3
RAB43	0.928145	0.000106114	0.75942	0.00144564	3
RHOB	0.717528	0.000433517	0.677336	0.000793581	3
RHOC	0.713903	9.06684e-06	0.966725	4.03367e-10	3
RHOG	0.79857	0.000399705	0.851341	9.78111e-05	3
SDC1	1.45831	8.0866e-11	1.37397	6.36466e-10	3
SHC1	0.984915	3.74748e-06	1.25834	1.03174e-09	3
SMAD3	0.523889	0.000791157	0.68935	4.0048e-06	3
SOD2	0.4863	0.00258031	0.577276	0.000199356	3
SPDEF	1.02866	7.89583e-07	-1.69001	1.07255e-16	3
ST14	0.980129	4.76065e-05	1.04252	1.03713e-05	3
ST6GAL1	0.845623	5.57318e-12	0.550158	1.09272e-05	3
TBK1	0.502718	2.11899e-05	0.326719	0.00712632	3
TGFB3	2.37135	2.87986e-29	0.813089	0.000358598	3
TGFBR2	0.526905	0.00010239	0.396585	0.00394356	3
TIAM1	1.05484	1.99865e-08	1.08842	3.79361e-09	3
TIMP1	1.7603	3.24696e-09	1.54121	2.09113e-07	3
TIMP2	2.59718	7.60485e-22	3.11812	3.30699e-32	3
TJP1	0.811395	1.03432e-05	0.808848	8.56375e-06	3
TLE4	0.784055	1.93469e-11	0.45626	0.000146234	3
TMPRSS4	1.27113	1.70661e-17	1.56843	3.73564e-27	3
TNFSF10	1.62386	1.26545e-20	1.11343	2.47043e-10	3
TP53BP2	0.458653	0.005298	0.449279	0.00546533	3
TPBG	1.18176	1.00021e-07	1.13169	2.63832e-07	3
TUFT1	0.709573	0.000161583	0.754677	3.79688e-05	3
XBP1	0.635803	0.00156747	-1.4159	2.27707e-14	3
YAP1	0.523036	0.000867336	0.537224	0.000487674	3
YWHAG	0.579005	0.00435089	0.740938	0.000134641	3
