# Supplementary material for: Respiratory Syncytial Virus Infection Does Not Induce Epithelial-Mesenchymal Transition
Source: J Virol. 2023 Jun 20;97(7):e00394-23. doi: 10.1128/jvi.00394-23 (PMC10373540; doi:10.1128/jvi.00394-23)
Supplement: Supplemental file 9 — Table S9. Download jvi.00394-23-s0010.xlsx, XLSX file, 0.1 MB [file jvi.00394-23-s0010.xlsx]

## Sheet: Cluster 1
Table S9_EMT_Cluster1 GOC
Annotation Cluster 1	Enrichment Score: 2.55109670982642
Term	Annotated	Significant	Pvalue	Padj	GeneID
positive regulation of cell differentiation	1034	11	8.06e-07	0.000565944	APBB1,BDNF,ELL3,FGFR1,IGF1,MYB,PARP1,PIN1,SFRP2,SOX5,TP73
positive regulation of developmental process	1467	12	3.55e-06	0.000940275	APBB1,BDNF,ELL3,FGFR1,IGF1,MYB,PARP1,PIN1,SFRP2,SOX5,TP53BP1,TP73
positive regulation of nitrogen compound metabolic process	3196	17	5.54e-06	0.000975427	APBB1,BDNF,CIRBP,CPEB1,ELL3,FGFR1,IGF1,MYB,PARP1,PIM2,PIN1,SFRP2,SKP2,SOX5,TET1,TP53BP1,TP73
regulation of apoptotic signaling pathway	413	7	5.98e-06	0.000975427	BDNF,ELL3,FGFR1,IGF1,PARP1,SFRP2,TP73
regulation of apoptotic process	1592	12	8.28e-06	0.00114174	APBB1,BDNF,ELL3,FGFR1,IGF1,MYB,PARP1,PIM2,PIN1,SFRP2,SKP2,TP73
regulation of programmed cell death	1617	12	9.72e-06	0.00114458	APBB1,BDNF,ELL3,FGFR1,IGF1,MYB,PARP1,PIM2,PIN1,SFRP2,SKP2,TP73
positive regulation of cellular metabolic process	3382	17	1.22e-05	0.00122972	APBB1,BDNF,CIRBP,CPEB1,ELL3,FGFR1,IGF1,MYB,PARP1,PIM2,PIN1,SFRP2,SKP2,SOX5,TET1,TP53BP1,TP73
regulation of cell death	1748	12	2.15e-05	0.00189714	APBB1,BDNF,ELL3,FGFR1,IGF1,MYB,PARP1,PIM2,PIN1,SFRP2,SKP2,TP73
positive regulation of macromolecule metabolic process	3574	17	2.6e-05	0.00211767	APBB1,BDNF,CIRBP,CPEB1,ELL3,FGFR1,IGF1,MYB,PARP1,PIM2,PIN1,SFRP2,SKP2,SOX5,TET1,TP53BP1,TP73
regulation of developmental growth	353	6	2.97e-05	0.0022503	BDNF,FGFR1,IGF1,PIN1,SFRP2,TP73
positive regulation of multicellular organismal process	1844	12	3.67e-05	0.00251249	APBB1,BDNF,ELL3,FGFR1,IGF1,MYB,PARP1,PIN1,SFRP2,SOX5,TP53BP1,TP73
stem cell proliferation	128	4	7.1e-05	0.00320362	BDNF,FGFR1,SFRP2,SOX5
apoptotic signaling pathway	612	7	7.48e-05	0.00323646	BDNF,ELL3,FGFR1,IGF1,PARP1,SFRP2,TP73
positive regulation of metabolic process	3880	17	7.82e-05	0.00327859	APBB1,BDNF,CIRBP,CPEB1,ELL3,FGFR1,IGF1,MYB,PARP1,PIM2,PIN1,SFRP2,SKP2,SOX5,TET1,TP53BP1,TP73
apoptotic process	1996	12	8.04e-05	0.00327859	APBB1,BDNF,ELL3,FGFR1,IGF1,MYB,PARP1,PIM2,PIN1,SFRP2,SKP2,TP73
positive regulation of growth	274	5	0.00010598	0.00382661	BDNF,FGFR1,IGF1,PIN1,SFRP2
regulation of growth	686	7	0.000152444	0.0044489	APBB1,BDNF,FGFR1,IGF1,PIN1,SFRP2,TP73
programmed cell death	2139	12	0.00015743	0.0044489	APBB1,BDNF,ELL3,FGFR1,IGF1,MYB,PARP1,PIM2,PIN1,SFRP2,SKP2,TP73
positive regulation of cell growth	171	4	0.000217168	0.00535343	BDNF,IGF1,PIN1,SFRP2
positive regulation of binding	174	4	0.000232099	0.00535485	BDNF,IGF1,PARP1,PIN1
positive regulation of protein modification process	1262	9	0.000231845	0.00535485	BDNF,FGFR1,IGF1,MYB,PIN1,SFRP2,SKP2,TET1,TP73
cell death	2281	12	0.000290489	0.00622056	APBB1,BDNF,ELL3,FGFR1,IGF1,MYB,PARP1,PIM2,PIN1,SFRP2,SKP2,TP73
regulation of cell differentiation	1947	11	0.000308767	0.00641751	APBB1,BDNF,ELL3,FGFR1,IGF1,MYB,PARP1,PIN1,SFRP2,SOX5,TP73
positive regulation of developmental growth	187	4	0.000305464	0.00641751	BDNF,FGFR1,IGF1,PIN1
cellular response to endogenous stimulus	1406	9	0.000517277	0.0084356	BDNF,CPEB1,FGFR1,IGF1,PARP1,PIN1,SFRP2,SKP2,SOX5
positive regulation of response to stimulus	2465	12	0.000598869	0.00906858	APBB1,BDNF,FGFR1,IGF1,MYB,PARP1,PIM2,PIN1,SFRP2,SKP2,TP53BP1,TP73
Annotation Cluster 2	Enrichment Score: 2.48085526561834
Term	Annotated	Significant	Pvalue	Padj	GeneID
regulation of cell cycle	1227	11	4.3e-06	0.000975427	APBB1,CDKL2,FGFR1,IGF1,PIM2,PIN1,SKP2,STK33,TP53BP1,TP73,TRIM37
positive regulation of cell development	570	8	4.71e-06	0.000975427	APBB1,BDNF,ELL3,FGFR1,IGF1,MYB,PIN1,TP73
negative regulation of nitrogen compound metabolic process	2572	15	9.16e-06	0.00114174	APBB1,CBY1,CIRBP,CPEB1,FGFR1,IGF1,MYB,PARP1,PEBP1,PIN1,SFRP2,SOX5,TET1,TP53BP1,TRIM37
regulation of cardiac muscle tissue growth	80	4	1.12e-05	0.0011847	FGFR1,IGF1,PIN1,TP73
regulation of heart growth	87	4	1.56e-05	0.00143658	FGFR1,IGF1,PIN1,TP73
negative regulation of cellular metabolic process	2775	15	2.33e-05	0.00197916	APBB1,CBY1,CIRBP,CPEB1,FGFR1,IGF1,MYB,PARP1,PEBP1,PIN1,SFRP2,SOX5,TET1,TP53BP1,TRIM37
regulation of cardiac muscle tissue development	102	4	2.92e-05	0.0022503	FGFR1,IGF1,PIN1,TP73
regulation of cell development	983	9	3.39e-05	0.00247457	APBB1,BDNF,ELL3,FGFR1,IGF1,MYB,PIN1,SFRP2,TP73
cardiac muscle tissue growth	107	4	3.53e-05	0.00249143	FGFR1,IGF1,PIN1,TP73
cell cycle	1882	12	4.5e-05	0.00262982	APBB1,CDKL2,FGFR1,IGF1,MYB,PIM2,PIN1,SKP2,STK33,TP53BP1,TP73,TRIM37
regulation of organ growth	116	4	4.84e-05	0.00262982	FGFR1,IGF1,PIN1,TP73
heart growth	115	4	4.68e-05	0.00262982	FGFR1,IGF1,PIN1,TP73
cardiac muscle tissue development	231	5	4.73e-05	0.00262982	CBY1,FGFR1,IGF1,PIN1,TP73
muscle cell proliferation	244	5	6.13e-05	0.00289709	FGFR1,IGF1,MYB,SKP2,TP73
cell population proliferation	2047	12	0.000102883	0.00382661	BDNF,ELL3,FGFR1,IGF1,KCNH1,MYB,PIM2,SFRP2,SKP2,SOX5,TET1,TP73
regulation of cell population proliferation	1766	11	0.000129712	0.0042967	BDNF,ELL3,FGFR1,IGF1,KCNH1,MYB,PIM2,SFRP2,SKP2,TET1,TP73
regulation of muscle tissue development	156	4	0.000152696	0.0044489	FGFR1,IGF1,PIN1,TP73
regulation of striated muscle tissue development	153	4	0.000141698	0.0044489	FGFR1,IGF1,PIN1,TP73
regulation of muscle organ development	157	4	0.000156496	0.0044489	FGFR1,IGF1,PIN1,TP73
organ growth	191	4	0.000331045	0.00662091	FGFR1,IGF1,PIN1,TP73
positive regulation of cellular protein metabolic process	1646	10	0.000354205	0.00676501	BDNF,CIRBP,FGFR1,IGF1,MYB,PIN1,SFRP2,SKP2,TET1,TP73
mitotic cell cycle	1053	8	0.000364336	0.00689637	FGFR1,IGF1,MYB,PIM2,PIN1,SKP2,STK33,TP73
regulation of cellular metabolic process	6387	21	0.000445015	0.00756542	APBB1,BDNF,CBY1,CIRBP,CPEB1,ELL3,FGFR1,IFT88,IGF1,MYB,PARP1,PEBP1,PIM2,PIN1,SFRP2,SKP2,SOX5,TET1,TP53BP1,TP73,TRIM37
heart development	589	6	0.000487102	0.00813115	CBY1,FGFR1,IGF1,PIN1,SFRP2,TP73
positive regulation of protein metabolic process	1724	10	0.000513805	0.0084356	BDNF,CIRBP,FGFR1,IGF1,MYB,PIN1,SFRP2,SKP2,TET1,TP73
regulation of cellular component organization	2429	12	0.000522822	0.00846093	APBB1,BDNF,FGFR1,IFT88,IGF1,MYB,PARP1,PIN1,SFRP2,TET1,TP73,TRIM37
striated muscle tissue development	389	5	0.000535754	0.00851855	CBY1,FGFR1,IGF1,PIN1,TP73
regulation of neurogenesis	845	7	0.000542455	0.00851855	APBB1,BDNF,ELL3,FGFR1,MYB,SFRP2,TP73
cell cycle process	1422	9	0.00056197	0.00872726	APBB1,FGFR1,IGF1,PIM2,PIN1,SKP2,STK33,TP73,TRIM37
regulation of nitrogen compound metabolic process	5980	20	0.000577527	0.00880832	APBB1,BDNF,CBY1,CIRBP,CPEB1,ELL3,FGFR1,IGF1,MYB,PARP1,PEBP1,PIM2,PIN1,SFRP2,SKP2,SOX5,TET1,TP53BP1,TP73,TRIM37
muscle tissue development	409	5	0.000672358	0.00976301	CBY1,FGFR1,IGF1,PIN1,TP73
regulation of protein metabolic process	2891	13	0.000696188	0.00996343	APBB1,BDNF,CIRBP,CPEB1,FGFR1,IGF1,MYB,PEBP1,PIN1,SFRP2,SKP2,TET1,TP73
Annotation Cluster 3	Enrichment Score: 2.47556679300879
Term	Annotated	Significant	Pvalue	Padj	GeneID
positive regulation of nucleobase-containing compound metabolic process	1863	14	1.07e-06	0.000565944	APBB1,CIRBP,CPEB1,ELL3,IGF1,MYB,PARP1,PIM2,PIN1,SFRP2,SOX5,TET1,TP53BP1,TP73
positive regulation of macromolecule biosynthetic process	1841	14	9.24e-07	0.000565944	APBB1,CIRBP,ELL3,FGFR1,IGF1,MYB,PARP1,PIM2,PIN1,SFRP2,SOX5,TET1,TP53BP1,TP73
positive regulation of RNA metabolic process	1692	14	3.29e-07	0.000565944	APBB1,CIRBP,CPEB1,ELL3,IGF1,MYB,PARP1,PIM2,PIN1,SFRP2,SOX5,TET1,TP53BP1,TP73
positive regulation of cellular biosynthetic process	1955	14	1.91e-06	0.000810711	APBB1,CIRBP,ELL3,FGFR1,IGF1,MYB,PARP1,PIM2,PIN1,SFRP2,SOX5,TET1,TP53BP1,TP73
positive regulation of biosynthetic process	1991	14	2.38e-06	0.00084115	APBB1,CIRBP,ELL3,FGFR1,IGF1,MYB,PARP1,PIM2,PIN1,SFRP2,SOX5,TET1,TP53BP1,TP73
positive regulation of transcription by RNA polymerase II	1199	11	3.44e-06	0.000940275	APBB1,ELL3,IGF1,MYB,PARP1,PIN1,SFRP2,SOX5,TET1,TP53BP1,TP73
positive regulation of transcription, DNA-templated	1524	12	5.28e-06	0.000975427	APBB1,ELL3,IGF1,MYB,PARP1,PIM2,PIN1,SFRP2,SOX5,TET1,TP53BP1,TP73
positive regulation of RNA biosynthetic process	1602	12	8.83e-06	0.00114174	APBB1,ELL3,IGF1,MYB,PARP1,PIM2,PIN1,SFRP2,SOX5,TET1,TP53BP1,TP73
positive regulation of nucleic acid-templated transcription	1601	12	8.77e-06	0.00114174	APBB1,ELL3,IGF1,MYB,PARP1,PIM2,PIN1,SFRP2,SOX5,TET1,TP53BP1,TP73
negative regulation of biological process	6078	23	1.12e-05	0.0011847	ALDH1A1,APBB1,BDNF,CBY1,CIRBP,CPEB1,ELL3,FGFR1,H19,IGF1,MYB,NUCB2,PARP1,PEBP1,PIM2,PIN1,SFRP2,SOX5,STK33,TET1,TP53BP1,TP73,TRIM37
positive regulation of gene expression	2313	14	1.4e-05	0.0013471	APBB1,CIRBP,CPEB1,ELL3,IGF1,MYB,PARP1,PIM2,PIN1,SFRP2,SOX5,TET1,TP53BP1,TP73
regulation of response to DNA damage stimulus	226	5	4.26e-05	0.00262982	APBB1,ELL3,PARP1,SFRP2,TP53BP1
negative regulation of nucleobase-containing compound metabolic process	1568	11	4.38e-05	0.00262982	APBB1,CBY1,CIRBP,FGFR1,MYB,PARP1,SFRP2,SOX5,TET1,TP53BP1,TRIM37
negative regulation of cellular macromolecule biosynthetic process	1602	11	5.34e-05	0.00276172	APBB1,CBY1,CIRBP,CPEB1,FGFR1,MYB,PARP1,SFRP2,SOX5,TET1,TRIM37
regulation of RNA metabolic process	3807	17	6.08e-05	0.00289709	APBB1,CBY1,CIRBP,CPEB1,ELL3,FGFR1,IGF1,MYB,PARP1,PIM2,PIN1,SFRP2,SOX5,TET1,TP53BP1,TP73,TRIM37
negative regulation of cellular process	5131	20	5.75e-05	0.00289709	APBB1,BDNF,CBY1,CIRBP,CPEB1,ELL3,FGFR1,IGF1,MYB,PARP1,PEBP1,PIM2,PIN1,SFRP2,SOX5,STK33,TET1,TP53BP1,TP73,TRIM37
negative regulation of metabolic process	3818	17	6.32e-05	0.00291123	ALDH1A1,APBB1,CBY1,CIRBP,CPEB1,FGFR1,H19,IGF1,MYB,PARP1,PEBP1,PIN1,SFRP2,SOX5,TET1,TP53BP1,TRIM37
negative regulation of macromolecule biosynthetic process	1659	11	7.36e-05	0.00323646	APBB1,CBY1,CIRBP,CPEB1,FGFR1,MYB,PARP1,SFRP2,SOX5,TET1,TRIM37
negative regulation of gene expression	2766	14	0.000106495	0.00382661	APBB1,CBY1,CIRBP,CPEB1,FGFR1,H19,IGF1,MYB,PARP1,PIN1,SFRP2,SOX5,TET1,TRIM37
negative regulation of cellular biosynthetic process	1724	11	0.000104381	0.00382661	APBB1,CBY1,CIRBP,CPEB1,FGFR1,MYB,PARP1,SFRP2,SOX5,TET1,TRIM37
cellular developmental process	4429	18	0.000113133	0.00394225	APBB1,BDNF,CBY1,ELL3,FGFR1,HOOK1,IFT88,IGF1,KCNH1,MSI2,MYB,NUBPL,PARP1,PIN1,SFRP2,SOX5,TET1,TP73
regulation of cellular macromolecule biosynthetic process	3991	17	0.000113433	0.00394225	APBB1,CBY1,CIRBP,CPEB1,ELL3,FGFR1,IGF1,MYB,PARP1,PIM2,PIN1,SFRP2,SOX5,TET1,TP53BP1,TP73,TRIM37
negative regulation of macromolecule metabolic process	3578	16	0.000116626	0.00398787	APBB1,CBY1,CIRBP,CPEB1,FGFR1,H19,IGF1,MYB,PARP1,PEBP1,PIN1,SFRP2,SOX5,TET1,TP53BP1,TRIM37
negative regulation of biosynthetic process	1755	11	0.000122614	0.00412604	APBB1,CBY1,CIRBP,CPEB1,FGFR1,MYB,PARP1,SFRP2,SOX5,TET1,TRIM37
negative regulation of RNA metabolic process	1465	10	0.000136271	0.00444454	APBB1,CBY1,CIRBP,FGFR1,MYB,PARP1,SFRP2,SOX5,TET1,TRIM37
regulation of nucleobase-containing compound metabolic process	4075	17	0.000148878	0.0044489	APBB1,CBY1,CIRBP,CPEB1,ELL3,FGFR1,IGF1,MYB,PARP1,PIM2,PIN1,SFRP2,SOX5,TET1,TP53BP1,TP73,TRIM37
regulation of macromolecule biosynthetic process	4094	17	0.000158152	0.0044489	APBB1,CBY1,CIRBP,CPEB1,ELL3,FGFR1,IGF1,MYB,PARP1,PIM2,PIN1,SFRP2,SOX5,TET1,TP53BP1,TP73,TRIM37
positive regulation of neurogenesis	485	6	0.000171788	0.00455485	APBB1,BDNF,ELL3,FGFR1,MYB,TP73
regulation of transcription by RNA polymerase II	2545	13	0.000194462	0.00496697	APBB1,ELL3,FGFR1,IGF1,MYB,PARP1,PIN1,SFRP2,SOX5,TET1,TP53BP1,TP73,TRIM37
cell development	2208	12	0.000213363	0.00532152	APBB1,BDNF,ELL3,FGFR1,HOOK1,IFT88,IGF1,MSI2,MYB,PIN1,SFRP2,TP73
generation of neurons	1570	10	0.000241162	0.00549747	APBB1,BDNF,ELL3,FGFR1,IFT88,MYB,PIN1,SFRP2,SOX5,TP73
regulation of cellular biosynthetic process	4255	17	0.000259937	0.00582402	APBB1,CBY1,CIRBP,CPEB1,ELL3,FGFR1,IGF1,MYB,PARP1,PIM2,PIN1,SFRP2,SOX5,TET1,TP53BP1,TP73,TRIM37
regulation of transcription, DNA-templated	3467	15	0.000322655	0.0065772	APBB1,CBY1,ELL3,FGFR1,IGF1,MYB,PARP1,PIM2,PIN1,SFRP2,SOX5,TET1,TP53BP1,TP73,TRIM37
negative regulation of transcription, DNA-templated	1321	9	0.000326306	0.00658828	APBB1,CBY1,FGFR1,MYB,PARP1,SFRP2,SOX5,TET1,TRIM37
transcription by RNA polymerase II	2689	13	0.00033958	0.00664804	APBB1,ELL3,FGFR1,IGF1,MYB,PARP1,PIN1,SFRP2,SOX5,TET1,TP53BP1,TP73,TRIM37
regulation of biosynthetic process	4342	17	0.000336317	0.00664804	APBB1,CBY1,CIRBP,CPEB1,ELL3,FGFR1,IGF1,MYB,PARP1,PIM2,PIN1,SFRP2,SOX5,TET1,TP53BP1,TP73,TRIM37
cell differentiation	4349	17	0.000343251	0.00664804	APBB1,BDNF,CBY1,ELL3,FGFR1,HOOK1,IFT88,IGF1,KCNH1,MSI2,MYB,PARP1,PIN1,SFRP2,SOX5,TET1,TP73
positive regulation of nervous system development	552	6	0.000344945	0.00664804	APBB1,BDNF,ELL3,FGFR1,MYB,TP73
negative regulation of nucleic acid-templated transcription	1364	9	0.000413787	0.00731024	APBB1,CBY1,FGFR1,MYB,PARP1,SFRP2,SOX5,TET1,TRIM37
neurogenesis	1674	10	0.000405826	0.00731024	APBB1,BDNF,ELL3,FGFR1,IFT88,MYB,PIN1,SFRP2,SOX5,TP73
regulation of RNA biosynthetic process	3536	15	0.000403237	0.00731024	APBB1,CBY1,ELL3,FGFR1,IGF1,MYB,PARP1,PIM2,PIN1,SFRP2,SOX5,TET1,TP53BP1,TP73,TRIM37
regulation of nucleic acid-templated transcription	3531	15	0.000396856	0.00731024	APBB1,CBY1,ELL3,FGFR1,IGF1,MYB,PARP1,PIM2,PIN1,SFRP2,SOX5,TET1,TP53BP1,TP73,TRIM37
negative regulation of RNA biosynthetic process	1366	9	0.000418289	0.00732871	APBB1,CBY1,FGFR1,MYB,PARP1,SFRP2,SOX5,TET1,TRIM37
regulation of metabolic process	7553	23	0.000538368	0.00851855	ALDH1A1,APBB1,BDNF,CBY1,CIRBP,CPEB1,ELL3,FGFR1,H19,IFT88,IGF1,MYB,PARP1,PEBP1,PIM2,PIN1,SFRP2,SKP2,SOX5,TET1,TP53BP1,TP73,TRIM37
nervous system development	2449	12	0.000563978	0.00872726	APBB1,BDNF,ELL3,FGFR1,GJB1,IFT88,LRIG1,MYB,PIN1,SFRP2,SOX5,TP73
transcription, DNA-templated	3647	15	0.000570029	0.00875697	APBB1,CBY1,ELL3,FGFR1,IGF1,MYB,PARP1,PIM2,PIN1,SFRP2,SOX5,TET1,TP53BP1,TP73,TRIM37
cellular response to DNA damage stimulus	865	7	0.00062376	0.00924736	APBB1,ELL3,PARP1,SFRP2,STK33,TP53BP1,TP73
nucleic acid-templated transcription	3701	15	0.000670989	0.00976301	APBB1,CBY1,ELL3,FGFR1,IGF1,MYB,PARP1,PIM2,PIN1,SFRP2,SOX5,TET1,TP53BP1,TP73,TRIM37
RNA biosynthetic process	3714	15	0.000697501	0.00996343	APBB1,CBY1,ELL3,FGFR1,IGF1,MYB,PARP1,PIM2,PIN1,SFRP2,SOX5,TET1,TP53BP1,TP73,TRIM37
Annotation Cluster 4	Enrichment Score: 2.3914097054927
Term	Annotated	Significant	Pvalue	Padj	GeneID
positive regulation of cardiac muscle hypertrophy	40	3	4.61e-05	0.00262982	IGF1,PARP1,PIN1
positive regulation of muscle hypertrophy	41	3	4.97e-05	0.00263272	IGF1,PARP1,PIN1
positive regulation of cardiac muscle tissue growth	48	3	7.99e-05	0.00327859	FGFR1,IGF1,PIN1
positive regulation of heart growth	52	3	0.000101642	0.00382661	FGFR1,IGF1,PIN1
muscle structure development	681	7	0.000145694	0.0044489	BDNF,CBY1,FGFR1,IGF1,KCNH1,PIN1,TP73
striated muscle cell differentiation	295	5	0.000149763	0.0044489	BDNF,CBY1,IGF1,KCNH1,PIN1
neural precursor cell proliferation	154	4	0.000145298	0.0044489	BDNF,ELL3,FGFR1,SOX5
neuroblast proliferation	62	3	0.000171881	0.00455485	BDNF,FGFR1,SOX5
positive regulation of cardiac muscle tissue development	62	3	0.000171881	0.00455485	FGFR1,IGF1,PIN1
positive regulation of organ growth	63	3	0.00018026	0.00471793	FGFR1,IGF1,PIN1
mechanoreceptor differentiation	66	3	0.000206978	0.00522373	BDNF,FGFR1,IFT88
positive regulation of cell growth involved in cardiac muscle cell development	14	2	0.000266477	0.00582402	IGF1,PIN1
negative regulation of amyloid-beta formation	14	2	0.000266477	0.00582402	IGF1,PIN1
regulation of cardiac muscle hypertrophy	73	3	0.000278985	0.00603519	IGF1,PARP1,PIN1
regulation of muscle hypertrophy	76	3	0.000314213	0.00646729	IGF1,PARP1,PIN1
negative regulation of amyloid precursor protein catabolic process	17	2	0.000396945	0.00731024	IGF1,PIN1
regulation of binding	367	5	0.000410897	0.00731024	BDNF,IGF1,PARP1,PIM2,PIN1
positive regulation of striated muscle tissue development	85	3	0.000436759	0.00752788	FGFR1,IGF1,PIN1
positive regulation of muscle organ development	85	3	0.000436759	0.00752788	FGFR1,IGF1,PIN1
positive regulation of muscle tissue development	86	3	0.000452008	0.00760521	FGFR1,IGF1,PIN1
muscle cell differentiation	390	5	0.000542038	0.00851855	BDNF,CBY1,IGF1,KCNH1,PIN1
Annotation Cluster 5	Enrichment Score: 2.33473751642973
Term	Annotated	Significant	Pvalue	Padj	GeneID
regulation of mesodermal cell fate specification	6	2	4.43e-05	0.00262982	FGFR1,SFRP2
stem cell division	44	3	6.15e-05	0.00289709	FGFR1,SFRP2,SOX5
regulation of mesodermal cell differentiation	9	2	0.000105998	0.00382661	FGFR1,SFRP2
regulation of mesoderm formation	11	2	0.000161587	0.0044489	FGFR1,SFRP2
mesodermal cell fate specification	13	2	0.000228659	0.00535485	FGFR1,SFRP2
regulation of cell fate specification	14	2	0.000266477	0.00582402	FGFR1,SFRP2
neuroblast division	15	2	0.000307137	0.00641751	FGFR1,SOX5
mesodermal cell fate commitment	18	2	0.000446074	0.00756542	FGFR1,SFRP2
regulation of mesoderm development	21	2	0.000610252	0.00911081	FGFR1,SFRP2

## Sheet: Cluster 2
Table S9_EMT_Cluster2 GOC
Annotation Cluster 1	Enrichment Score: 14.8770653824735
Term	Annotated	Significant	Pvalue	Padj	GeneID
anatomical structure morphogenesis	2812	50	8.66e-24	3.21e-20	ADAM12,AQP3,CARD10,CD151,COL8A2,CRYAB,CXCL8,DKK3,EDN1,EDNRA,EPHA4,EPHB2,ETS1,F2R,FBLN1,FERMT2,FLNA,FOXO1,FURIN,GRN,HSPB1,ID2,ITGA2,ITGA5,JAG1,JUN,JUNB,KRT17,LAMA1,LAMA5,LIF,MAP4K4,MAPK7,MMP13,MMP14,MMP9,NOTCH4,NTN4,POSTN,PPARGC1A,RUNX2,S100A6,SEMA7A,SLIT3,SOX9,SPHK1,SRC,TGFB2,TP63,TYRO3
anatomical structure development	6115	64	1.24e-20	1.54e-17	ADAM12,AQP3,BHLHE40,CARD10,CD151,CD24,CLDN1,COL8A2,CRYAB,CXCL8,DKK3,EDN1,EDNRA,EGR1,EPHA4,EPHB2,ETS1,F2R,FBLN1,FERMT1,FERMT2,FLNA,FOXO1,FSTL1,FURIN,GRN,HSPB1,ID2,IL17RD,ITGA2,ITGA5,JAG1,JARID2,JUN,JUNB,KRT17,LAMA1,LAMA5,LIF,LTBP1,MAP4K4,MAPK7,MMP13,MMP14,MMP9,NFKBIA,NOTCH4,NTN4,POSTN,PPARGC1A,RUNX2,S100A6,SEMA7A,SLC2A1,SLIT3,SOX9,SPHK1,SPOCK1,SRC,TGFB2,TP63,TYRO3,VCAN,VIM
system development	5045	59	2.81e-20	2.61e-17	ADAM12,AQP3,BHLHE40,CARD10,CD24,CLDN1,COL8A2,CRYAB,CXCL8,DKK3,EDN1,EDNRA,EGR1,EPHA4,EPHB2,ETS1,FERMT1,FLNA,FOXO1,FURIN,GRN,HSPB1,ID2,IL17RD,ITGA2,ITGA5,JAG1,JARID2,JUN,JUNB,KRT17,LAMA1,LAMA5,LIF,LTBP1,MAP4K4,MAPK7,MMP13,MMP14,MMP9,NFKBIA,NOTCH4,NTN4,POSTN,PPARGC1A,RUNX2,S100A6,SEMA7A,SLC2A1,SLIT3,SOX9,SPHK1,SPOCK1,SRC,TGFB2,TP63,TYRO3,VCAN,VIM
multicellular organism development	5618	61	1.06e-19	5.78e-17	ADAM12,AQP3,BHLHE40,CARD10,CD24,CLDN1,COL8A2,CRYAB,CXCL8,DKK3,EDN1,EDNRA,EGR1,EPHA4,EPHB2,ETS1,FBLN1,FERMT1,FLNA,FOXO1,FSTL1,FURIN,GRN,HSPB1,ID2,IL17RD,ITGA2,ITGA5,JAG1,JARID2,JUN,JUNB,KRT17,LAMA1,LAMA5,LIF,LTBP1,MAP4K4,MAPK7,MMP13,MMP14,MMP9,NFKBIA,NOTCH4,NTN4,POSTN,PPARGC1A,RUNX2,S100A6,SEMA7A,SLC2A1,SLIT3,SOX9,SPHK1,SPOCK1,SRC,TGFB2,TP63,TYRO3,VCAN,VIM
regulation of developmental process	2791	45	5.39e-19	1.43e-16	ADAM12,AQP3,BHLHE40,CARD10,CD24,CXCL8,EDN1,EGR1,EPHA4,EPHB2,ETS1,FBLN1,FERMT1,FERMT2,FLNA,FOXO1,GRN,HSPB1,ID2,IL17RD,ITGA5,JAG1,JARID2,JUN,KRT17,LAMA1,LAMA5,LIF,MAPK7,MMP14,MMP9,NFKBIA,NOTCH4,NTN4,POSTN,PPARGC1A,RUNX2,SEMA7A,SOX9,SPHK1,SPOCK1,SRC,TGFB2,TP63,VIM
multicellular organismal process	7970	69	6.58e-19	1.63e-16	ADAM12,AQP3,BHLHE40,CARD10,CD24,CLDN1,COL8A2,CRYAB,CXCL8,DKK3,EDN1,EDNRA,EGR1,EPHA4,EPHB2,ETS1,F2R,FBLN1,FERMT1,FLNA,FOXO1,FSTL1,FURIN,GLS,GRN,HSPB1,ID2,IL17RD,ITGA2,ITGA5,ITGB6,JAG1,JARID2,JUN,JUNB,KRT17,LAMA1,LAMA5,LIF,LIMA1,LTBP1,MAP4K4,MAPK7,MMP13,MMP14,MMP9,MUC4,NFKBIA,NOTCH4,NTN4,POSTN,PPARGC1A,RUNX2,S100A2,S100A6,SEMA7A,SLC2A1,SLIT3,SOX9,SPHK1,SPOCK1,SRC,TGFB2,THBD,TIMP3,TP63,TYRO3,VCAN,VIM
developmental process	6649	64	1.65e-18	3.82e-16	ADAM12,AQP3,BHLHE40,CARD10,CD151,CD24,CLDN1,COL8A2,CRYAB,CXCL8,DKK3,EDN1,EDNRA,EGR1,EPHA4,EPHB2,ETS1,F2R,FBLN1,FERMT1,FERMT2,FLNA,FOXO1,FSTL1,FURIN,GRN,HSPB1,ID2,IL17RD,ITGA2,ITGA5,JAG1,JARID2,JUN,JUNB,KRT17,LAMA1,LAMA5,LIF,LTBP1,MAP4K4,MAPK7,MMP13,MMP14,MMP9,NFKBIA,NOTCH4,NTN4,POSTN,PPARGC1A,RUNX2,S100A6,SEMA7A,SLC2A1,SLIT3,SOX9,SPHK1,SPOCK1,SRC,TGFB2,TP63,TYRO3,VCAN,VIM
tissue development	2107	38	4.62e-17	9.02e-15	AQP3,CD151,CD24,CLDN1,EDN1,EDNRA,EGR1,EPHA4,FERMT1,FLNA,FOXO1,FURIN,ID2,IL17RD,ITGA2,ITGA5,JAG1,JARID2,JUN,JUNB,KRT17,LAMA1,LAMA5,LIF,MMP13,MMP14,MMP9,NOTCH4,NTN4,POSTN,PPARGC1A,RUNX2,SEMA7A,SOX9,SRC,TGFB2,TP63,VIM
cell differentiation	4349	51	3.49e-16	5.39e-14	ADAM12,AQP3,BHLHE40,CD24,CLDN1,EDN1,EDNRA,EGR1,EPHA4,EPHB2,ETS1,FBLN1,FERMT2,FLNA,FOXO1,FSTL1,FURIN,GRN,ID2,IL17RD,ITGA2,ITGA5,JAG1,JARID2,JUN,JUNB,KRT17,LAMA1,LAMA5,LIF,MAP4K4,MAPK7,MMP14,MMP9,NFKBIA,NOTCH4,NTN4,POSTN,PPARGC1A,RUNX2,S100A6,SEMA7A,SLIT3,SOX9,SPOCK1,SRC,TGFB2,TP63,TYRO3,VCAN,VIM
animal organ development	3674	47	6.11e-16	9.06e-14	AQP3,CD24,CLDN1,COL8A2,CRYAB,CXCL8,DKK3,EDN1,EDNRA,EGR1,EPHA4,EPHB2,ETS1,FERMT1,FLNA,FOXO1,FURIN,ID2,IL17RD,ITGA2,JAG1,JARID2,JUN,JUNB,KRT17,LAMA1,LAMA5,LIF,LTBP1,MMP13,MMP14,MMP9,NFKBIA,NOTCH4,NTN4,PPARGC1A,RUNX2,SEMA7A,SLC2A1,SLIT3,SOX9,SPHK1,SRC,TGFB2,TP63,TYRO3,VIM
cellular developmental process	4429	51	7.76e-16	1.11e-13	ADAM12,AQP3,BHLHE40,CD24,CLDN1,EDN1,EDNRA,EGR1,EPHA4,EPHB2,ETS1,FBLN1,FERMT2,FLNA,FOXO1,FSTL1,FURIN,GRN,ID2,IL17RD,ITGA2,ITGA5,JAG1,JARID2,JUN,JUNB,KRT17,LAMA1,LAMA5,LIF,MAP4K4,MAPK7,MMP14,MMP9,NFKBIA,NOTCH4,NTN4,POSTN,PPARGC1A,RUNX2,S100A6,SEMA7A,SLIT3,SOX9,SPOCK1,SRC,TGFB2,TP63,TYRO3,VCAN,VIM
cell development	2208	32	1.84e-11	9.2e-10	BHLHE40,CLDN1,EDN1,EDNRA,EPHA4,EPHB2,FBLN1,FERMT2,FLNA,GRN,ID2,JAG1,JUN,LAMA1,LAMA5,LIF,MAP4K4,MAPK7,NOTCH4,NTN4,POSTN,RUNX2,S100A6,SEMA7A,SLIT3,SOX9,SPOCK1,SRC,TGFB2,TP63,TYRO3,VIM
Annotation Cluster 2	Enrichment Score: 13.7893966206286
Term	Annotated	Significant	Pvalue	Padj	GeneID
locomotion	2016	42	1.27e-21	2.37e-18	CARD10,CD151,CD24,CLDN1,CXCL8,EDN1,EPHA4,EPHB2,ETS1,F2R,FBLN1,FERMT1,FLNA,FSCN1,GRN,HSPB1,ID2,ITGA2,ITGA5,ITGB6,JAG1,JUN,LAMA1,LAMA5,LIMA1,MAP4K4,MAPK7,MMP14,MMP9,NTN4,POSTN,PPARGC1A,S100A2,SEMA7A,SLIT3,SOX9,SPHK1,SPOCK1,SRC,TGFB2,THBD,TYRO3
cell migration	1650	37	1.09e-19	5.78e-17	CARD10,CD151,CD24,CLDN1,CXCL8,EDN1,EPHA4,ETS1,F2R,FERMT1,FLNA,FSCN1,GRN,HSPB1,ITGA2,ITGA5,ITGB6,JAG1,JUN,LAMA1,LAMA5,LIMA1,MAP4K4,MMP14,MMP9,NTN4,POSTN,PPARGC1A,S100A2,SEMA7A,SOX9,SPHK1,SPOCK1,SRC,TGFB2,THBD,TYRO3
movement of cell or subcellular component	2298	42	1.88e-19	8.72e-17	CARD10,CD151,CD24,CLDN1,CXCL8,EDN1,EPHA4,EPHB2,ETS1,F2R,FBLN1,FERMT1,FLNA,FSCN1,GRN,HSPB1,ITGA2,ITGA5,ITGB6,JAG1,JUN,LAMA1,LAMA5,LIMA1,MAP4K4,MAPK7,MMP14,MMP9,NTN4,POSTN,PPARGC1A,S100A2,SEMA7A,SLIT3,SOX9,SPHK1,SPOCK1,SRC,TGFB2,THBD,TYRO3,VIM
localization of cell	1823	38	3.32e-19	9.75e-17	CARD10,CD151,CD24,CLDN1,CXCL8,EDN1,EPHA4,ETS1,F2R,FBLN1,FERMT1,FLNA,FSCN1,GRN,HSPB1,ITGA2,ITGA5,ITGB6,JAG1,JUN,LAMA1,LAMA5,LIMA1,MAP4K4,MMP14,MMP9,NTN4,POSTN,PPARGC1A,S100A2,SEMA7A,SOX9,SPHK1,SPOCK1,SRC,TGFB2,THBD,TYRO3
cell motility	1823	38	3.32e-19	9.75e-17	CARD10,CD151,CD24,CLDN1,CXCL8,EDN1,EPHA4,ETS1,F2R,FBLN1,FERMT1,FLNA,FSCN1,GRN,HSPB1,ITGA2,ITGA5,ITGB6,JAG1,JUN,LAMA1,LAMA5,LIMA1,MAP4K4,MMP14,MMP9,NTN4,POSTN,PPARGC1A,S100A2,SEMA7A,SOX9,SPHK1,SPOCK1,SRC,TGFB2,THBD,TYRO3
regulation of localization	2875	35	1.76e-10	7.19e-09	CARD10,CD151,CLDN1,CRYAB,CXCL8,EDN1,EDNRA,EPHB2,ETS1,F2R,FBLN1,FERMT1,FLNA,GRN,HSPB1,ITGA2,ITGA5,JAG1,JUN,LAMA1,LAMA5,LIF,MAP4K4,MMP14,MMP9,NFKBIA,POSTN,PPARGC1A,SEMA7A,SLC2A1,SOX9,SPHK1,SRC,TGFB2,TP63
localization	6865	52	1.35e-08	3.65e-07	AQP3,CARD10,CD151,CD24,CLDN1,CRYAB,CXCL8,EDN1,EDNRA,EPHA4,EPHB2,ETS1,F2R,FBLN1,FERMT1,FERMT2,FLNA,FSCN1,FURIN,GLS,GRN,HSPB1,ITGA2,ITGA5,ITGB6,JAG1,JUN,LAMA1,LAMA5,LIF,LIMA1,LTBP1,MAP4K4,MMP14,MMP9,NFKBIA,NTN4,POSTN,PPARGC1A,S100A2,S100A6,SEMA7A,SLC2A1,SOX9,SPHK1,SPOCK1,SRC,TGFB2,THBD,TIMP3,TP63,TYRO3
Annotation Cluster 3	Enrichment Score: 12.1642956486958
Term	Annotated	Significant	Pvalue	Padj	GeneID
response to organic substance	3385	49	3.41e-19	9.75e-17	AQP3,CD24,CLDN1,CRYAB,CXCL8,DKK3,EDN1,EGR1,EPHA4,ETS1,F2R,FERMT1,FERMT2,FLNA,FOXO1,FSCN1,FSTL1,FURIN,HSPB1,IL17RD,ITGA2,ITGA5,JAG1,JARID2,JUN,JUNB,LAMA5,LIF,LTBP1,MAPK7,MMP13,MMP14,MMP9,NFIL3,NFKBIA,POSTN,PPARGC1A,RUNX2,SLC2A1,SLIT3,SOX9,SPHK1,SRC,TGFB2,THBD,TIMP3,TP63,VIM,ZYX
cell surface receptor signaling pathway	3219	47	2.69e-18	5.88e-16	CD24,CXCL8,DKK3,EDN1,EGR1,EPHA4,EPHB2,F2R,FERMT1,FERMT2,FLNA,FOXO1,FSCN1,FSTL1,FURIN,HSPB1,IL17RD,ITGA2,ITGA5,ITGB6,JAG1,JUN,JUNB,LAMA1,LAMA5,LIF,LTBP1,MAPK7,MMP14,MMP9,MUC4,NFKBIA,NOTCH4,POSTN,PPARGC1A,RUNX2,SEMA7A,SLIT3,SOX9,SPHK1,SRC,TGFB2,TIMP3,TP63,TYRO3,VIM,ZYX
response to chemical	4785	54	7.65e-17	1.29e-14	AQP3,CD24,CLDN1,CRYAB,CXCL8,DKK3,EDN1,EGR1,EPHA4,EPHB2,ETS1,F2R,FERMT1,FERMT2,FLNA,FOXO1,FSCN1,FSTL1,FURIN,HSPB1,ID2,IL17RD,ITGA2,ITGA5,JAG1,JARID2,JUN,JUNB,LAMA1,LAMA5,LIF,LTBP1,MAPK7,MMP13,MMP14,MMP9,NFIL3,NFKBIA,NTN4,POSTN,PPARGC1A,RUNX2,SEMA7A,SLC2A1,SLIT3,SOX9,SPHK1,SRC,TGFB2,THBD,TIMP3,TP63,VIM,ZYX
cellular response to chemical stimulus	3371	44	6.13e-15	6.15e-13	AQP3,CD24,CLDN1,CXCL8,DKK3,EDN1,EGR1,EPHA4,ETS1,FERMT1,FERMT2,FLNA,FOXO1,FSCN1,FSTL1,FURIN,HSPB1,ID2,IL17RD,ITGA2,ITGA5,JARID2,JUN,JUNB,LAMA5,LIF,LTBP1,MAPK7,MMP9,NFIL3,NFKBIA,POSTN,PPARGC1A,RUNX2,SLC2A1,SLIT3,SOX9,SPHK1,SRC,TGFB2,TIMP3,TP63,VIM,ZYX
cellular response to organic substance	2756	40	7.99e-15	7.59e-13	CD24,CLDN1,CXCL8,DKK3,EDN1,EGR1,EPHA4,FERMT1,FERMT2,FLNA,FOXO1,FSCN1,FSTL1,FURIN,HSPB1,IL17RD,ITGA2,ITGA5,JARID2,JUN,JUNB,LAMA5,LIF,LTBP1,MAPK7,MMP9,NFIL3,NFKBIA,POSTN,PPARGC1A,RUNX2,SLIT3,SOX9,SPHK1,SRC,TGFB2,TIMP3,TP63,VIM,ZYX
response to endogenous stimulus	1662	31	5.68e-14	4.39e-12	CD24,CLDN1,CXCL8,DKK3,EDN1,EGR1,EPHA4,FERMT1,FERMT2,FLNA,FOXO1,FSTL1,FURIN,IL17RD,ITGA2,JUN,LTBP1,MAPK7,MMP14,POSTN,PPARGC1A,RUNX2,SLC2A1,SLIT3,SOX9,SRC,TGFB2,TIMP3,TP63,VIM,ZYX
cellular response to stimulus	7748	62	4.86e-13	3.28e-11	AQP3,CARD10,CD24,CLDN1,CRYAB,CXCL8,DKK3,EDN1,EDNRA,EGR1,EPHA4,EPHB2,ETS1,F2R,FBLN1,FERMT1,FERMT2,FLNA,FOXO1,FSCN1,FSTL1,FURIN,GRN,HSPB1,ID2,IL17RD,INPP4B,ITGA2,ITGA5,ITGB6,JAG1,JARID2,JUN,JUNB,LAMA1,LAMA5,LIF,LTBP1,MAP4K4,MAPK7,MMP14,MMP9,MUC4,NFIL3,NFKBIA,NOTCH4,POSTN,PPARGC1A,RUNX2,S100A6,SEMA7A,SLC2A1,SLIT3,SOX9,SPHK1,SRC,TGFB2,TIMP3,TP63,TYRO3,VIM,ZYX
response to cytokine	1227	26	7.02e-13	4.57e-11	CD24,CLDN1,CXCL8,EDN1,EGR1,ETS1,FOXO1,FSCN1,IL17RD,JARID2,JUNB,LAMA5,LIF,MAPK7,MMP9,NFIL3,NFKBIA,POSTN,PPARGC1A,SLIT3,SOX9,SPHK1,SRC,TIMP3,VIM,ZYX
response to stimulus	9398	67	1.6e-12	9.55e-11	AQP3,BHLHE40,CARD10,CD151,CD24,CLDN1,CRYAB,CXCL8,DKK3,EDN1,EDNRA,EGR1,EPHA4,EPHB2,ETS1,F2R,FBLN1,FERMT1,FERMT2,FLNA,FOXO1,FSCN1,FSTL1,FURIN,GRN,HSPB1,ID2,IL17RD,INPP4B,ITGA2,ITGA5,ITGB6,JAG1,JARID2,JUN,JUNB,LAMA1,LAMA5,LIF,LTBP1,MAP4K4,MAPK7,MMP13,MMP14,MMP9,MUC4,NFIL3,NFKBIA,NOTCH4,NTN4,POSTN,PPARGC1A,RUNX2,S100A6,SEMA7A,SLC2A1,SLIT3,SOX9,SPHK1,SRC,TGFB2,THBD,TIMP3,TP63,TYRO3,VIM,ZYX
cellular response to endogenous stimulus	1406	26	1.54e-11	7.93e-10	CLDN1,CXCL8,DKK3,EDN1,EGR1,EPHA4,FERMT1,FERMT2,FLNA,FOXO1,FSTL1,FURIN,IL17RD,JUN,LTBP1,MAPK7,POSTN,PPARGC1A,RUNX2,SLIT3,SOX9,SRC,TGFB2,TP63,VIM,ZYX
Annotation Cluster 4	Enrichment Score: 12.0373685863573
Term	Annotated	Significant	Pvalue	Padj	GeneID
regulation of multicellular organismal process	3402	50	4.94e-20	3.67e-17	ADAM12,AQP3,BHLHE40,CARD10,CD24,CXCL8,EDN1,EGR1,EPHA4,EPHB2,ETS1,F2R,FERMT1,FLNA,FOXO1,FURIN,GLS,GRN,HSPB1,ID2,IL17RD,ITGA2,ITGA5,ITGB6,JAG1,JARID2,JUN,KRT17,LAMA1,LAMA5,LIF,LTBP1,MAP4K4,MAPK7,MMP14,MMP9,NFKBIA,NOTCH4,NTN4,PPARGC1A,RUNX2,SEMA7A,SOX9,SPHK1,SPOCK1,SRC,TGFB2,THBD,TP63,VIM
regulation of multicellular organismal development	2231	40	4.88e-18	1.01e-15	ADAM12,AQP3,BHLHE40,CARD10,CD24,CXCL8,EDN1,EGR1,EPHA4,EPHB2,ETS1,FERMT1,FLNA,GRN,HSPB1,ID2,IL17RD,ITGA5,JAG1,JARID2,JUN,KRT17,LAMA1,LAMA5,LIF,MAPK7,MMP14,MMP9,NFKBIA,NOTCH4,NTN4,RUNX2,SEMA7A,SOX9,SPHK1,SPOCK1,SRC,TGFB2,TP63,VIM
tube development	1148	28	1.95e-15	2.58e-13	ADAM12,CARD10,CD24,COL8A2,CXCL8,EDN1,EDNRA,EPHA4,EPHB2,ETS1,GRN,HSPB1,ID2,ITGA5,JAG1,JUN,JUNB,LAMA1,LAMA5,LIF,MAPK7,MMP14,NOTCH4,SOX9,SPHK1,SRC,TGFB2,TP63
positive regulation of developmental process	1467	26	3.97e-11	1.84e-09	ADAM12,CD24,CXCL8,EDN1,EGR1,EPHA4,EPHB2,ETS1,FLNA,GRN,HSPB1,ID2,ITGA5,JAG1,JUN,KRT17,LIF,MMP14,PPARGC1A,RUNX2,SEMA7A,SOX9,SPHK1,SRC,TGFB2,TP63
positive regulation of macromolecule metabolic process	3574	39	2.15e-10	8.5e-09	CARD10,CD24,CXCL8,EDN1,EGR1,EPHA4,EPHB2,ETS1,F2R,FBLN1,FOXO1,FURIN,GRN,HSPB1,ID2,ITGA2,ITGA5,JAG1,JARID2,JUN,JUNB,KRT17,LIF,MAP4K4,MAPK7,MMP14,MMP9,NFIL3,NFKBIA,NOTCH4,PPARGC1A,RUNX2,SEMA7A,SOX9,SPHK1,SRC,TGFB2,TP63,VIM
regulation of cell differentiation	1947	28	7.1e-10	2.56e-08	AQP3,BHLHE40,CD24,EDN1,EPHA4,EPHB2,ETS1,FBLN1,FLNA,FOXO1,GRN,ID2,IL17RD,JAG1,JUN,LIF,MMP14,MMP9,NFKBIA,NOTCH4,POSTN,RUNX2,SEMA7A,SOX9,SPOCK1,TGFB2,TP63,VIM
Annotation Cluster 5	Enrichment Score: 10.72696324554
Term	Annotated	Significant	Pvalue	Padj	GeneID
regulation of response to stimulus	4403	49	2.45e-14	1.97e-12	CARD10,CD24,CLDN1,CRYAB,CXCL8,DKK3,EDN1,EGR1,EPHA4,EPHB2,ETS1,F2R,FBLN1,FERMT1,FLNA,FOXO1,FSTL1,FURIN,GRN,HSPB1,IL17RD,ITGA2,ITGA5,JAG1,JARID2,JUN,LIF,LTBP1,MAP4K4,MAPK7,MMP14,MMP9,MUC4,NFKBIA,NOTCH4,POSTN,PPARGC1A,RUNX2,SEMA7A,SLIT3,SOX9,SPHK1,SRC,TGFB2,THBD,TIMP3,TP63,TYRO3,ZYX
cell communication	6803	59	1.48e-13	1.06e-11	AQP3,CARD10,CD24,CRYAB,CXCL8,DKK3,EDN1,EDNRA,EGR1,EPHA4,EPHB2,F2R,FBLN1,FERMT1,FERMT2,FLNA,FOXO1,FSCN1,FSTL1,FURIN,GLS,GRN,HSPB1,IL17RD,INPP4B,ITGA2,ITGA5,ITGB6,JAG1,JUN,JUNB,LAMA1,LAMA5,LIF,LTBP1,MAP4K4,MAPK7,MMP14,MMP9,MUC4,NFKBIA,NOTCH4,NTN4,POSTN,PPARGC1A,RUNX2,S100A6,SEMA7A,SLC2A1,SLIT3,SOX9,SPHK1,SRC,TGFB2,TIMP3,TP63,TYRO3,VIM,ZYX
regulation of signal transduction	3218	41	2.63e-13	1.84e-11	CARD10,CD24,CXCL8,DKK3,EDN1,EGR1,EPHA4,EPHB2,F2R,FBLN1,FERMT1,FLNA,FOXO1,FSTL1,FURIN,HSPB1,IL17RD,ITGA5,JAG1,JUN,LIF,LTBP1,MAP4K4,MAPK7,MMP14,MMP9,MUC4,NFKBIA,NOTCH4,POSTN,PPARGC1A,RUNX2,SEMA7A,SLIT3,SOX9,SPHK1,SRC,TGFB2,TIMP3,TP63,TYRO3
regulation of cell communication	3631	43	5.55e-13	3.68e-11	CARD10,CD24,CXCL8,DKK3,EDN1,EGR1,EPHA4,EPHB2,F2R,FBLN1,FERMT1,FLNA,FOXO1,FSTL1,FURIN,HSPB1,IL17RD,ITGA2,ITGA5,JAG1,JUN,LIF,LTBP1,MAP4K4,MAPK7,MMP14,MMP9,MUC4,NFKBIA,NOTCH4,POSTN,PPARGC1A,RUNX2,SEMA7A,SLC2A1,SLIT3,SOX9,SPHK1,SRC,TGFB2,TIMP3,TP63,TYRO3
signaling	6784	58	7.67e-13	4.82e-11	CARD10,CD24,CRYAB,CXCL8,DKK3,EDN1,EDNRA,EGR1,EPHA4,EPHB2,F2R,FBLN1,FERMT1,FERMT2,FLNA,FOXO1,FSCN1,FSTL1,FURIN,GLS,GRN,HSPB1,IL17RD,INPP4B,ITGA2,ITGA5,ITGB6,JAG1,JUN,JUNB,LAMA1,LAMA5,LIF,LTBP1,MAP4K4,MAPK7,MMP14,MMP9,MUC4,NFKBIA,NOTCH4,NTN4,POSTN,PPARGC1A,RUNX2,S100A6,SEMA7A,SLC2A1,SLIT3,SOX9,SPHK1,SRC,TGFB2,TIMP3,TP63,TYRO3,VIM,ZYX
regulation of signaling	3671	43	8.2e-13	5.07e-11	CARD10,CD24,CXCL8,DKK3,EDN1,EGR1,EPHA4,EPHB2,F2R,FBLN1,FERMT1,FLNA,FOXO1,FSTL1,FURIN,HSPB1,IL17RD,ITGA2,ITGA5,JAG1,JUN,LIF,LTBP1,MAP4K4,MAPK7,MMP14,MMP9,MUC4,NFKBIA,NOTCH4,POSTN,PPARGC1A,RUNX2,SEMA7A,SLC2A1,SLIT3,SOX9,SPHK1,SRC,TGFB2,TIMP3,TP63,TYRO3
signal transduction	6272	55	3.28e-12	1.87e-10	CARD10,CD24,CRYAB,CXCL8,DKK3,EDN1,EDNRA,EGR1,EPHA4,EPHB2,F2R,FBLN1,FERMT1,FERMT2,FLNA,FOXO1,FSCN1,FSTL1,FURIN,GRN,HSPB1,IL17RD,INPP4B,ITGA2,ITGA5,ITGB6,JAG1,JUN,JUNB,LAMA1,LAMA5,LIF,LTBP1,MAP4K4,MAPK7,MMP14,MMP9,MUC4,NFKBIA,NOTCH4,POSTN,PPARGC1A,RUNX2,S100A6,SEMA7A,SLIT3,SOX9,SPHK1,SRC,TGFB2,TIMP3,TP63,TYRO3,VIM,ZYX
regulation of biological process	12364	71	9.12e-09	2.57e-07	ADAM12,AQP3,BHLHE40,CARD10,CD151,CD24,CLDN1,CRYAB,CXCL8,DKK3,EDN1,EDNRA,EGR1,EPHA4,EPHB2,ETS1,F2R,FBLN1,FERMT1,FERMT2,FLNA,FOXO1,FSCN1,FSTL1,FURIN,GLS,GRN,HSPB1,ID2,IL17RD,INPP4B,ITGA2,ITGA5,ITGB6,JAG1,JARID2,JUN,JUNB,KRT17,LAMA1,LAMA5,LIF,LIMA1,LTBP1,MAP4K4,MAPK7,MMP14,MMP9,MUC4,NFIL3,NFKBIA,NOTCH4,NTN4,POSTN,PPARGC1A,RUNX2,S100A6,SEMA7A,SLC2A1,SLIT3,SOX9,SPHK1,SPOCK1,SRC,TGFB2,THBD,TIMP3,TP63,T…
regulation of cellular process	11433	68	2.03e-08	5.27e-07	AQP3,BHLHE40,CARD10,CD151,CD24,CLDN1,CRYAB,CXCL8,DKK3,EDN1,EDNRA,EGR1,EPHA4,EPHB2,ETS1,F2R,FBLN1,FERMT1,FERMT2,FLNA,FOXO1,FSCN1,FSTL1,FURIN,GRN,HSPB1,ID2,IL17RD,INPP4B,ITGA2,ITGA5,ITGB6,JAG1,JARID2,JUN,JUNB,KRT17,LAMA1,LAMA5,LIF,LIMA1,LTBP1,MAP4K4,MAPK7,MMP14,MMP9,MUC4,NFIL3,NFKBIA,NOTCH4,POSTN,PPARGC1A,RUNX2,S100A6,SEMA7A,SLC2A1,SLIT3,SOX9,SPHK1,SPOCK1,SRC,TGFB2,THBD,TIMP3,TP63,TYRO3,VIM,ZYX
biological regulation	13030	71	2.28e-07	4.63e-06	ADAM12,AQP3,BHLHE40,CARD10,CD151,CD24,CLDN1,CRYAB,CXCL8,DKK3,EDN1,EDNRA,EGR1,EPHA4,EPHB2,ETS1,F2R,FBLN1,FERMT1,FERMT2,FLNA,FOXO1,FSCN1,FSTL1,FURIN,GLS,GRN,HSPB1,ID2,IL17RD,INPP4B,ITGA2,ITGA5,ITGB6,JAG1,JARID2,JUN,JUNB,KRT17,LAMA1,LAMA5,LIF,LIMA1,LTBP1,MAP4K4,MAPK7,MMP14,MMP9,MUC4,NFIL3,NFKBIA,NOTCH4,NTN4,POSTN,PPARGC1A,RUNX2,S100A6,SEMA7A,SLC2A1,SLIT3,SOX9,SPHK1,SPOCK1,SRC,TGFB2,THBD,TIMP3,TP63,T…
Annotation Cluster 6	Enrichment Score: 10.5049437790239
Term	Annotated	Significant	Pvalue	Padj	GeneID
regulation of cell motility	1058	27	2.41e-15	3.08e-13	CARD10,CD151,CLDN1,CXCL8,EDN1,ETS1,F2R,FBLN1,FLNA,GRN,HSPB1,ITGA2,ITGA5,JAG1,JUN,LAMA1,LAMA5,MAP4K4,MMP14,MMP9,POSTN,PPARGC1A,SEMA7A,SOX9,SPHK1,SRC,TGFB2
positive regulation of cell migration	567	21	4.7e-15	5.45e-13	CD151,CLDN1,CXCL8,EDN1,ETS1,F2R,FLNA,GRN,HSPB1,ITGA2,ITGA5,JUN,MAP4K4,MMP14,MMP9,POSTN,SEMA7A,SOX9,SPHK1,SRC,TGFB2
regulation of cell migration	994	26	5.18e-15	5.65e-13	CARD10,CD151,CLDN1,CXCL8,EDN1,ETS1,F2R,FLNA,GRN,HSPB1,ITGA2,ITGA5,JAG1,JUN,LAMA1,LAMA5,MAP4K4,MMP14,MMP9,POSTN,PPARGC1A,SEMA7A,SOX9,SPHK1,SRC,TGFB2
regulation of locomotion	1097	27	5.84e-15	6.02e-13	CARD10,CD151,CLDN1,CXCL8,EDN1,ETS1,F2R,FBLN1,FLNA,GRN,HSPB1,ITGA2,ITGA5,JAG1,JUN,LAMA1,LAMA5,MAP4K4,MMP14,MMP9,POSTN,PPARGC1A,SEMA7A,SOX9,SPHK1,SRC,TGFB2
positive regulation of cell motility	593	21	1.14e-14	1e-12	CD151,CLDN1,CXCL8,EDN1,ETS1,F2R,FLNA,GRN,HSPB1,ITGA2,ITGA5,JUN,MAP4K4,MMP14,MMP9,POSTN,SEMA7A,SOX9,SPHK1,SRC,TGFB2
regulation of cellular component movement	1143	27	1.59e-14	1.37e-12	CARD10,CD151,CLDN1,CXCL8,EDN1,ETS1,F2R,FBLN1,FLNA,GRN,HSPB1,ITGA2,ITGA5,JAG1,JUN,LAMA1,LAMA5,MAP4K4,MMP14,MMP9,POSTN,PPARGC1A,SEMA7A,SOX9,SPHK1,SRC,TGFB2
positive regulation of locomotion	607	21	1.8e-14	1.52e-12	CD151,CLDN1,CXCL8,EDN1,ETS1,F2R,FLNA,GRN,HSPB1,ITGA2,ITGA5,JUN,MAP4K4,MMP14,MMP9,POSTN,SEMA7A,SOX9,SPHK1,SRC,TGFB2
positive regulation of cellular component movement	611	21	2.04e-14	1.69e-12	CD151,CLDN1,CXCL8,EDN1,ETS1,F2R,FLNA,GRN,HSPB1,ITGA2,ITGA5,JUN,MAP4K4,MMP14,MMP9,POSTN,SEMA7A,SOX9,SPHK1,SRC,TGFB2
positive regulation of multicellular organismal process	1844	32	1.37e-13	1e-11	ADAM12,CD24,CXCL8,EDN1,EGR1,EPHA4,EPHB2,ETS1,F2R,FLNA,FURIN,GRN,HSPB1,ID2,ITGA2,ITGA5,JAG1,JUN,KRT17,LIF,MAP4K4,MMP14,MMP9,PPARGC1A,RUNX2,SEMA7A,SOX9,SPHK1,SRC,TGFB2,THBD,TP63
response to wounding	656	20	8.82e-13	5.36e-11	CD151,CLDN1,EDN1,EPHA4,EPHB2,ETS1,F2R,FBLN1,FLNA,GRN,HSPB1,ITGA2,ITGA5,JUN,NOTCH4,POSTN,SRC,TGFB2,THBD,TYRO3
wound healing	536	17	3.23e-11	1.56e-09	CD151,CLDN1,EDN1,EPHB2,ETS1,F2R,FBLN1,FLNA,HSPB1,ITGA2,ITGA5,NOTCH4,POSTN,SRC,TGFB2,THBD,TYRO3
ameboidal-type cell migration	481	16	6.6e-11	2.85e-09	CARD10,EDN1,ETS1,FERMT1,GRN,HSPB1,ITGA2,JUN,LAMA5,MAP4K4,MMP9,S100A2,SEMA7A,SOX9,SRC,TGFB2
positive regulation of epithelial cell migration	176	11	1.15e-10	4.92e-09	EDN1,ETS1,GRN,HSPB1,ITGA2,JUN,MAP4K4,MMP9,SOX9,SRC,TGFB2
epithelial cell migration	365	14	1.86e-10	7.52e-09	CARD10,EDN1,ETS1,FERMT1,GRN,HSPB1,ITGA2,JUN,MAP4K4,MMP9,S100A2,SOX9,SRC,TGFB2
epithelium migration	368	14	2.08e-10	8.28e-09	CARD10,EDN1,ETS1,FERMT1,GRN,HSPB1,ITGA2,JUN,MAP4K4,MMP9,S100A2,SOX9,SRC,TGFB2
tissue migration	374	14	2.57e-10	9.82e-09	CARD10,EDN1,ETS1,FERMT1,GRN,HSPB1,ITGA2,JUN,MAP4K4,MMP9,S100A2,SOX9,SRC,TGFB2
positive regulation of response to stimulus	2465	31	1.6e-09	5.45e-08	CARD10,CD24,CLDN1,CXCL8,EDN1,EPHA4,EPHB2,ETS1,F2R,FERMT1,FLNA,GRN,HSPB1,ITGA2,ITGA5,JAG1,JUN,LIF,MAP4K4,MMP9,MUC4,NFKBIA,NOTCH4,SEMA7A,SOX9,SPHK1,SRC,TGFB2,THBD,TIMP3,TP63
regulation of epithelial cell migration	301	12	2.73e-09	8.65e-08	CARD10,EDN1,ETS1,GRN,HSPB1,ITGA2,JUN,MAP4K4,MMP9,SOX9,SRC,TGFB2
regulation of transport	1821	18	0.000260329	0.00196789	CD151,CRYAB,EDN1,EDNRA,EPHB2,F2R,FERMT1,FLNA,ITGA2,LIF,MMP9,NFKBIA,PPARGC1A,SLC2A1,SPHK1,SRC,TGFB2,TP63
endothelial cell migration	286	6	0.00103541	0.00583953	CARD10,EDN1,ETS1,GRN,HSPB1,S100A2
Annotation Cluster 7	Enrichment Score: 9.27989152251227
Term	Annotated	Significant	Pvalue	Padj	GeneID
tube morphogenesis	951	26	1.81e-15	2.49e-13	ADAM12,CARD10,COL8A2,CXCL8,EDN1,EDNRA,EPHA4,EPHB2,ETS1,GRN,HSPB1,ID2,ITGA5,JAG1,JUN,JUNB,LAMA1,LAMA5,MAPK7,MMP14,NOTCH4,SOX9,SPHK1,SRC,TGFB2,TP63
circulatory system development	1196	28	5.49e-15	5.82e-13	ADAM12,CARD10,COL8A2,CXCL8,EDN1,EDNRA,EGR1,EPHB2,ETS1,FOXO1,GRN,HSPB1,ID2,ITGA5,JAG1,JARID2,JUN,JUNB,LAMA1,LIF,LTBP1,MAPK7,MMP14,NOTCH4,SLIT3,SOX9,SPHK1,TGFB2
vasculature development	826	24	7.68e-15	7.5e-13	ADAM12,CARD10,COL8A2,CXCL8,EDN1,EDNRA,EGR1,EPHB2,ETS1,FOXO1,GRN,HSPB1,ITGA5,JAG1,JUN,JUNB,LAMA1,LIF,LTBP1,MAPK7,MMP14,NOTCH4,SPHK1,TGFB2
blood vessel development	793	23	3.32e-14	2.62e-12	ADAM12,CARD10,COL8A2,CXCL8,EDN1,EDNRA,EGR1,EPHB2,ETS1,FOXO1,GRN,HSPB1,ITGA5,JAG1,JUN,JUNB,LAMA1,LTBP1,MAPK7,MMP14,NOTCH4,SPHK1,TGFB2
blood vessel morphogenesis	706	20	3.38e-12	1.87e-10	ADAM12,CARD10,COL8A2,CXCL8,EDN1,EDNRA,EPHB2,ETS1,GRN,HSPB1,ITGA5,JAG1,JUN,JUNB,LAMA1,MAPK7,MMP14,NOTCH4,SPHK1,TGFB2
anatomical structure formation involved in morphogenesis	1202	25	3.37e-12	1.87e-10	ADAM12,CARD10,COL8A2,CXCL8,EDN1,EDNRA,EPHB2,ETS1,FOXO1,FURIN,GRN,HSPB1,ITGA2,ITGA5,JAG1,JUN,JUNB,MAPK7,MMP14,MMP9,NOTCH4,SOX9,SPHK1,TGFB2,TP63
angiogenesis	610	18	2.54e-11	1.24e-09	ADAM12,CARD10,COL8A2,CXCL8,EDN1,EDNRA,EPHB2,ETS1,GRN,HSPB1,ITGA5,JAG1,JUN,MAPK7,MMP14,NOTCH4,SPHK1,TGFB2
regulation of vasculature development	444	11	1.57e-06	2.44e-05	ADAM12,CARD10,CXCL8,EGR1,ETS1,GRN,HSPB1,ITGA5,MAPK7,SPHK1,TGFB2
positive regulation of vasculature development	235	8	4.68e-06	6.09e-05	ADAM12,CXCL8,EGR1,ETS1,GRN,HSPB1,ITGA5,SPHK1
regulation of angiogenesis	403	10	4.81e-06	6.24e-05	ADAM12,CARD10,CXCL8,ETS1,GRN,HSPB1,ITGA5,MAPK7,SPHK1,TGFB2
positive regulation of angiogenesis	208	7	2.06e-05	0.000219775	ADAM12,CXCL8,ETS1,GRN,HSPB1,ITGA5,SPHK1
Annotation Cluster 8	Enrichment Score: 9.15726516651863
Term	Annotated	Significant	Pvalue	Padj	GeneID
cell population proliferation	2047	35	8.18e-15	7.59e-13	CD151,CD24,CLDN1,COL8A2,CXCL8,EDN1,EDNRA,EGR1,ETS1,F2R,FBLN1,FERMT1,FLNA,FOXO1,GRN,ID2,ITGA2,JAG1,JARID2,JUN,JUNB,LAMA5,LIF,MMP14,MMP9,NFKBIA,PPARGC1A,RUNX2,S100A6,SLIT3,SOX9,SPHK1,SRC,TGFB2,TP63
regulation of cell population proliferation	1766	31	2.91e-13	2e-11	CD24,CLDN1,CXCL8,EDN1,EGR1,ETS1,F2R,FBLN1,FERMT1,FLNA,FOXO1,GRN,ID2,ITGA2,JAG1,JARID2,JUN,JUNB,LAMA5,LIF,MMP9,NFKBIA,PPARGC1A,RUNX2,S100A6,SLIT3,SOX9,SPHK1,SRC,TGFB2,TP63
positive regulation of cell population proliferation	979	20	1.13e-09	3.92e-08	CD24,CLDN1,EDN1,EGR1,ETS1,F2R,FLNA,GRN,ID2,ITGA2,JUN,LIF,MMP9,PPARGC1A,RUNX2,S100A6,SOX9,SPHK1,TGFB2,TP63
positive regulation of cell differentiation	1034	17	5.67e-07	1.04e-05	CD24,EDN1,EPHA4,EPHB2,ETS1,FLNA,GRN,ID2,JAG1,JUN,LIF,MMP14,RUNX2,SEMA7A,SOX9,TGFB2,TP63
Annotation Cluster 9	Enrichment Score: 8.54600849613861
Term	Annotated	Significant	Pvalue	Padj	GeneID
cellular response to transforming growth factor beta stimulus	252	16	3.38e-15	4.18e-13	CLDN1,DKK3,EDN1,FERMT1,FERMT2,FURIN,IL17RD,JUN,LTBP1,MAPK7,POSTN,PPARGC1A,SOX9,SRC,TGFB2,ZYX
cellular response to growth factor stimulus	715	23	3.69e-15	4.41e-13	CLDN1,CXCL8,DKK3,EDN1,EGR1,FERMT1,FERMT2,FSTL1,FURIN,HSPB1,IL17RD,ITGA5,JUN,LTBP1,MAPK7,POSTN,PPARGC1A,RUNX2,SOX9,SPHK1,SRC,TGFB2,ZYX
response to transforming growth factor beta	258	16	4.89e-15	5.5e-13	CLDN1,DKK3,EDN1,FERMT1,FERMT2,FURIN,IL17RD,JUN,LTBP1,MAPK7,POSTN,PPARGC1A,SOX9,SRC,TGFB2,ZYX
response to growth factor	745	23	8.85e-15	8.01e-13	CLDN1,CXCL8,DKK3,EDN1,EGR1,FERMT1,FERMT2,FSTL1,FURIN,HSPB1,IL17RD,ITGA5,JUN,LTBP1,MAPK7,POSTN,PPARGC1A,RUNX2,SOX9,SPHK1,SRC,TGFB2,ZYX
enzyme linked receptor protein signaling pathway	1084	23	2.12e-11	1.05e-09	DKK3,EGR1,EPHA4,EPHB2,FERMT1,FERMT2,FOXO1,FSTL1,FURIN,HSPB1,IL17RD,ITGA5,JUN,LIF,LTBP1,MMP9,RUNX2,SOX9,SRC,TGFB2,TYRO3,VIM,ZYX
transmembrane receptor protein serine/threonine kinase signaling pathway	359	14	1.5e-10	6.18e-09	DKK3,EGR1,FERMT1,FERMT2,FSTL1,FURIN,IL17RD,JUN,LTBP1,RUNX2,SRC,TGFB2,VIM,ZYX
transforming growth factor beta receptor signaling pathway	202	10	8.18e-09	2.34e-07	DKK3,FERMT1,FERMT2,FURIN,IL17RD,JUN,LTBP1,SRC,TGFB2,ZYX
regulation of cellular response to growth factor stimulus	310	7	0.000250532	0.00190128	DKK3,FERMT1,FSTL1,IL17RD,ITGA5,LTBP1,RUNX2
regulation of transmembrane receptor protein serine/threonine kinase signaling pathway	254	6	0.000558435	0.00364716	DKK3,FERMT1,FSTL1,IL17RD,LTBP1,TGFB2
transmembrane receptor protein tyrosine kinase signaling pathway	750	10	0.000826899	0.00491767	EPHA4,EPHB2,FOXO1,HSPB1,ITGA5,MMP9,RUNX2,SOX9,SRC,TYRO3
regulation of transforming growth factor beta receptor signaling pathway	127	4	0.0017284	0.00865601	DKK3,FERMT1,IL17RD,LTBP1
regulation of cellular response to transforming growth factor beta stimulus	129	4	0.00183015	0.00905557	DKK3,FERMT1,IL17RD,LTBP1
Annotation Cluster 10	Enrichment Score: 8.35886752913491
Term	Annotated	Significant	Pvalue	Padj	GeneID
negative regulation of response to stimulus	1754	29	1.04e-11	5.6e-10	CXCL8,DKK3,EDN1,EGR1,EPHA4,EPHB2,ETS1,FBLN1,FERMT1,FOXO1,GRN,HSPB1,IL17RD,LIF,LTBP1,MAPK7,MMP14,MMP9,NFKBIA,RUNX2,SEMA7A,SLIT3,SOX9,SRC,TGFB2,THBD,TIMP3,TP63,TYRO3
negative regulation of cellular process	5131	49	1.19e-11	6.2e-10	BHLHE40,CARD10,CRYAB,CXCL8,DKK3,EDN1,EGR1,EPHA4,EPHB2,ETS1,F2R,FBLN1,FERMT1,FLNA,FOXO1,FURIN,GRN,HSPB1,ID2,IL17RD,ITGA5,JAG1,JARID2,JUN,LIF,LIMA1,LTBP1,MAP4K4,MAPK7,MMP14,MMP9,NFIL3,NFKBIA,NOTCH4,POSTN,PPARGC1A,RUNX2,SEMA7A,SLIT3,SOX9,SPHK1,SPOCK1,SRC,TGFB2,THBD,TIMP3,TP63,TYRO3,VIM
negative regulation of cell communication	1478	25	2.88e-10	1.09e-08	CXCL8,DKK3,EDN1,EGR1,EPHB2,F2R,FBLN1,FERMT1,FOXO1,HSPB1,IL17RD,LIF,LTBP1,MAPK7,MMP14,MMP9,NFKBIA,RUNX2,SLIT3,SOX9,SRC,TGFB2,TIMP3,TP63,TYRO3
negative regulation of signaling	1481	25	3.01e-10	1.13e-08	CXCL8,DKK3,EDN1,EGR1,EPHB2,F2R,FBLN1,FERMT1,FOXO1,HSPB1,IL17RD,LIF,LTBP1,MAPK7,MMP14,MMP9,NFKBIA,RUNX2,SLIT3,SOX9,SRC,TGFB2,TIMP3,TP63,TYRO3
negative regulation of signal transduction	1356	23	1.76e-09	5.89e-08	CXCL8,DKK3,EGR1,EPHB2,FBLN1,FERMT1,FOXO1,HSPB1,IL17RD,LIF,LTBP1,MAPK7,MMP14,MMP9,NFKBIA,RUNX2,SLIT3,SOX9,SRC,TGFB2,TIMP3,TP63,TYRO3
intracellular signal transduction	2837	27	8.05e-06	9.7e-05	CARD10,CD24,CRYAB,CXCL8,EDN1,EPHA4,EPHB2,F2R,FBLN1,FLNA,FOXO1,HSPB1,IL17RD,JUN,LIF,MAP4K4,MAPK7,MMP9,NFKBIA,SEMA7A,SOX9,SPHK1,SRC,TGFB2,TIMP3,TP63,TYRO3
negative regulation of intracellular signal transduction	556	10	7.58e-05	0.000682882	EPHB2,FBLN1,FOXO1,HSPB1,LIF,MAPK7,MMP9,SRC,TGFB2,TIMP3
Annotation Cluster 11	Enrichment Score: 7.49821366223452
Term	Annotated	Significant	Pvalue	Padj	GeneID
regulation of protein metabolic process	2891	36	4.16e-11	1.9e-09	CARD10,CD24,CRYAB,EDN1,EGR1,EPHA4,EPHB2,F2R,FBLN1,FLNA,FOXO1,FURIN,GRN,HSPB1,ITGA2,ITGA5,JARID2,JUN,KRT17,LIF,MAP4K4,MAPK7,MMP14,MMP9,NFKBIA,NOTCH4,PPARGC1A,SEMA7A,SOX9,SPHK1,SPOCK1,SRC,TGFB2,TIMP3,TP63,VIM
negative regulation of biological process	6078	50	1.92e-09	6.29e-08	BHLHE40,CARD10,CD24,CRYAB,CXCL8,DKK3,EDN1,EGR1,EPHA4,EPHB2,ETS1,F2R,FBLN1,FERMT1,FLNA,FOXO1,FURIN,GRN,HSPB1,ID2,IL17RD,ITGA5,JAG1,JARID2,JUN,LIF,LIMA1,LTBP1,MAP4K4,MAPK7,MMP14,MMP9,NFIL3,NFKBIA,NOTCH4,POSTN,PPARGC1A,RUNX2,SEMA7A,SLIT3,SOX9,SPHK1,SPOCK1,SRC,TGFB2,THBD,TIMP3,TP63,TYRO3,VIM
regulation of phosphate metabolic process	1869	24	1.58e-07	3.32e-06	CARD10,CD24,EDN1,EGR1,EPHA4,EPHB2,F2R,FBLN1,FOXO1,HSPB1,ITGA2,ITGA5,JUN,LIF,MAP4K4,MMP9,PPARGC1A,SEMA7A,SOX9,SPHK1,SRC,TGFB2,TIMP3,TYRO3
regulation of phosphorus metabolic process	1870	24	1.6e-07	3.33e-06	CARD10,CD24,EDN1,EGR1,EPHA4,EPHB2,F2R,FBLN1,FOXO1,HSPB1,ITGA2,ITGA5,JUN,LIF,MAP4K4,MMP9,PPARGC1A,SEMA7A,SOX9,SPHK1,SRC,TGFB2,TIMP3,TYRO3
cellular protein metabolic process	5350	43	2.32e-07	4.67e-06	CARD10,CD24,CRYAB,EDN1,EGR1,EPHA4,EPHB2,F2R,FBLN1,FLNA,FOXO1,FSTL1,FURIN,GRN,HSPB1,IL17RD,ITGA2,ITGA5,JARID2,JUN,KRT17,LAMA1,LIF,LTBP1,MAP4K4,MAPK7,MMP13,MMP14,MMP9,MUC4,NFKBIA,NOTCH4,PPARGC1A,SEMA7A,SOX9,SPHK1,SPOCK1,SRC,TGFB2,TIMP3,TYRO3,VCAN,VIM
protein metabolic process	5894	45	4.3e-07	8.09e-06	ADAM12,CARD10,CD24,CRYAB,EDN1,EGR1,EPHA4,EPHB2,F2R,FBLN1,FLNA,FOXO1,FSTL1,FURIN,GRN,HSPB1,IL17RD,ITGA2,ITGA5,JARID2,JUN,KRT17,LAMA1,LIF,LTBP1,MAP4K4,MAPK7,MMP13,MMP14,MMP9,MUC4,NFKBIA,NOTCH4,PPARGC1A,SEMA7A,SOX9,SPHK1,SPOCK1,SRC,TGFB2,TIMP3,TP63,TYRO3,VCAN,VIM
regulation of macromolecule metabolic process	7012	49	1.21e-06	1.98e-05	BHLHE40,CARD10,CD24,CRYAB,CXCL8,DKK3,EDN1,EGR1,EPHA4,EPHB2,ETS1,F2R,FBLN1,FERMT1,FLNA,FOXO1,FURIN,GRN,HSPB1,ID2,ITGA2,ITGA5,ITGB6,JAG1,JARID2,JUN,JUNB,KRT17,LIF,LTBP1,MAP4K4,MAPK7,MMP14,MMP9,NFIL3,NFKBIA,NOTCH4,PPARGC1A,RUNX2,SEMA7A,SLIT3,SOX9,SPHK1,SPOCK1,SRC,TGFB2,TIMP3,TP63,VIM
regulation of metabolic process	7553	50	4.9e-06	6.34e-05	BHLHE40,CARD10,CD24,CRYAB,CXCL8,DKK3,EDN1,EGR1,EPHA4,EPHB2,ETS1,F2R,FBLN1,FERMT1,FLNA,FOXO1,FURIN,GRN,HSPB1,ID2,ITGA2,ITGA5,ITGB6,JAG1,JARID2,JUN,JUNB,KRT17,LIF,LTBP1,MAP4K4,MAPK7,MMP14,MMP9,NFIL3,NFKBIA,NOTCH4,PPARGC1A,RUNX2,SEMA7A,SLIT3,SOX9,SPHK1,SPOCK1,SRC,TGFB2,TIMP3,TP63,TYRO3,VIM
cellular macromolecule metabolic process	8408	53	7.85e-06	9.49e-05	BHLHE40,CARD10,CD24,CRYAB,CXCL8,DKK3,EDN1,EGR1,EPHA4,EPHB2,ETS1,F2R,FBLN1,FLNA,FOXO1,FSTL1,FURIN,GRN,HSPB1,ID2,IL17RD,ITGA2,ITGA5,JAG1,JARID2,JUN,JUNB,KRT17,LAMA1,LIF,LTBP1,MAP4K4,MAPK7,MMP13,MMP14,MMP9,MUC4,NFIL3,NFKBIA,NOTCH4,PPARGC1A,RUNX2,SEMA7A,SOX9,SPHK1,SPOCK1,SRC,TGFB2,TIMP3,TP63,TYRO3,VCAN,VIM
protein modification process	4213	34	1.18e-05	0.000135463	CARD10,CD24,CRYAB,EDN1,EGR1,EPHA4,EPHB2,F2R,FBLN1,FLNA,FOXO1,FSTL1,HSPB1,IL17RD,ITGA5,JARID2,JUN,LAMA1,LIF,LTBP1,MAP4K4,MAPK7,MMP9,MUC4,NFKBIA,PPARGC1A,SEMA7A,SOX9,SPHK1,SRC,TGFB2,TIMP3,TYRO3,VCAN
cellular protein modification process	4213	34	1.18e-05	0.000135463	CARD10,CD24,CRYAB,EDN1,EGR1,EPHA4,EPHB2,F2R,FBLN1,FLNA,FOXO1,FSTL1,HSPB1,IL17RD,ITGA5,JARID2,JUN,LAMA1,LIF,LTBP1,MAP4K4,MAPK7,MMP9,MUC4,NFKBIA,PPARGC1A,SEMA7A,SOX9,SPHK1,SRC,TGFB2,TIMP3,TYRO3,VCAN
macromolecule modification	4430	34	3.6e-05	0.0003594	CARD10,CD24,CRYAB,EDN1,EGR1,EPHA4,EPHB2,F2R,FBLN1,FLNA,FOXO1,FSTL1,HSPB1,IL17RD,ITGA5,JARID2,JUN,LAMA1,LIF,LTBP1,MAP4K4,MAPK7,MMP9,MUC4,NFKBIA,PPARGC1A,SEMA7A,SOX9,SPHK1,SRC,TGFB2,TIMP3,TYRO3,VCAN
Annotation Cluster 12	Enrichment Score: 6.83572913024876
Term	Annotated	Significant	Pvalue	Padj	GeneID
epithelium development	1329	28	7.66e-14	5.8e-12	AQP3,CD151,CD24,CLDN1,EDN1,EDNRA,EPHA4,FERMT1,FLNA,FURIN,ID2,ITGA2,ITGA5,JAG1,JUN,KRT17,LAMA1,LAMA5,LIF,MMP14,MMP9,NOTCH4,NTN4,SOX9,SRC,TGFB2,TP63,VIM
morphogenesis of an epithelium	554	18	5.17e-12	2.82e-10	CD151,EDN1,EDNRA,EPHA4,FLNA,ITGA5,JAG1,KRT17,LAMA1,LAMA5,LIF,MMP14,NOTCH4,NTN4,SOX9,SRC,TGFB2,TP63
tissue morphogenesis	664	19	1.1e-11	5.81e-10	CD151,EDN1,EDNRA,EPHA4,FLNA,ITGA2,ITGA5,JAG1,KRT17,LAMA1,LAMA5,LIF,MMP14,NOTCH4,NTN4,SOX9,SRC,TGFB2,TP63
morphogenesis of a branching epithelium	187	10	3.9e-09	1.2e-07	EDN1,EDNRA,LAMA1,LAMA5,MMP14,NOTCH4,NTN4,SOX9,SRC,TP63
morphogenesis of a branching structure	201	10	7.8e-09	2.26e-07	EDN1,EDNRA,LAMA1,LAMA5,MMP14,NOTCH4,NTN4,SOX9,SRC,TP63
branching morphogenesis of an epithelial tube	155	8	2.03e-07	4.15e-06	EDN1,EDNRA,LAMA1,LAMA5,MMP14,NOTCH4,SOX9,SRC
mesenchymal cell differentiation	229	9	3.44e-07	6.65e-06	EDN1,EDNRA,IL17RD,JAG1,LAMA5,NOTCH4,SEMA7A,SOX9,TGFB2
gland morphogenesis	124	7	6.71e-07	1.21e-05	LAMA1,LAMA5,NTN4,SOX9,SRC,TGFB2,TP63
epithelial tube morphogenesis	331	10	8.26e-07	1.45e-05	EDN1,EDNRA,EPHA4,LAMA1,LAMA5,MMP14,NOTCH4,SOX9,SRC,TGFB2
mesenchyme development	290	9	2.45e-06	3.52e-05	EDN1,EDNRA,IL17RD,JAG1,LAMA5,NOTCH4,SEMA7A,SOX9,TGFB2
Annotation Cluster 13	Enrichment Score: 6.35706701747116
Term	Annotated	Significant	Pvalue	Padj	GeneID
response to oxygen-containing compound	1715	28	3.7e-11	1.76e-09	AQP3,CLDN1,CRYAB,CXCL8,EDN1,EGR1,EPHA4,ETS1,F2R,FLNA,FOXO1,ITGA2,JAG1,JUN,MAPK7,MMP13,MMP9,NFKBIA,POSTN,PPARGC1A,SLC2A1,SLIT3,SOX9,SPHK1,SRC,TGFB2,THBD,VIM
response to oxygen levels	396	15	4.6e-11	2.06e-09	AQP3,CD24,CRYAB,EDN1,EDNRA,EGR1,ETS1,FOXO1,ITGA2,MMP14,POSTN,PPARGC1A,SLC2A1,SRC,TGFB2
response to hypoxia	359	14	1.5e-10	6.18e-09	AQP3,CD24,CRYAB,EDN1,EDNRA,EGR1,ETS1,ITGA2,MMP14,POSTN,PPARGC1A,SLC2A1,SRC,TGFB2
response to decreased oxygen levels	371	14	2.31e-10	8.93e-09	AQP3,CD24,CRYAB,EDN1,EDNRA,EGR1,ETS1,ITGA2,MMP14,POSTN,PPARGC1A,SLC2A1,SRC,TGFB2
response to abiotic stimulus	1239	22	1.89e-09	6.25e-08	AQP3,BHLHE40,CD24,CLDN1,CRYAB,EDN1,EDNRA,EGR1,ETS1,FOXO1,ID2,ITGA2,JUN,MMP14,NFKBIA,POSTN,PPARGC1A,SLC2A1,SOX9,SRC,TGFB2,THBD
response to lipid	909	19	2.21e-09	7.15e-08	AQP3,CLDN1,CRYAB,CXCL8,EDN1,ETS1,F2R,FOXO1,ITGA2,NFKBIA,POSTN,PPARGC1A,SLIT3,SOX9,SRC,TGFB2,THBD,TP63,VIM
response to mechanical stimulus	209	10	1.13e-08	3.12e-07	EDN1,ETS1,ITGA2,JUN,MMP14,NFKBIA,POSTN,SLC2A1,SOX9,SRC
response to organic cyclic compound	946	18	2.72e-08	6.8e-07	AQP3,CLDN1,CRYAB,EDN1,EGR1,ETS1,FLNA,FOXO1,ITGA2,MMP14,NFKBIA,POSTN,PPARGC1A,SLIT3,SRC,TGFB2,THBD,TP63
response to hormone	905	14	1.32e-05	0.000150397	CD24,CLDN1,EDN1,EGR1,FOXO1,ITGA2,MMP14,PPARGC1A,SLC2A1,SLIT3,SRC,TGFB2,TIMP3,TP63
response to ketone	200	6	0.000155384	0.00127573	CLDN1,EDN1,FOXO1,SLIT3,SRC,TGFB2
response to steroid hormone	346	7	0.000485287	0.00324486	CLDN1,EDN1,FOXO1,SLIT3,SRC,TGFB2,TP63
Annotation Cluster 14	Enrichment Score: 5.86968096986844
Term	Annotated	Significant	Pvalue	Padj	GeneID
regulation of cell adhesion	736	21	7.55e-13	4.82e-11	CD24,CXCL8,ETS1,FBLN1,FERMT1,FLNA,ITGA2,ITGA5,JAG1,LAMA1,LAMA5,LIF,MAP4K4,MAPK7,MMP14,NOTCH4,POSTN,SOX9,SPOCK1,SRC,TGFB2
negative regulation of cell-substrate adhesion	68	7	1.03e-08	2.88e-07	FBLN1,JAG1,MAP4K4,MMP14,POSTN,SPOCK1,SRC
regulation of Notch signaling pathway	108	8	1.21e-08	3.31e-07	JAG1,MMP14,NFKBIA,NOTCH4,POSTN,SRC,TGFB2,TP63
regulation of cell-substrate adhesion	217	10	1.62e-08	4.36e-07	FBLN1,FERMT1,FLNA,ITGA5,JAG1,MAP4K4,MMP14,POSTN,SPOCK1,SRC
Notch signaling pathway	195	9	8.78e-08	1.96e-06	JAG1,MMP14,NFKBIA,NOTCH4,POSTN,SOX9,SRC,TGFB2,TP63
negative regulation of cell-matrix adhesion	43	5	7.93e-07	1.4e-05	JAG1,MAP4K4,MMP14,POSTN,SRC
positive regulation of Notch signaling pathway	57	5	3.3e-06	4.55e-05	JAG1,NOTCH4,SRC,TGFB2,TP63
negative regulation of cell adhesion	301	9	3.32e-06	4.56e-05	FBLN1,JAG1,MAP4K4,MAPK7,MMP14,NOTCH4,POSTN,SPOCK1,SRC
regulation of cell-matrix adhesion	125	6	1.12e-05	0.000130544	FERMT1,JAG1,MAP4K4,MMP14,POSTN,SRC
Annotation Cluster 15	Enrichment Score: 5.76248889875225
Term	Annotated	Significant	Pvalue	Padj	GeneID
regulation of body fluid levels	513	13	1.22e-07	2.6e-06	AQP3,CLDN1,EDN1,EPHB2,F2R,FBLN1,FLNA,HSPB1,ITGA2,SRC,THBD,TP63,TYRO3
blood coagulation	343	10	1.14e-06	1.9e-05	EDN1,EPHB2,F2R,FBLN1,FLNA,HSPB1,ITGA2,SRC,THBD,TYRO3
hemostasis	348	10	1.3e-06	2.09e-05	EDN1,EPHB2,F2R,FBLN1,FLNA,HSPB1,ITGA2,SRC,THBD,TYRO3
coagulation	349	10	1.33e-06	2.13e-05	EDN1,EPHB2,F2R,FBLN1,FLNA,HSPB1,ITGA2,SRC,THBD,TYRO3
response to lipopolysaccharide	334	9	7.71e-06	9.35e-05	CLDN1,CXCL8,EDN1,F2R,NFKBIA,PPARGC1A,SRC,THBD,VIM
regulation of response to wounding	183	7	8.96e-06	0.000106198	CLDN1,EDN1,EPHA4,EPHB2,F2R,GRN,THBD
platelet activation	158	6	4.23e-05	0.000408656	F2R,FLNA,HSPB1,SRC,THBD,TYRO3
positive regulation of response to wounding	74	4	0.000225985	0.00172914	CLDN1,F2R,GRN,THBD
regulation of blood coagulation	82	4	0.000335269	0.00239266	EDN1,EPHB2,F2R,THBD
regulation of hemostasis	83	4	0.000351176	0.00247759	EDN1,EPHB2,F2R,THBD
regulation of wound healing	151	5	0.000359519	0.00253164	CLDN1,EDN1,EPHB2,F2R,THBD
regulation of coagulation	88	4	0.000438918	0.00297856	EDN1,EPHB2,F2R,THBD
trans-synaptic signaling, modulating synaptic transmission	14	2	0.00141239	0.00744513	EPHB2,F2R
positive regulation of wound healing	61	3	0.00191172	0.00935934	CLDN1,F2R,THBD
Annotation Cluster 16	Enrichment Score: 5.74781398584621
Term	Annotated	Significant	Pvalue	Padj	GeneID
positive regulation of cellular metabolic process	3382	39	3.86e-11	1.81e-09	CARD10,CD24,CXCL8,EDN1,EGR1,EPHA4,EPHB2,ETS1,F2R,FBLN1,FOXO1,FURIN,GRN,ID2,ITGA2,ITGA5,JAG1,JARID2,JUN,JUNB,KRT17,LIF,MAP4K4,MAPK7,MMP14,MMP9,NFIL3,NFKBIA,NOTCH4,PPARGC1A,RUNX2,SEMA7A,SOX9,SPHK1,SRC,TGFB2,TP63,TYRO3,VIM
positive regulation of protein metabolic process	1724	28	4.19e-11	1.9e-09	CARD10,CD24,EDN1,EGR1,EPHA4,F2R,FBLN1,FOXO1,FURIN,GRN,ITGA2,ITGA5,JARID2,JUN,KRT17,LIF,MAP4K4,MAPK7,MMP14,MMP9,NFKBIA,PPARGC1A,SEMA7A,SOX9,SPHK1,SRC,TGFB2,VIM
positive regulation of cellular protein metabolic process	1646	26	4.95e-10	1.84e-08	CARD10,CD24,EDN1,EGR1,EPHA4,F2R,FBLN1,FURIN,GRN,ITGA2,ITGA5,JARID2,JUN,KRT17,LIF,MAP4K4,MMP14,MMP9,NFKBIA,PPARGC1A,SEMA7A,SOX9,SPHK1,SRC,TGFB2,VIM
positive regulation of biological process	6346	52	5.92e-10	2.18e-08	ADAM12,AQP3,CARD10,CD151,CD24,CLDN1,CXCL8,EDN1,EGR1,EPHA4,EPHB2,ETS1,F2R,FBLN1,FERMT1,FLNA,FOXO1,FSCN1,FURIN,GRN,HSPB1,ID2,ITGA2,ITGA5,JAG1,JARID2,JUN,JUNB,KRT17,LIF,MAP4K4,MAPK7,MMP14,MMP9,MUC4,NFIL3,NFKBIA,NOTCH4,POSTN,PPARGC1A,RUNX2,S100A6,SEMA7A,SOX9,SPHK1,SRC,TGFB2,THBD,TIMP3,TP63,TYRO3,VIM
positive regulation of metabolic process	3880	40	6.15e-10	2.24e-08	CARD10,CD24,CXCL8,EDN1,EGR1,EPHA4,EPHB2,ETS1,F2R,FBLN1,FOXO1,FURIN,GRN,HSPB1,ID2,ITGA2,ITGA5,JAG1,JARID2,JUN,JUNB,KRT17,LIF,MAP4K4,MAPK7,MMP14,MMP9,NFIL3,NFKBIA,NOTCH4,PPARGC1A,RUNX2,SEMA7A,SOX9,SPHK1,SRC,TGFB2,TP63,TYRO3,VIM
positive regulation of nitrogen compound metabolic process	3196	36	7.48e-10	2.67e-08	CARD10,CD24,EDN1,EGR1,EPHA4,ETS1,F2R,FBLN1,FOXO1,FURIN,GRN,ID2,ITGA2,ITGA5,JAG1,JARID2,JUN,JUNB,KRT17,LIF,MAP4K4,MAPK7,MMP14,MMP9,NFIL3,NFKBIA,NOTCH4,PPARGC1A,RUNX2,SEMA7A,SOX9,SPHK1,SRC,TGFB2,TP63,VIM
regulation of cellular protein metabolic process	2754	33	1.23e-09	4.24e-08	CARD10,CD24,CRYAB,EDN1,EGR1,EPHA4,EPHB2,F2R,FBLN1,FOXO1,FURIN,GRN,HSPB1,ITGA2,ITGA5,JARID2,JUN,KRT17,LIF,MAP4K4,MMP14,MMP9,NFKBIA,NOTCH4,PPARGC1A,SEMA7A,SOX9,SPHK1,SPOCK1,SRC,TGFB2,TIMP3,VIM
positive regulation of gene expression	2313	30	1.61e-09	5.45e-08	CXCL8,EDN1,EGR1,EPHB2,ETS1,F2R,FOXO1,FURIN,HSPB1,ID2,ITGA2,JAG1,JUN,JUNB,KRT17,LIF,MAPK7,MMP14,NFIL3,NFKBIA,NOTCH4,PPARGC1A,RUNX2,SEMA7A,SOX9,SPHK1,SRC,TGFB2,TP63,VIM
positive regulation of cellular process	5722	48	3.32e-09	1.04e-07	CARD10,CD151,CD24,CLDN1,CXCL8,EDN1,EGR1,EPHA4,EPHB2,ETS1,F2R,FBLN1,FERMT1,FLNA,FOXO1,FSCN1,FURIN,GRN,HSPB1,ID2,ITGA2,ITGA5,JAG1,JARID2,JUN,JUNB,KRT17,LIF,MAP4K4,MAPK7,MMP14,MMP9,NFIL3,NFKBIA,NOTCH4,POSTN,PPARGC1A,RUNX2,S100A6,SEMA7A,SOX9,SPHK1,SRC,TGFB2,TIMP3,TP63,TYRO3,VIM
MAPK cascade	944	19	4.12e-09	1.26e-07	CD24,CRYAB,EDN1,EPHA4,EPHB2,F2R,FBLN1,FOXO1,IL17RD,JUN,LIF,MAP4K4,MAPK7,SEMA7A,SOX9,SPHK1,SRC,TGFB2,TIMP3
signal transduction by protein phosphorylation	953	19	4.81e-09	1.46e-07	CD24,CRYAB,EDN1,EPHA4,EPHB2,F2R,FBLN1,FOXO1,IL17RD,JUN,LIF,MAP4K4,MAPK7,SEMA7A,SOX9,SPHK1,SRC,TGFB2,TIMP3
protein phosphorylation	2014	27	7.53e-09	2.22e-07	CARD10,CD24,CRYAB,EDN1,EGR1,EPHA4,EPHB2,F2R,FBLN1,FOXO1,HSPB1,IL17RD,ITGA5,JUN,LAMA1,LIF,MAP4K4,MAPK7,MMP9,PPARGC1A,SEMA7A,SOX9,SPHK1,SRC,TGFB2,TIMP3,TYRO3
negative regulation of apoptotic process	919	18	1.75e-08	4.66e-07	CRYAB,EDN1,F2R,FLNA,FOXO1,GRN,HSPB1,ITGA5,JUN,MAP4K4,MAPK7,MMP9,NFKBIA,PPARGC1A,SOX9,SPHK1,SRC,TYRO3
regulation of molecular function	3084	33	2.25e-08	5.75e-07	BHLHE40,CARD10,CD24,CRYAB,DKK3,EDN1,EDNRA,EGR1,EPHA4,EPHB2,F2R,FBLN1,FLNA,FURIN,GRN,HSPB1,ID2,ITGA2,JUN,LIF,MAP4K4,MAPK7,MMP9,MUC4,NFKBIA,PPARGC1A,SPHK1,SPOCK1,SRC,TGFB2,TIMP3,TP63,TYRO3
negative regulation of programmed cell death	940	18	2.47e-08	6.23e-07	CRYAB,EDN1,F2R,FLNA,FOXO1,GRN,HSPB1,ITGA5,JUN,MAP4K4,MAPK7,MMP9,NFKBIA,PPARGC1A,SOX9,SPHK1,SRC,TYRO3
programmed cell death	2139	27	2.73e-08	6.8e-07	CARD10,CD24,CRYAB,EDN1,EGR1,F2R,FLNA,FOXO1,FURIN,GRN,HSPB1,ITGA5,JUN,KRT17,MAP4K4,MAPK7,MMP9,NFKBIA,PPARGC1A,SLIT3,SOX9,SPHK1,SRC,TGFB2,TIMP3,TP63,TYRO3
positive regulation of phosphorus metabolic process	1182	20	2.77e-08	6.82e-07	CARD10,CD24,EDN1,EGR1,EPHA4,EPHB2,F2R,ITGA2,ITGA5,JUN,LIF,MAP4K4,MMP9,PPARGC1A,SEMA7A,SOX9,SPHK1,SRC,TGFB2,TYRO3
positive regulation of phosphate metabolic process	1182	20	2.77e-08	6.82e-07	CARD10,CD24,EDN1,EGR1,EPHA4,EPHB2,F2R,ITGA2,ITGA5,JUN,LIF,MAP4K4,MMP9,PPARGC1A,SEMA7A,SOX9,SPHK1,SRC,TGFB2,TYRO3
regulation of apoptotic process	1592	23	3.67e-08	8.78e-07	CARD10,CRYAB,EDN1,EGR1,F2R,FLNA,FOXO1,GRN,HSPB1,ITGA5,JUN,MAP4K4,MAPK7,MMP9,NFKBIA,PPARGC1A,SOX9,SPHK1,SRC,TGFB2,TIMP3,TP63,TYRO3
positive regulation of cellular component organization	1217	20	4.5e-08	1.06e-06	CD151,CLDN1,EDN1,EPHA4,EPHB2,FLNA,FSCN1,GRN,ITGA2,JARID2,LIF,MAP4K4,MMP9,PPARGC1A,SEMA7A,SOX9,SPHK1,SRC,TGFB2,TP63
regulation of programmed cell death	1617	23	4.89e-08	1.14e-06	CARD10,CRYAB,EDN1,EGR1,F2R,FLNA,FOXO1,GRN,HSPB1,ITGA5,JUN,MAP4K4,MAPK7,MMP9,NFKBIA,PPARGC1A,SOX9,SPHK1,SRC,TGFB2,TIMP3,TP63,TYRO3
regulation of protein phosphorylation	1499	22	6.03e-08	1.37e-06	CARD10,CD24,EDN1,EGR1,EPHA4,EPHB2,F2R,FBLN1,FOXO1,HSPB1,ITGA5,JUN,LIF,MAP4K4,MMP9,PPARGC1A,SEMA7A,SOX9,SPHK1,SRC,TGFB2,TIMP3
regulation of phosphorylation	1669	23	8.76e-08	1.96e-06	CARD10,CD24,EDN1,EGR1,EPHA4,EPHB2,F2R,FBLN1,FOXO1,HSPB1,ITGA5,JUN,LIF,MAP4K4,MMP9,PPARGC1A,SEMA7A,SOX9,SPHK1,SRC,TGFB2,TIMP3,TYRO3
cell death	2281	27	1.05e-07	2.3e-06	CARD10,CD24,CRYAB,EDN1,EGR1,F2R,FLNA,FOXO1,FURIN,GRN,HSPB1,ITGA5,JUN,KRT17,MAP4K4,MAPK7,MMP9,NFKBIA,PPARGC1A,SLIT3,SOX9,SPHK1,SRC,TGFB2,TIMP3,TP63,TYRO3
negative regulation of cell death	1035	18	1.06e-07	2.31e-06	CRYAB,EDN1,F2R,FLNA,FOXO1,GRN,HSPB1,ITGA5,JUN,MAP4K4,MAPK7,MMP9,NFKBIA,PPARGC1A,SOX9,SPHK1,SRC,TYRO3
apoptotic process	1996	25	1.28e-07	2.72e-06	CARD10,CD24,CRYAB,EDN1,EGR1,F2R,FLNA,FOXO1,GRN,HSPB1,ITGA5,JUN,MAP4K4,MAPK7,MMP9,NFKBIA,PPARGC1A,SLIT3,SOX9,SPHK1,SRC,TGFB2,TIMP3,TP63,TYRO3
regulation of cell death	1748	23	2.03e-07	4.15e-06	CARD10,CRYAB,EDN1,EGR1,F2R,FLNA,FOXO1,GRN,HSPB1,ITGA5,JUN,MAP4K4,MAPK7,MMP9,NFKBIA,PPARGC1A,SOX9,SPHK1,SRC,TGFB2,TIMP3,TP63,TYRO3
regulation of MAPK cascade	752	15	2.61e-07	5.23e-06	CD24,EDN1,EPHA4,EPHB2,F2R,FBLN1,FOXO1,JUN,LIF,MAP4K4,SEMA7A,SPHK1,SRC,TGFB2,TIMP3
positive regulation of phosphorylation	1108	18	2.93e-07	5.78e-06	CARD10,CD24,EDN1,EGR1,EPHA4,EPHB2,F2R,ITGA5,JUN,LIF,MAP4K4,MMP9,SEMA7A,SOX9,SPHK1,SRC,TGFB2,TYRO3
phosphorylation	2455	27	4.74e-07	8.8e-06	CARD10,CD24,CRYAB,EDN1,EGR1,EPHA4,EPHB2,F2R,FBLN1,FOXO1,HSPB1,IL17RD,ITGA5,JUN,LAMA1,LIF,MAP4K4,MAPK7,MMP9,PPARGC1A,SEMA7A,SOX9,SPHK1,SRC,TGFB2,TIMP3,TYRO3
positive regulation of signal transduction	1687	22	4.75e-07	8.8e-06	CARD10,CD24,EDN1,EPHA4,EPHB2,F2R,FERMT1,FLNA,ITGA5,JAG1,JUN,LIF,MAP4K4,MMP9,NOTCH4,SEMA7A,SOX9,SPHK1,SRC,TGFB2,TIMP3,TP63
regulation of intracellular signal transduction	1866	23	6.51e-07	1.18e-05	CARD10,CD24,EDN1,EPHA4,EPHB2,F2R,FBLN1,FLNA,FOXO1,HSPB1,JUN,LIF,MAP4K4,MAPK7,MMP9,NFKBIA,SEMA7A,SOX9,SPHK1,SRC,TGFB2,TIMP3,TP63
positive regulation of cell communication	1872	23	6.89e-07	1.24e-05	CARD10,CD24,EDN1,EPHA4,EPHB2,F2R,FERMT1,FLNA,ITGA2,ITGA5,JAG1,JUN,LIF,MAP4K4,MMP9,NOTCH4,SEMA7A,SOX9,SPHK1,SRC,TGFB2,TIMP3,TP63
positive regulation of signaling	1879	23	7.35e-07	1.32e-05	CARD10,CD24,EDN1,EPHA4,EPHB2,F2R,FERMT1,FLNA,ITGA2,ITGA5,JAG1,JUN,LIF,MAP4K4,MMP9,NOTCH4,SEMA7A,SOX9,SPHK1,SRC,TGFB2,TIMP3,TP63
negative regulation of protein metabolic process	1201	18	9.5e-07	1.65e-05	CRYAB,EDN1,EPHA4,EPHB2,FBLN1,FLNA,FOXO1,FURIN,HSPB1,JARID2,JUN,LIF,MMP9,NOTCH4,PPARGC1A,SPOCK1,SRC,TIMP3
regulation of protein modification process	1917	23	1.04e-06	1.77e-05	CARD10,CD24,EDN1,EGR1,EPHA4,EPHB2,F2R,FBLN1,FOXO1,HSPB1,ITGA5,JARID2,JUN,LIF,MAP4K4,MMP9,PPARGC1A,SEMA7A,SOX9,SPHK1,SRC,TGFB2,TIMP3
negative regulation of metabolic process	3818	34	1.18e-06	1.96e-05	BHLHE40,CD24,CRYAB,CXCL8,DKK3,EDN1,EGR1,EPHA4,EPHB2,FBLN1,FERMT1,FLNA,FOXO1,FURIN,GRN,HSPB1,ID2,JARID2,JUN,LIF,MMP9,NFIL3,NOTCH4,PPARGC1A,RUNX2,SLIT3,SOX9,SPHK1,SPOCK1,SRC,TGFB2,TIMP3,TP63,VIM
regulation of cellular metabolic process	6387	46	1.72e-06	2.62e-05	BHLHE40,CARD10,CD24,CRYAB,CXCL8,DKK3,EDN1,EGR1,EPHA4,EPHB2,ETS1,F2R,FBLN1,FLNA,FOXO1,FURIN,GRN,HSPB1,ID2,ITGA2,ITGA5,JAG1,JARID2,JUN,JUNB,KRT17,LIF,MAP4K4,MAPK7,MMP14,MMP9,NFIL3,NFKBIA,NOTCH4,PPARGC1A,RUNX2,SEMA7A,SOX9,SPHK1,SPOCK1,SRC,TGFB2,TIMP3,TP63,TYRO3,VIM
positive regulation of protein modification process	1262	18	1.93e-06	2.91e-05	CARD10,CD24,EDN1,EGR1,EPHA4,F2R,ITGA5,JARID2,JUN,LIF,MAP4K4,MMP9,PPARGC1A,SEMA7A,SOX9,SPHK1,SRC,TGFB2
regulation of nitrogen compound metabolic process	5980	44	2.12e-06	3.1e-05	BHLHE40,CARD10,CD24,CRYAB,DKK3,EDN1,EGR1,EPHA4,EPHB2,ETS1,F2R,FBLN1,FLNA,FOXO1,FURIN,GRN,HSPB1,ID2,ITGA2,ITGA5,JAG1,JARID2,JUN,JUNB,KRT17,LIF,MAP4K4,MAPK7,MMP14,MMP9,NFIL3,NFKBIA,NOTCH4,PPARGC1A,RUNX2,SEMA7A,SOX9,SPHK1,SPOCK1,SRC,TGFB2,TIMP3,TP63,VIM
negative regulation of cellular protein metabolic process	1149	17	2.42e-06	3.49e-05	CRYAB,EDN1,EPHA4,EPHB2,FBLN1,FOXO1,FURIN,HSPB1,JARID2,JUN,LIF,MMP9,NOTCH4,PPARGC1A,SPOCK1,SRC,TIMP3
negative regulation of macromolecule metabolic process	3578	32	2.77e-06	3.91e-05	BHLHE40,CD24,CRYAB,CXCL8,DKK3,EDN1,EGR1,EPHA4,EPHB2,FBLN1,FERMT1,FLNA,FOXO1,FURIN,HSPB1,ID2,JARID2,JUN,LIF,MMP9,NFIL3,NOTCH4,PPARGC1A,RUNX2,SLIT3,SOX9,SPOCK1,SRC,TGFB2,TIMP3,TP63,VIM
positive regulation of protein phosphorylation	1035	16	2.89e-06	4.06e-05	CARD10,CD24,EDN1,EGR1,EPHA4,F2R,ITGA5,JUN,LIF,MAP4K4,MMP9,SEMA7A,SOX9,SPHK1,SRC,TGFB2
regulation of primary metabolic process	6174	44	5.45e-06	6.9e-05	BHLHE40,CARD10,CD24,CRYAB,DKK3,EDN1,EGR1,EPHA4,EPHB2,ETS1,F2R,FBLN1,FLNA,FOXO1,FURIN,GRN,HSPB1,ID2,ITGA2,ITGA5,JAG1,JARID2,JUN,JUNB,KRT17,LIF,MAP4K4,MAPK7,MMP14,MMP9,NFIL3,NFKBIA,NOTCH4,PPARGC1A,RUNX2,SEMA7A,SOX9,SPHK1,SPOCK1,SRC,TGFB2,TIMP3,TP63,VIM
regulation of gene expression	5425	40	1.02e-05	0.000119662	BHLHE40,CD24,CRYAB,CXCL8,DKK3,EDN1,EGR1,EPHB2,ETS1,F2R,FERMT1,FLNA,FOXO1,FURIN,HSPB1,ID2,ITGA2,ITGB6,JAG1,JARID2,JUN,JUNB,KRT17,LIF,LTBP1,MAPK7,MMP14,NFIL3,NFKBIA,NOTCH4,PPARGC1A,RUNX2,SEMA7A,SLIT3,SOX9,SPHK1,SRC,TGFB2,TP63,VIM
regulation of catalytic activity	2398	24	1.37e-05	0.000154459	CARD10,CD24,CRYAB,EDN1,EDNRA,EGR1,EPHA4,EPHB2,F2R,FBLN1,FURIN,GRN,HSPB1,ITGA2,JUN,MAP4K4,MAPK7,MMP9,SPOCK1,SRC,TGFB2,TIMP3,TP63,TYRO3
organonitrogen compound metabolic process	6846	46	1.44e-05	0.000161816	ADAM12,CARD10,CD24,CRYAB,EDN1,EGR1,EPHA4,EPHB2,F2R,FBLN1,FLNA,FOXO1,FSTL1,FURIN,GLS,GRN,HSPB1,IL17RD,ITGA2,ITGA5,JARID2,JUN,KRT17,LAMA1,LIF,LTBP1,MAP4K4,MAPK7,MMP13,MMP14,MMP9,MUC4,NFKBIA,NOTCH4,PPARGC1A,SEMA7A,SOX9,SPHK1,SPOCK1,SRC,TGFB2,TIMP3,TP63,TYRO3,VCAN,VIM
cellular response to stress	2100	22	1.75e-05	0.000192513	AQP3,CRYAB,CXCL8,EDN1,EGR1,EPHA4,ETS1,FOXO1,GRN,HSPB1,ID2,JUN,MAP4K4,MAPK7,MMP9,NFKBIA,PPARGC1A,SLC2A1,SPHK1,SRC,TGFB2,TP63
phosphate-containing compound metabolic process	3344	29	1.98e-05	0.000213509	CARD10,CD24,CRYAB,EDN1,EGR1,EPHA4,EPHB2,F2R,FBLN1,FOXO1,HSPB1,IL17RD,INPP4B,ITGA2,ITGA5,JUN,LAMA1,LIF,MAP4K4,MAPK7,MMP9,PPARGC1A,SEMA7A,SOX9,SPHK1,SRC,TGFB2,TIMP3,TYRO3
phosphorus metabolic process	3371	29	2.32e-05	0.000242812	CARD10,CD24,CRYAB,EDN1,EGR1,EPHA4,EPHB2,F2R,FBLN1,FOXO1,HSPB1,IL17RD,INPP4B,ITGA2,ITGA5,JUN,LAMA1,LIF,MAP4K4,MAPK7,MMP9,PPARGC1A,SEMA7A,SOX9,SPHK1,SRC,TGFB2,TIMP3,TYRO3
positive regulation of kinase activity	613	11	3.28e-05	0.000330887	CARD10,CD24,EDN1,EGR1,EPHA4,EPHB2,F2R,MAP4K4,SRC,TGFB2,TYRO3
positive regulation of intracellular signal transduction	1055	14	7.13e-05	0.000648321	CARD10,CD24,EDN1,EPHA4,F2R,FLNA,JUN,LIF,MAP4K4,SEMA7A,SOX9,SPHK1,SRC,TGFB2
positive regulation of MAPK cascade	554	10	7.36e-05	0.000666001	CD24,EDN1,EPHA4,F2R,JUN,LIF,SEMA7A,SPHK1,SRC,TGFB2
positive regulation of molecular function	1826	19	8.5e-05	0.000752939	CARD10,CD24,EDN1,EDNRA,EGR1,EPHA4,EPHB2,F2R,FBLN1,GRN,ITGA2,JUN,MAP4K4,MMP9,PPARGC1A,SPHK1,SRC,TGFB2,TYRO3
positive regulation of transferase activity	694	11	0.000100129	0.000868177	CARD10,CD24,EDN1,EGR1,EPHA4,EPHB2,F2R,MAP4K4,SRC,TGFB2,TYRO3
regulation of macromolecule biosynthetic process	4094	31	0.000133232	0.00111765	BHLHE40,CRYAB,DKK3,EDN1,EGR1,ETS1,F2R,FLNA,FOXO1,FURIN,HSPB1,ID2,ITGA2,JAG1,JARID2,JUN,JUNB,KRT17,LIF,MAPK7,NFIL3,NFKBIA,NOTCH4,PPARGC1A,RUNX2,SOX9,SPHK1,SRC,TGFB2,TP63,VIM
regulation of biosynthetic process	4342	32	0.000164275	0.00133106	BHLHE40,CRYAB,CXCL8,DKK3,EDN1,EGR1,ETS1,F2R,FLNA,FOXO1,FURIN,HSPB1,ID2,ITGA2,JAG1,JARID2,JUN,JUNB,KRT17,LIF,MAPK7,NFIL3,NFKBIA,NOTCH4,PPARGC1A,RUNX2,SOX9,SPHK1,SRC,TGFB2,TP63,VIM
positive regulation of cell death	746	11	0.000188606	0.00150844	EGR1,F2R,FOXO1,GRN,JUN,MMP9,PPARGC1A,SRC,TGFB2,TIMP3,TP63
regulation of cellular macromolecule biosynthetic process	3991	30	0.000210675	0.00163903	BHLHE40,CRYAB,DKK3,EDN1,EGR1,ETS1,F2R,FLNA,FOXO1,HSPB1,ID2,ITGA2,JAG1,JARID2,JUN,JUNB,KRT17,LIF,MAPK7,NFIL3,NFKBIA,NOTCH4,PPARGC1A,RUNX2,SOX9,SPHK1,SRC,TGFB2,TP63,VIM
positive regulation of catalytic activity	1472	16	0.00021239	0.00164074	CARD10,CD24,EDN1,EDNRA,EGR1,EPHA4,EPHB2,F2R,FBLN1,GRN,ITGA2,JUN,MAP4K4,SRC,TGFB2,TYRO3
regulation of cellular biosynthetic process	4255	31	0.000278153	0.0020738	BHLHE40,CRYAB,CXCL8,DKK3,EDN1,EGR1,ETS1,F2R,FLNA,FOXO1,HSPB1,ID2,ITGA2,JAG1,JARID2,JUN,JUNB,KRT17,LIF,MAPK7,NFIL3,NFKBIA,NOTCH4,PPARGC1A,RUNX2,SOX9,SPHK1,SRC,TGFB2,TP63,VIM
regulation of kinase activity	915	12	0.000278294	0.0020738	CARD10,CD24,EDN1,EGR1,EPHA4,EPHB2,F2R,HSPB1,MAP4K4,SRC,TGFB2,TYRO3
positive regulation of protein kinase activity	539	9	0.000308322	0.0022479	CARD10,CD24,EDN1,EGR1,EPHA4,F2R,MAP4K4,SRC,TGFB2
regulation of protein kinase activity	805	11	0.000362333	0.00254662	CARD10,CD24,EDN1,EGR1,EPHA4,EPHB2,F2R,HSPB1,MAP4K4,SRC,TGFB2
macromolecule metabolic process	10650	57	0.000610042	0.00386986	ADAM12,BHLHE40,CARD10,CD24,CRYAB,CXCL8,DKK3,EDN1,EGR1,EPHA4,EPHB2,ETS1,F2R,FBLN1,FERMT1,FLNA,FOXO1,FSTL1,FURIN,GRN,HSPB1,ID2,IL17RD,ITGA2,ITGA5,ITGB6,JAG1,JARID2,JUN,JUNB,KRT17,LAMA1,LIF,LTBP1,MAP4K4,MAPK7,MMP13,MMP14,MMP9,MUC4,NFIL3,NFKBIA,NOTCH4,PPARGC1A,RUNX2,SEMA7A,SLIT3,SOX9,SPHK1,SPOCK1,SRC,TGFB2,TIMP3,TP63,TYRO3,VCAN,VIM
regulation of transferase activity	1022	12	0.000749504	0.00453737	CARD10,CD24,EDN1,EGR1,EPHA4,EPHB2,F2R,HSPB1,MAP4K4,SRC,TGFB2,TYRO3
macromolecule biosynthetic process	5091	33	0.00144417	0.00756967	BHLHE40,CRYAB,DKK3,EDN1,EGR1,ETS1,F2R,FLNA,FOXO1,FURIN,HSPB1,ID2,ITGA2,JAG1,JARID2,JUN,JUNB,KRT17,LIF,MAPK7,MUC4,NFIL3,NFKBIA,NOTCH4,PPARGC1A,RUNX2,SOX9,SPHK1,SRC,TGFB2,TP63,VCAN,VIM
organic substance metabolic process	12140	61	0.00190513	0.00934562	ADAM12,BHLHE40,CARD10,CD24,CRYAB,CXCL8,DKK3,EDN1,EGR1,EPHA4,EPHB2,ETS1,F2R,FBLN1,FERMT1,FLNA,FOXO1,FSTL1,FURIN,GLS,GRN,HSPB1,ID2,IL17RD,INPP4B,ITGA2,ITGA5,ITGB6,JAG1,JARID2,JUN,JUNB,KRT17,LAMA1,LIF,LIMA1,LTBP1,MAP4K4,MAPK7,MMP13,MMP14,MMP9,MUC4,NFIL3,NFKBIA,NOTCH4,PPARGC1A,RUNX2,SEMA7A,SLC2A1,SLIT3,SOX9,SPHK1,SPOCK1,SRC,TGFB2,TIMP3,TP63,TYRO3,VCAN,VIM
Annotation Cluster 17	Enrichment Score: 5.6745696972549
Term	Annotated	Significant	Pvalue	Padj	GeneID
ERK1 and ERK2 cascade	325	9	6.19e-06	7.68e-05	EPHB2,F2R,FBLN1,JUN,LIF,SEMA7A,SOX9,SRC,TIMP3
regulation of ERK1 and ERK2 cascade	306	8	3.17e-05	0.00032106	EPHB2,F2R,FBLN1,JUN,LIF,SEMA7A,SRC,TIMP3
regulation of stress-activated MAPK cascade	237	6	0.000387229	0.00270114	EDN1,EPHA4,FOXO1,MAP4K4,SPHK1,TGFB2
regulation of stress-activated protein kinase signaling cascade	240	6	0.000413969	0.00284114	EDN1,EPHA4,FOXO1,MAP4K4,SPHK1,TGFB2
negative regulation of phosphate metabolic process	602	9	0.000685563	0.00425709	EPHB2,FBLN1,FOXO1,HSPB1,JUN,LIF,PPARGC1A,TGFB2,TIMP3
negative regulation of phosphorus metabolic process	603	9	0.000693713	0.00429061	EPHB2,FBLN1,FOXO1,HSPB1,JUN,LIF,PPARGC1A,TGFB2,TIMP3
Annotation Cluster 18	Enrichment Score: 5.42161288218394
Term	Annotated	Significant	Pvalue	Padj	GeneID
nervous system development	2449	35	1.75e-12	1.03e-10	BHLHE40,CLDN1,EDNRA,EPHA4,EPHB2,ETS1,FLNA,GRN,ID2,JAG1,JARID2,JUN,LAMA1,LAMA5,LIF,MAP4K4,MAPK7,MMP14,NTN4,POSTN,PPARGC1A,RUNX2,S100A6,SEMA7A,SLC2A1,SLIT3,SOX9,SPHK1,SPOCK1,SRC,TGFB2,TP63,TYRO3,VCAN,VIM
neurogenesis	1674	25	3.83e-09	1.19e-07	BHLHE40,EPHA4,EPHB2,FLNA,GRN,ID2,JAG1,JUN,LAMA1,LAMA5,LIF,MAP4K4,MAPK7,MMP14,NTN4,POSTN,RUNX2,S100A6,SEMA7A,SLIT3,SOX9,SPOCK1,SRC,TGFB2,VIM
generation of neurons	1570	24	5.54e-09	1.67e-07	BHLHE40,EPHA4,EPHB2,FLNA,GRN,ID2,JAG1,JUN,LAMA1,LAMA5,LIF,MAP4K4,MAPK7,NTN4,POSTN,RUNX2,S100A6,SEMA7A,SLIT3,SOX9,SPOCK1,SRC,TGFB2,VIM
cell morphogenesis involved in differentiation	753	17	5.82e-09	1.74e-07	EPHA4,EPHB2,FBLN1,FERMT2,FLNA,ID2,LAMA1,LAMA5,MAPK7,NOTCH4,NTN4,POSTN,S100A6,SEMA7A,SLIT3,SRC,TYRO3
substrate adhesion-dependent cell spreading	106	8	1.04e-08	2.89e-07	FBLN1,FERMT2,FLNA,LAMA5,NTN4,POSTN,SRC,TYRO3
neuron differentiation	1406	22	1.92e-08	5.08e-07	EPHA4,EPHB2,GRN,ID2,JAG1,JUN,LAMA1,LAMA5,LIF,MAP4K4,MAPK7,NTN4,POSTN,RUNX2,S100A6,SEMA7A,SLIT3,SOX9,SPOCK1,SRC,TGFB2,VIM
cell morphogenesis	1041	19	2.01e-08	5.25e-07	EPHA4,EPHB2,FBLN1,FERMT2,FLNA,ID2,LAMA1,LAMA5,MAP4K4,MAPK7,NOTCH4,NTN4,POSTN,S100A6,SEMA7A,SLIT3,SRC,TGFB2,TYRO3
taxis	657	15	4.54e-08	1.07e-06	CXCL8,EDN1,EPHA4,EPHB2,HSPB1,ID2,ITGA2,LAMA1,LAMA5,MAPK7,NTN4,SEMA7A,SLIT3,SRC,TGFB2
neuron development	1143	19	8.86e-08	1.97e-06	EPHA4,EPHB2,GRN,ID2,JUN,LAMA1,LAMA5,LIF,MAP4K4,MAPK7,NTN4,POSTN,S100A6,SEMA7A,SLIT3,SPOCK1,SRC,TGFB2,VIM
central nervous system development	1042	18	1.18e-07	2.52e-06	EPHA4,EPHB2,ETS1,FLNA,GRN,ID2,JARID2,LIF,PPARGC1A,SEMA7A,SLC2A1,SOX9,SPHK1,SPOCK1,SRC,TYRO3,VCAN,VIM
chemotaxis	655	14	3.03e-07	5.94e-06	CXCL8,EDN1,EPHA4,EPHB2,HSPB1,ITGA2,LAMA1,LAMA5,MAPK7,NTN4,SEMA7A,SLIT3,SRC,TGFB2
axon development	530	12	1.29e-06	2.08e-05	EPHA4,EPHB2,GRN,JUN,LAMA1,LAMA5,MAPK7,NTN4,S100A6,SEMA7A,SLIT3,SRC
axon guidance	284	9	2.06e-06	3.06e-05	EPHA4,EPHB2,LAMA1,LAMA5,MAPK7,NTN4,SEMA7A,SLIT3,SRC
neuron projection development	1010	16	2.11e-06	3.1e-05	EPHA4,EPHB2,GRN,JUN,LAMA1,LAMA5,MAP4K4,MAPK7,NTN4,POSTN,S100A6,SEMA7A,SLIT3,SPOCK1,SRC,VIM
neuron projection guidance	285	9	2.12e-06	3.1e-05	EPHA4,EPHB2,LAMA1,LAMA5,MAPK7,NTN4,SEMA7A,SLIT3,SRC
cell projection organization	1589	20	3.16e-06	4.37e-05	EPHA4,EPHB2,FLNA,FSCN1,GRN,ITGA2,JUN,LAMA1,LAMA5,LIMA1,MAP4K4,MAPK7,NTN4,POSTN,S100A6,SEMA7A,SLIT3,SPOCK1,SRC,VIM
regulation of cell development	983	15	7.28e-06	8.92e-05	BHLHE40,EDN1,EPHA4,EPHB2,FBLN1,FLNA,GRN,ID2,JAG1,LIF,POSTN,SEMA7A,SOX9,SPOCK1,VIM
plasma membrane bounded cell projection organization	1547	19	8.47e-06	0.000101039	EPHA4,EPHB2,FLNA,FSCN1,GRN,JUN,LAMA1,LAMA5,LIMA1,MAP4K4,MAPK7,NTN4,POSTN,S100A6,SEMA7A,SLIT3,SPOCK1,SRC,VIM
neuron projection morphogenesis	667	12	1.35e-05	0.000152238	EPHA4,EPHB2,LAMA1,LAMA5,MAP4K4,MAPK7,NTN4,POSTN,S100A6,SEMA7A,SLIT3,SRC
plasma membrane bounded cell projection morphogenesis	681	12	1.66e-05	0.000184372	EPHA4,EPHB2,LAMA1,LAMA5,MAP4K4,MAPK7,NTN4,POSTN,S100A6,SEMA7A,SLIT3,SRC
cellular component morphogenesis	800	13	1.67e-05	0.000185248	EDN1,EPHA4,EPHB2,LAMA1,LAMA5,MAP4K4,MAPK7,NTN4,POSTN,S100A6,SEMA7A,SLIT3,SRC
cell projection morphogenesis	685	12	1.76e-05	0.000192513	EPHA4,EPHB2,LAMA1,LAMA5,MAP4K4,MAPK7,NTN4,POSTN,S100A6,SEMA7A,SLIT3,SRC
axonogenesis	482	10	2.28e-05	0.000240055	EPHA4,EPHB2,LAMA1,LAMA5,MAPK7,NTN4,S100A6,SEMA7A,SLIT3,SRC
cell part morphogenesis	705	12	2.34e-05	0.000242888	EPHA4,EPHB2,LAMA1,LAMA5,MAP4K4,MAPK7,NTN4,POSTN,S100A6,SEMA7A,SLIT3,SRC
cell morphogenesis involved in neuron differentiation	604	11	2.87e-05	0.000292228	EPHA4,EPHB2,ID2,LAMA1,LAMA5,MAPK7,NTN4,S100A6,SEMA7A,SLIT3,SRC
regulation of neurogenesis	845	12	0.000133255	0.00111765	BHLHE40,EPHA4,EPHB2,FLNA,GRN,ID2,JAG1,LIF,SEMA7A,SOX9,SPOCK1,VIM
regulation of nervous system development	957	12	0.000417999	0.00286198	BHLHE40,EPHA4,EPHB2,FLNA,GRN,ID2,JAG1,LIF,SEMA7A,SOX9,SPOCK1,VIM
regulation of cell morphogenesis	499	8	0.000882943	0.00514977	EPHA4,EPHB2,FBLN1,FERMT2,FLNA,POSTN,SEMA7A,SRC
regulation of cell projection organization	706	9	0.00207661	0.0099909	EPHA4,EPHB2,FSCN1,GRN,ITGA2,SEMA7A,SPOCK1,SRC,VIM
Annotation Cluster 19	Enrichment Score: 5.21583015263703
Term	Annotated	Significant	Pvalue	Padj	GeneID
epithelial cell differentiation	798	18	1.93e-09	6.29e-08	AQP3,CD24,CLDN1,FLNA,FURIN,ID2,ITGA2,JAG1,JUN,KRT17,LAMA1,LIF,MMP9,NOTCH4,SOX9,SRC,TP63,VIM
negative regulation of epithelial cell differentiation	54	5	2.52e-06	3.58e-05	JAG1,MMP9,NOTCH4,SOX9,TP63
epithelial cell development	221	8	2.97e-06	4.15e-05	CLDN1,FLNA,JAG1,NOTCH4,SOX9,SRC,TP63,VIM
Annotation Cluster 20	Enrichment Score: 4.89433852546881
Term	Annotated	Significant	Pvalue	Padj	GeneID
cell-substrate adhesion	359	19	1.81e-16	2.92e-14	FBLN1,FERMT1,FERMT2,FLNA,ITGA2,ITGA5,ITGB6,JAG1,LAMA5,LYPD3,MAP4K4,MMP14,MUC4,NTN4,POSTN,SPOCK1,SRC,TYRO3,ZYX
negative regulation of cell development	343	10	1.14e-06	1.9e-05	EPHA4,EPHB2,FBLN1,ID2,JAG1,POSTN,SEMA7A,SOX9,SPOCK1,VIM
negative regulation of cell morphogenesis involved in differentiation	98	4	0.000659596	0.00412776	EPHB2,FBLN1,POSTN,SEMA7A
negative regulation of substrate adhesion-dependent cell spreading	13	2	0.00121378	0.00658615	FBLN1,POSTN
regulation of substrate adhesion-dependent cell spreading	53	3	0.00127337	0.00685845	FBLN1,FLNA,POSTN
regulation of cell morphogenesis involved in differentiation	310	6	0.00156291	0.00810049	EPHA4,EPHB2,FBLN1,FLNA,POSTN,SEMA7A
Annotation Cluster 21	Enrichment Score: 4.81994060769049
Term	Annotated	Significant	Pvalue	Padj	GeneID
response to reactive oxygen species	235	10	3.45e-08	8.32e-07	CRYAB,EDN1,ETS1,FOXO1,JUN,MAPK7,MMP9,PPARGC1A,SPHK1,SRC
response to oxidative stress	458	12	2.76e-07	5.47e-06	CRYAB,EDN1,ETS1,FOXO1,HSPB1,JUN,MAPK7,MMP14,MMP9,PPARGC1A,SPHK1,SRC
negative regulation of nitrogen compound metabolic process	2572	27	1.2e-06	1.97e-05	BHLHE40,CRYAB,DKK3,EDN1,EGR1,EPHA4,EPHB2,FBLN1,FLNA,FOXO1,FURIN,HSPB1,ID2,JARID2,JUN,LIF,MMP9,NFIL3,NOTCH4,PPARGC1A,RUNX2,SOX9,SPHK1,SPOCK1,SRC,TIMP3,TP63
negative regulation of cellular metabolic process	2775	28	1.55e-06	2.44e-05	BHLHE40,CRYAB,DKK3,EDN1,EGR1,EPHA4,EPHB2,FBLN1,FLNA,FOXO1,FURIN,HSPB1,ID2,JARID2,JUN,LIF,MMP9,NFIL3,NOTCH4,PPARGC1A,RUNX2,SOX9,SPHK1,SPOCK1,SRC,TGFB2,TIMP3,TP63
regulation of peptidase activity	466	11	2.5e-06	3.58e-05	CRYAB,EPHA4,F2R,FBLN1,FURIN,GRN,MMP9,SPOCK1,SRC,TIMP3,TP63
cellular response to oxidative stress	310	9	4.22e-06	5.53e-05	ETS1,FOXO1,HSPB1,JUN,MAPK7,MMP9,PPARGC1A,SPHK1,SRC
negative regulation of molecular function	1197	17	4.2e-06	5.53e-05	BHLHE40,CRYAB,DKK3,EPHB2,FLNA,FURIN,HSPB1,ID2,JUN,MAPK7,MMP9,NFKBIA,PPARGC1A,SPOCK1,SRC,TGFB2,TIMP3
regulation of hydrolase activity	1306	17	1.33e-05	0.000150897	CRYAB,EDNRA,EPHA4,F2R,FBLN1,FURIN,GRN,ITGA2,JUN,MAP4K4,MAPK7,MMP9,SPOCK1,SRC,TGFB2,TIMP3,TP63
regulation of proteolysis	752	12	4.39e-05	0.000421791	CRYAB,EPHA4,F2R,FBLN1,FURIN,GRN,MMP14,MMP9,SPOCK1,SRC,TIMP3,TP63
positive regulation of apoptotic process	684	10	0.000404793	0.00280783	F2R,FOXO1,GRN,JUN,MMP9,PPARGC1A,SRC,TGFB2,TIMP3,TP63
positive regulation of programmed cell death	693	10	0.000448524	0.00301535	F2R,FOXO1,GRN,JUN,MMP9,PPARGC1A,SRC,TGFB2,TIMP3,TP63
Annotation Cluster 22	Enrichment Score: 4.78784562200645
Term	Annotated	Significant	Pvalue	Padj	GeneID
cell-matrix adhesion	230	12	1.26e-10	5.32e-09	FERMT1,FERMT2,ITGA2,ITGB6,JAG1,LYPD3,MAP4K4,MMP14,MUC4,POSTN,SRC,ZYX
cell-substrate junction assembly	99	7	1.44e-07	3.03e-06	CD151,FERMT2,ITGA2,ITGA5,MAP4K4,MMP14,SRC
cell-substrate junction organization	102	7	1.77e-07	3.66e-06	CD151,FERMT2,ITGA2,ITGA5,MAP4K4,MMP14,SRC
cell junction assembly	434	11	1.26e-06	2.04e-05	CD151,CLDN1,EPHB2,FERMT2,FLNA,FSCN1,ITGA2,ITGA5,MAP4K4,MMP14,SRC
focal adhesion assembly	83	5	2.11e-05	0.000224996	FERMT2,ITGA2,MAP4K4,MMP14,SRC
tissue remodeling	178	5	0.00076004	0.00459367	F2R,JAG1,LIF,MMP14,SRC
regulation of cell junction assembly	200	5	0.00127903	0.00687893	CLDN1,EPHB2,MAP4K4,MMP14,SRC
positive regulation of cellular component biogenesis	551	8	0.00166027	0.00837129	CLDN1,EDN1,EPHB2,FLNA,FSCN1,MAP4K4,SOX9,SRC
regulation of cellular component biogenesis	982	11	0.00184605	0.00910998	CLDN1,CRYAB,EDN1,EPHB2,FLNA,FSCN1,MAP4K4,MMP14,SOX9,SPHK1,SRC
regulation of focal adhesion assembly	63	3	0.00209725	0.0099909	MAP4K4,MMP14,SRC
regulation of cell-substrate junction assembly	63	3	0.00209725	0.0099909	MAP4K4,MMP14,SRC
Annotation Cluster 23	Enrichment Score: 4.68061371521492
Term	Annotated	Significant	Pvalue	Padj	GeneID
positive regulation of cellular biosynthetic process	1955	24	3.65e-07	6.99e-06	CXCL8,EDN1,EGR1,ETS1,F2R,FOXO1,ID2,ITGA2,JAG1,JUN,JUNB,KRT17,LIF,MAPK7,NFIL3,NFKBIA,NOTCH4,PPARGC1A,RUNX2,SOX9,SRC,TGFB2,TP63,VIM
positive regulation of macromolecule biosynthetic process	1841	23	5.13e-07	9.42e-06	EDN1,EGR1,ETS1,F2R,FOXO1,ID2,ITGA2,JAG1,JUN,JUNB,KRT17,LIF,MAPK7,NFIL3,NFKBIA,NOTCH4,PPARGC1A,RUNX2,SOX9,SRC,TGFB2,TP63,VIM
positive regulation of biosynthetic process	1991	24	5.11e-07	9.42e-06	CXCL8,EDN1,EGR1,ETS1,F2R,FOXO1,ID2,ITGA2,JAG1,JUN,JUNB,KRT17,LIF,MAPK7,NFIL3,NFKBIA,NOTCH4,PPARGC1A,RUNX2,SOX9,SRC,TGFB2,TP63,VIM
hematopoietic or lymphoid organ development	967	16	1.19e-06	1.96e-05	EGR1,ETS1,ID2,JAG1,JARID2,JUN,JUNB,LIF,MMP14,MMP9,NFKBIA,NOTCH4,RUNX2,SRC,TGFB2,TYRO3
positive regulation of transcription, DNA-templated	1524	20	1.66e-06	2.55e-05	EDN1,EGR1,ETS1,F2R,FOXO1,ID2,JAG1,JUN,JUNB,LIF,MAPK7,NFIL3,NFKBIA,NOTCH4,PPARGC1A,RUNX2,SOX9,SRC,TGFB2,TP63
immune system development	1024	16	2.52e-06	3.58e-05	EGR1,ETS1,ID2,JAG1,JARID2,JUN,JUNB,LIF,MMP14,MMP9,NFKBIA,NOTCH4,RUNX2,SRC,TGFB2,TYRO3
hemopoiesis	926	15	3.53e-06	4.78e-05	EGR1,ETS1,ID2,JAG1,JUN,JUNB,LIF,MMP14,MMP9,NFKBIA,NOTCH4,RUNX2,SRC,TGFB2,TYRO3
positive regulation of nucleic acid-templated transcription	1601	20	3.54e-06	4.78e-05	EDN1,EGR1,ETS1,F2R,FOXO1,ID2,JAG1,JUN,JUNB,LIF,MAPK7,NFIL3,NFKBIA,NOTCH4,PPARGC1A,RUNX2,SOX9,SRC,TGFB2,TP63
positive regulation of RNA biosynthetic process	1602	20	3.58e-06	4.81e-05	EDN1,EGR1,ETS1,F2R,FOXO1,ID2,JAG1,JUN,JUNB,LIF,MAPK7,NFIL3,NFKBIA,NOTCH4,PPARGC1A,RUNX2,SOX9,SRC,TGFB2,TP63
positive regulation of RNA metabolic process	1692	20	8.17e-06	9.78e-05	EDN1,EGR1,ETS1,F2R,FOXO1,ID2,JAG1,JUN,JUNB,LIF,MAPK7,NFIL3,NFKBIA,NOTCH4,PPARGC1A,RUNX2,SOX9,SRC,TGFB2,TP63
positive regulation of transcription by RNA polymerase II	1199	16	1.85e-05	0.0002007	EDN1,EGR1,ETS1,FOXO1,JAG1,JUN,JUNB,LIF,MAPK7,NFKBIA,NOTCH4,PPARGC1A,RUNX2,SOX9,TGFB2,TP63
positive regulation of nucleobase-containing compound metabolic process	1863	20	3.36e-05	0.000335762	EDN1,EGR1,ETS1,F2R,FOXO1,ID2,JAG1,JUN,JUNB,LIF,MAPK7,NFIL3,NFKBIA,NOTCH4,PPARGC1A,RUNX2,SOX9,SRC,TGFB2,TP63
negative regulation of transcription, DNA-templated	1321	16	6e-05	0.000556425	BHLHE40,CRYAB,DKK3,EDN1,EGR1,FLNA,FOXO1,ID2,JARID2,JUN,NFIL3,NOTCH4,RUNX2,SOX9,SRC,TP63
negative regulation of nucleic acid-templated transcription	1364	16	8.77e-05	0.000773	BHLHE40,CRYAB,DKK3,EDN1,EGR1,FLNA,FOXO1,ID2,JARID2,JUN,NFIL3,NOTCH4,RUNX2,SOX9,SRC,TP63
negative regulation of RNA biosynthetic process	1366	16	8.92e-05	0.000782744	BHLHE40,CRYAB,DKK3,EDN1,EGR1,FLNA,FOXO1,ID2,JARID2,JUN,NFIL3,NOTCH4,RUNX2,SOX9,SRC,TP63
negative regulation of nucleobase-containing compound metabolic process	1568	17	0.00013342	0.00111765	BHLHE40,CRYAB,DKK3,EDN1,EGR1,FLNA,FOXO1,ID2,JARID2,JUN,NFIL3,NOTCH4,PPARGC1A,RUNX2,SOX9,SRC,TP63
negative regulation of gene expression	2766	24	0.000142639	0.00118419	BHLHE40,CD24,CRYAB,CXCL8,DKK3,EDN1,EGR1,FERMT1,FLNA,FOXO1,FURIN,HSPB1,ID2,JARID2,JUN,NFIL3,NOTCH4,RUNX2,SLIT3,SOX9,SRC,TGFB2,TP63,VIM
negative regulation of RNA metabolic process	1465	16	0.000201122	0.00158464	BHLHE40,CRYAB,DKK3,EDN1,EGR1,FLNA,FOXO1,ID2,JARID2,JUN,NFIL3,NOTCH4,RUNX2,SOX9,SRC,TP63
negative regulation of cellular biosynthetic process	1724	17	0.000412484	0.00283994	BHLHE40,CRYAB,DKK3,EDN1,EGR1,FLNA,FOXO1,ID2,JARID2,JUN,NFIL3,NOTCH4,RUNX2,SOX9,SPHK1,SRC,TP63
negative regulation of biosynthetic process	1755	17	0.000507032	0.003366	BHLHE40,CRYAB,DKK3,EDN1,EGR1,FLNA,FOXO1,ID2,JARID2,JUN,NFIL3,NOTCH4,RUNX2,SOX9,SPHK1,SRC,TP63
negative regulation of cellular macromolecule biosynthetic process	1602	16	0.0005484	0.00361477	BHLHE40,CRYAB,DKK3,EDN1,EGR1,FLNA,FOXO1,ID2,JARID2,JUN,NFIL3,NOTCH4,RUNX2,SOX9,SRC,TP63
regulation of RNA metabolic process	3807	28	0.000562377	0.00364716	BHLHE40,CRYAB,DKK3,EDN1,EGR1,ETS1,F2R,FLNA,FOXO1,HSPB1,ID2,JAG1,JARID2,JUN,JUNB,LIF,MAPK7,NFIL3,NFKBIA,NOTCH4,PPARGC1A,RUNX2,SOX9,SPHK1,SRC,TGFB2,TP63,VIM
multicellular organismal reproductive process	857	11	0.000612685	0.00387999	EDN1,EGR1,ETS1,JUNB,LIF,SLIT3,SOX9,SRC,TGFB2,TP63,TYRO3
regulation of transcription, DNA-templated	3467	26	0.000726785	0.00444333	BHLHE40,CRYAB,DKK3,EDN1,EGR1,ETS1,F2R,FLNA,FOXO1,ID2,JAG1,JARID2,JUN,JUNB,LIF,MAPK7,NFIL3,NFKBIA,NOTCH4,PPARGC1A,RUNX2,SOX9,SPHK1,SRC,TGFB2,TP63
multicellular organism reproduction	877	11	0.000741483	0.00449615	EDN1,EGR1,ETS1,JUNB,LIF,SLIT3,SOX9,SRC,TGFB2,TP63,TYRO3
negative regulation of macromolecule biosynthetic process	1659	16	0.000802515	0.00479571	BHLHE40,CRYAB,DKK3,EDN1,EGR1,FLNA,FOXO1,ID2,JARID2,JUN,NFIL3,NOTCH4,RUNX2,SOX9,SRC,TP63
regulation of nucleic acid-templated transcription	3531	26	0.000964844	0.00552552	BHLHE40,CRYAB,DKK3,EDN1,EGR1,ETS1,F2R,FLNA,FOXO1,ID2,JAG1,JARID2,JUN,JUNB,LIF,MAPK7,NFIL3,NFKBIA,NOTCH4,PPARGC1A,RUNX2,SOX9,SPHK1,SRC,TGFB2,TP63
regulation of RNA biosynthetic process	3536	26	0.000986054	0.00562961	BHLHE40,CRYAB,DKK3,EDN1,EGR1,ETS1,F2R,FLNA,FOXO1,ID2,JAG1,JARID2,JUN,JUNB,LIF,MAPK7,NFIL3,NFKBIA,NOTCH4,PPARGC1A,RUNX2,SOX9,SPHK1,SRC,TGFB2,TP63
negative regulation of transcription by RNA polymerase II	922	11	0.00111557	0.00618818	BHLHE40,EDN1,EGR1,FOXO1,ID2,JARID2,JUN,NFIL3,NOTCH4,SOX9,TP63
transcription, DNA-templated	3647	26	0.00157547	0.00815419	BHLHE40,CRYAB,DKK3,EDN1,EGR1,ETS1,F2R,FLNA,FOXO1,ID2,JAG1,JARID2,JUN,JUNB,LIF,MAPK7,NFIL3,NFKBIA,NOTCH4,PPARGC1A,RUNX2,SOX9,SPHK1,SRC,TGFB2,TP63
regulation of nucleobase-containing compound metabolic process	4075	28	0.00170193	0.0085697	BHLHE40,CRYAB,DKK3,EDN1,EGR1,ETS1,F2R,FLNA,FOXO1,HSPB1,ID2,JAG1,JARID2,JUN,JUNB,LIF,MAPK7,NFIL3,NFKBIA,NOTCH4,PPARGC1A,RUNX2,SOX9,SPHK1,SRC,TGFB2,TP63,VIM
transcription by RNA polymerase II	2689	21	0.00171818	0.00863978	BHLHE40,EDN1,EGR1,ETS1,FLNA,FOXO1,ID2,JAG1,JARID2,JUN,JUNB,LIF,MAPK7,NFIL3,NFKBIA,NOTCH4,PPARGC1A,RUNX2,SOX9,TGFB2,TP63
nucleic acid-templated transcription	3701	26	0.00196015	0.00955863	BHLHE40,CRYAB,DKK3,EDN1,EGR1,ETS1,F2R,FLNA,FOXO1,ID2,JAG1,JARID2,JUN,JUNB,LIF,MAPK7,NFIL3,NFKBIA,NOTCH4,PPARGC1A,RUNX2,SOX9,SPHK1,SRC,TGFB2,TP63
cellular macromolecule biosynthetic process	4963	32	0.00197902	0.00963796	BHLHE40,CRYAB,DKK3,EDN1,EGR1,ETS1,F2R,FLNA,FOXO1,HSPB1,ID2,ITGA2,JAG1,JARID2,JUN,JUNB,KRT17,LIF,MAPK7,MUC4,NFIL3,NFKBIA,NOTCH4,PPARGC1A,RUNX2,SOX9,SPHK1,SRC,TGFB2,TP63,VCAN,VIM
RNA biosynthetic process	3714	26	0.00206414	0.0099481	BHLHE40,CRYAB,DKK3,EDN1,EGR1,ETS1,F2R,FLNA,FOXO1,ID2,JAG1,JARID2,JUN,JUNB,LIF,MAPK7,NFIL3,NFKBIA,NOTCH4,PPARGC1A,RUNX2,SOX9,SPHK1,SRC,TGFB2,TP63
Annotation Cluster 24	Enrichment Score: 4.56941473667227
Term	Annotated	Significant	Pvalue	Padj	GeneID
immune system process	3287	34	2.85e-08	6.95e-07	AQP3,CD151,CD24,CLDN1,CXCL8,EDN1,EGR1,ETS1,FLNA,GRN,ID2,ITGA2,ITGA5,JAG1,JARID2,JUN,JUNB,LIF,MMP14,MMP9,MUC4,NFIL3,NFKBIA,NOTCH4,RUNX2,SEMA7A,SOX9,SPHK1,SRC,TGFB2,THBD,TYRO3,VIM,ZYX
regulation of immune system process	1646	20	5.4e-06	6.88e-05	AQP3,CD24,CXCL8,EDN1,ETS1,GRN,ID2,ITGA2,JAG1,JUN,LIF,MMP14,MUC4,NFKBIA,SEMA7A,SOX9,SPHK1,SRC,TGFB2,TYRO3
defense response	1824	21	6.84e-06	8.46e-05	CLDN1,CXCL8,EDN1,EGR1,ETS1,F2R,FLNA,GRN,ITGA2,ITGB6,JUN,MAPK7,MMP9,MUC4,NFKBIA,SEMA7A,SPHK1,SRC,TYRO3,VIM,ZYX
positive regulation of immune system process	1110	15	3.06e-05	0.000310795	AQP3,CD24,CXCL8,EDN1,ETS1,ID2,ITGA2,JAG1,JUN,LIF,MMP14,MUC4,SEMA7A,SRC,TGFB2
positive regulation of hemopoiesis	204	6	0.000173041	0.00139599	ETS1,ID2,JAG1,JUN,LIF,MMP14
immune response	2306	19	0.00162653	0.00828955	CD24,CLDN1,CXCL8,EDN1,EGR1,ETS1,GRN,JAG1,JUN,LIF,MMP9,MUC4,NFIL3,SEMA7A,SRC,TGFB2,TYRO3,VIM,ZYX
Annotation Cluster 25	Enrichment Score: 4.40790501809158
Term	Annotated	Significant	Pvalue	Padj	GeneID
phosphatidylinositol 3-kinase signaling	154	6	3.66e-05	0.000363427	EDN1,F2R,SOX9,SRC,TGFB2,TYRO3
phosphatidylinositol-mediated signaling	192	6	0.000124356	0.00105122	EDN1,F2R,SOX9,SRC,TGFB2,TYRO3
inositol lipid-mediated signaling	196	6	0.000139185	0.00115811	EDN1,F2R,SOX9,SRC,TGFB2,TYRO3
Annotation Cluster 26	Enrichment Score: 4.20625201131749
Term	Annotated	Significant	Pvalue	Padj	GeneID
response to inorganic substance	569	14	5.41e-08	1.24e-06	AQP3,CLDN1,CRYAB,EDN1,ETS1,FOXO1,ID2,JUN,JUNB,MAPK7,MMP9,PPARGC1A,SPHK1,SRC
cellular response to oxygen-containing compound	1220	18	1.19e-06	1.96e-05	CLDN1,CXCL8,EDN1,EGR1,EPHA4,ETS1,FLNA,FOXO1,ITGA2,JUN,MAPK7,MMP9,NFKBIA,PPARGC1A,SOX9,SPHK1,SRC,VIM
cellular response to chemical stress	360	10	1.76e-06	2.68e-05	ETS1,FOXO1,HSPB1,JUN,MAPK7,MMP9,PPARGC1A,SLC2A1,SPHK1,SRC
response to hydrogen peroxide	146	7	2.01e-06	3e-05	CRYAB,ETS1,FOXO1,JUN,MAPK7,SPHK1,SRC
cellular response to inorganic substance	221	8	2.97e-06	4.15e-05	CLDN1,EDN1,FOXO1,ID2,JUN,JUNB,MMP9,PPARGC1A
cellular response to reactive oxygen species	170	7	5.52e-06	6.97e-05	ETS1,FOXO1,JUN,MAPK7,MMP9,SPHK1,SRC
cellular response to metal ion	193	7	1.27e-05	0.000145076	CLDN1,EDN1,ID2,JUN,JUNB,MMP9,PPARGC1A
cellular response to hydrogen peroxide	100	5	5.19e-05	0.000491109	ETS1,FOXO1,MAPK7,SPHK1,SRC
response to metal ion	366	8	0.000111055	0.000953992	AQP3,CLDN1,EDN1,ID2,JUN,JUNB,MMP9,PPARGC1A
neuroinflammatory response	77	4	0.000263374	0.0019745	GRN,JUN,MMP9,SPHK1
aging	319	7	0.000297997	0.00218551	CLDN1,CRYAB,EDN1,ID2,JUN,PPARGC1A,TP63
response to fluid shear stress	36	3	0.000407641	0.00281705	ETS1,MAPK7,SRC
negative regulation of intrinsic apoptotic signaling pathway	98	4	0.000659596	0.00412776	HSPB1,MAPK7,MMP9,SRC
response to laminar fluid shear stress	14	2	0.00141239	0.00744513	ETS1,MAPK7
Annotation Cluster 27	Enrichment Score: 4.02563746530927
Term	Annotated	Significant	Pvalue	Padj	GeneID
regulation of response to stress	1541	23	2e-08	5.25e-07	CLDN1,CRYAB,EDN1,EPHA4,EPHB2,ETS1,F2R,FOXO1,GRN,HSPB1,ITGA2,MAP4K4,MAPK7,MMP9,MUC4,NFKBIA,SEMA7A,SPHK1,SRC,TGFB2,THBD,TYRO3,ZYX
regulation of response to external stimulus	1097	19	4.63e-08	1.08e-06	CXCL8,EDN1,EPHA4,EPHB2,ETS1,F2R,GRN,HSPB1,ITGA2,MAPK7,MMP9,MUC4,NFKBIA,SEMA7A,SPHK1,SRC,THBD,TYRO3,ZYX
inflammatory response	803	14	3.38e-06	4.62e-05	CXCL8,ETS1,F2R,GRN,ITGA2,ITGB6,JUN,MAPK7,MMP9,NFKBIA,SEMA7A,SPHK1,TYRO3,ZYX
regulation of inflammatory response	425	10	7.67e-06	9.33e-05	ETS1,GRN,ITGA2,MAPK7,MMP9,NFKBIA,SEMA7A,SPHK1,TYRO3,ZYX
regulation of defense response	749	12	4.22e-05	0.000408656	ETS1,GRN,ITGA2,MAPK7,MMP9,MUC4,NFKBIA,SEMA7A,SPHK1,SRC,TYRO3,ZYX
positive regulation of response to external stimulus	529	10	5.01e-05	0.000475095	CXCL8,EDN1,ETS1,GRN,HSPB1,ITGA2,MUC4,NFKBIA,SRC,THBD
negative regulation of response to external stimulus	433	8	0.000347793	0.0024584	EDN1,EPHA4,ETS1,GRN,MAPK7,SEMA7A,THBD,TYRO3
regulation of cellular response to stress	775	10	0.00106097	0.00595654	CRYAB,EDN1,EPHA4,FOXO1,GRN,HSPB1,MAP4K4,MAPK7,SPHK1,TGFB2
Annotation Cluster 28	Enrichment Score: 4.01691149162466
Term	Annotated	Significant	Pvalue	Padj	GeneID
exocrine system development	51	5	1.89e-06	2.85e-05	LAMA1,LAMA5,NTN4,SOX9,TGFB2
salivary gland morphogenesis	35	4	1.16e-05	0.000134297	LAMA1,LAMA5,NTN4,TGFB2
salivary gland development	39	4	1.8e-05	0.000196146	LAMA1,LAMA5,NTN4,TGFB2
branching involved in salivary gland morphogenesis	23	3	0.000104989	0.00090608	LAMA1,LAMA5,NTN4
Annotation Cluster 29	Enrichment Score: 3.97954651336142
Term	Annotated	Significant	Pvalue	Padj	GeneID
stem cell differentiation	264	11	8.39e-09	2.38e-07	EDN1,EDNRA,JAG1,JARID2,LAMA5,LIF,RUNX2,SEMA7A,SOX9,TGFB2,TP63
neural crest cell development	80	6	8.29e-07	1.45e-05	EDN1,EDNRA,JAG1,LAMA5,SEMA7A,SOX9
mesenchymal cell development	84	6	1.11e-06	1.86e-05	EDN1,EDNRA,JAG1,LAMA5,SEMA7A,SOX9
stem cell development	84	6	1.11e-06	1.86e-05	EDN1,EDNRA,JAG1,LAMA5,SEMA7A,SOX9
neural crest cell differentiation	89	6	1.56e-06	2.44e-05	EDN1,EDNRA,JAG1,LAMA5,SEMA7A,SOX9
muscle structure development	681	12	1.66e-05	0.000184372	ADAM12,CRYAB,EDN1,EGR1,ID2,JAG1,JARID2,LAMA5,LIF,MMP14,SOX9,TGFB2
positive regulation of animal organ morphogenesis	85	5	2.37e-05	0.000245547	EDN1,JAG1,LIF,SOX9,TGFB2
nephron tubule development	93	5	3.66e-05	0.000363427	CD24,JAG1,LAMA5,LIF,SOX9
renal tubule development	95	5	4.06e-05	0.000396033	CD24,JAG1,LAMA5,LIF,SOX9
regulation of animal organ morphogenesis	254	7	7.32e-05	0.000663943	EDN1,JAG1,LIF,NTN4,RUNX2,SOX9,TGFB2
nephron epithelium development	110	5	8.17e-05	0.000725665	CD24,JAG1,LAMA5,LIF,SOX9
regulation of ossification	212	6	0.000213106	0.00164074	ID2,JAG1,RUNX2,SOX9,TGFB2,TP63
epithelial to mesenchymal transition	152	5	0.00037059	0.00259483	IL17RD,JAG1,NOTCH4,SOX9,TGFB2
chordate embryonic development	645	9	0.00111515	0.00618818	EDN1,EDNRA,FURIN,JUNB,LIF,MMP14,RUNX2,SOX9,TGFB2
embryo development ending in birth or egg hatching	663	9	0.00135024	0.00720971	EDN1,EDNRA,FURIN,JUNB,LIF,MMP14,RUNX2,SOX9,TGFB2
Annotation Cluster 30	Enrichment Score: 3.94525523804839
Term	Annotated	Significant	Pvalue	Padj	GeneID
negative regulation of developmental process	1082	21	9.91e-10	3.5e-08	CARD10,EPHA4,EPHB2,FBLN1,FERMT1,FOXO1,ID2,IL17RD,JAG1,JARID2,MMP9,NFKBIA,NOTCH4,POSTN,PPARGC1A,SEMA7A,SOX9,SPOCK1,TGFB2,TP63,VIM
negative regulation of multicellular organismal process	1382	23	2.54e-09	8.12e-08	CARD10,CD24,EDN1,EPHA4,EPHB2,F2R,FERMT1,FOXO1,FURIN,GRN,ID2,IL17RD,JAG1,JARID2,MMP9,NFKBIA,SEMA7A,SOX9,SPOCK1,TGFB2,THBD,TP63,VIM
negative regulation of cell differentiation	770	17	8.11e-09	2.33e-07	EPHA4,EPHB2,FBLN1,FOXO1,ID2,IL17RD,JAG1,MMP9,NFKBIA,NOTCH4,POSTN,SEMA7A,SOX9,SPOCK1,TGFB2,TP63,VIM
astrocyte differentiation	83	6	1.03e-06	1.76e-05	EPHA4,GRN,ID2,LIF,SOX9,VIM
negative regulation of neuron differentiation	225	8	3.39e-06	4.63e-05	EPHA4,EPHB2,ID2,JAG1,SEMA7A,SOX9,SPOCK1,VIM
negative regulation of neurogenesis	295	8	2.44e-05	0.000251428	EPHA4,EPHB2,ID2,JAG1,SEMA7A,SOX9,SPOCK1,VIM
gliogenesis	307	8	3.24e-05	0.000327697	EPHA4,GRN,ID2,LIF,MMP14,SOX9,TGFB2,VIM
negative regulation of cellular component organization	744	12	3.96e-05	0.000388294	CRYAB,EPHA4,EPHB2,JARID2,LIF,LIMA1,MMP14,PPARGC1A,SEMA7A,SPOCK1,SRC,VIM
negative regulation of nervous system development	319	8	4.25e-05	0.000409887	EPHA4,EPHB2,ID2,JAG1,SEMA7A,SOX9,SPOCK1,VIM
regulation of astrocyte differentiation	31	3	0.000260371	0.00196789	EPHA4,ID2,LIF
ear development	224	6	0.000286569	0.00211423	EDN1,EPHA4,EPHB2,JAG1,SOX9,TGFB2
glial cell differentiation	230	6	0.000330083	0.00236932	EPHA4,GRN,ID2,LIF,SOX9,VIM
negative regulation of neuron projection development	154	5	0.000393504	0.00273976	EPHA4,EPHB2,SEMA7A,SPOCK1,VIM
metanephros development	91	4	0.000498501	0.0033153	EGR1,ID2,LIF,SOX9
negative regulation of cell projection organization	188	5	0.000971236	0.00555355	EPHA4,EPHB2,SEMA7A,SPOCK1,VIM
inner ear development	197	5	0.00119613	0.00657604	EPHA4,EPHB2,JAG1,SOX9,TGFB2
regulation of neuron differentiation	675	9	0.00152815	0.00793144	EPHA4,EPHB2,GRN,ID2,JAG1,SEMA7A,SOX9,SPOCK1,VIM
positive regulation of cell development	570	8	0.00205226	0.0099037	EDN1,EPHA4,EPHB2,FLNA,GRN,ID2,LIF,SEMA7A
Annotation Cluster 31	Enrichment Score: 3.92451307976196
Term	Annotated	Significant	Pvalue	Padj	GeneID
cell adhesion mediated by integrin	71	6	4.07e-07	7.74e-06	FERMT1,ITGA2,ITGA5,ITGB6,LIF,TGFB2
entry into host	147	7	2.11e-06	3.1e-05	CLDN1,CXCL8,ITGA2,ITGA5,ITGB6,SRC,TYRO3
viral process	924	15	3.44e-06	4.68e-05	CD151,CLDN1,CXCL8,FBLN1,FURIN,HSPB1,ITGA2,ITGA5,ITGB6,JUN,NFKBIA,SRC,TYRO3,VIM,ZYX
interspecies interaction between organisms	2250	24	4.58e-06	5.98e-05	CD151,CD24,CLDN1,CXCL8,EDN1,EGR1,F2R,FBLN1,FLNA,FURIN,GRN,HSPB1,ITGA2,ITGA5,ITGB6,JUN,MUC4,NFKBIA,PPARGC1A,SRC,THBD,TYRO3,VIM,ZYX
movement in host environment	169	7	5.31e-06	6.8e-05	CLDN1,CXCL8,ITGA2,ITGA5,ITGB6,SRC,TYRO3
symbiotic process	983	15	7.28e-06	8.92e-05	CD151,CLDN1,CXCL8,FBLN1,FURIN,HSPB1,ITGA2,ITGA5,ITGB6,JUN,NFKBIA,SRC,TYRO3,VIM,ZYX
interaction with host	212	7	2.32e-05	0.000242812	CLDN1,CXCL8,ITGA2,ITGA5,ITGB6,SRC,TYRO3
viral entry into host cell	134	5	0.000206858	0.00161271	CLDN1,ITGA2,ITGA5,ITGB6,TYRO3
viral life cycle	341	7	0.000444931	0.00299663	CLDN1,CXCL8,FURIN,ITGA2,ITGA5,ITGB6,TYRO3
Annotation Cluster 32	Enrichment Score: 3.90299569486579
Term	Annotated	Significant	Pvalue	Padj	GeneID
response to molecule of bacterial origin	356	10	1.59e-06	2.48e-05	CD24,CLDN1,CXCL8,EDN1,F2R,NFKBIA,PPARGC1A,SRC,THBD,VIM
cellular response to lipid	588	11	2.24e-05	0.000237521	CLDN1,CXCL8,EDN1,FOXO1,ITGA2,NFKBIA,PPARGC1A,SOX9,SRC,TP63,VIM
cellular response to fatty acid	57	4	8.17e-05	0.000725665	CLDN1,EDN1,PPARGC1A,SRC
response to other organism	1591	17	0.000159174	0.00130109	CD24,CLDN1,CXCL8,EDN1,EGR1,F2R,FLNA,GRN,HSPB1,MUC4,NFKBIA,PPARGC1A,SRC,THBD,TYRO3,VIM,ZYX
response to external biotic stimulus	1593	17	0.000161608	0.00131519	CD24,CLDN1,CXCL8,EDN1,EGR1,F2R,FLNA,GRN,HSPB1,MUC4,NFKBIA,PPARGC1A,SRC,THBD,TYRO3,VIM,ZYX
cellular response to tumor necrosis factor	297	7	0.000192917	0.00152973	CLDN1,CXCL8,EDN1,NFKBIA,POSTN,PPARGC1A,SPHK1
response to bacterium	750	11	0.000197555	0.00155985	CD24,CLDN1,CXCL8,EDN1,F2R,GRN,NFKBIA,PPARGC1A,SRC,THBD,VIM
response to biotic stimulus	1625	17	0.000205257	0.00160359	CD24,CLDN1,CXCL8,EDN1,EGR1,F2R,FLNA,GRN,HSPB1,MUC4,NFKBIA,PPARGC1A,SRC,THBD,TYRO3,VIM,ZYX
response to tumor necrosis factor	320	7	0.00030369	0.00222287	CLDN1,CXCL8,EDN1,NFKBIA,POSTN,PPARGC1A,SPHK1
chemical homeostasis	1213	13	0.00103445	0.00583953	AQP3,CD24,CLDN1,EDN1,EDNRA,F2R,FOXO1,GLS,GRN,LIMA1,PPARGC1A,SRC,TP63
cellular response to lipopolysaccharide	208	5	0.00152086	0.00790466	CXCL8,NFKBIA,PPARGC1A,SRC,VIM
entry of bacterium into host cell	15	2	0.00162543	0.00828955	CXCL8,SRC
cellular response to molecule of bacterial origin	222	5	0.00202294	0.00978763	CXCL8,NFKBIA,PPARGC1A,SRC,VIM
Annotation Cluster 33	Enrichment Score: 3.87898909544282
Term	Annotated	Significant	Pvalue	Padj	GeneID
response to fatty acid	90	6	1.66e-06	2.55e-05	CLDN1,EDN1,FOXO1,PPARGC1A,SOX9,SRC
response to organonitrogen compound	1064	16	4.12e-06	5.45e-05	EDN1,EGR1,EPHA4,FLNA,FOXO1,ITGA2,JAG1,MMP13,MMP9,NFKBIA,PPARGC1A,SLC2A1,SOX9,SRC,THBD,VIM
response to peptide	536	11	9.47e-06	0.00011192	EDN1,EGR1,EPHA4,FOXO1,JAG1,MMP13,MMP9,NFKBIA,SLC2A1,SRC,VIM
response to nitrogen compound	1146	16	1.05e-05	0.000123828	EDN1,EGR1,EPHA4,FLNA,FOXO1,ITGA2,JAG1,MMP13,MMP9,NFKBIA,PPARGC1A,SLC2A1,SOX9,SRC,THBD,VIM
cellular response to oxygen levels	235	6	0.000370167	0.00259483	AQP3,EDN1,EGR1,FOXO1,PPARGC1A,SRC
cellular response to organonitrogen compound	663	9	0.00135024	0.00720971	EDN1,EGR1,EPHA4,FLNA,FOXO1,PPARGC1A,SOX9,SRC,VIM
cellular response to hypoxia	208	5	0.00152086	0.00790466	AQP3,EDN1,EGR1,PPARGC1A,SRC
cellular response to decreased oxygen levels	218	5	0.00186867	0.00918493	AQP3,EDN1,EGR1,PPARGC1A,SRC
Annotation Cluster 34	Enrichment Score: 3.77743116807066
Term	Annotated	Significant	Pvalue	Padj	GeneID
regulation of transforming growth factor beta production	36	5	3.17e-07	6.2e-06	CD24,FURIN,ITGB6,LTBP1,TGFB2
transforming growth factor beta production	38	5	4.2e-07	7.95e-06	CD24,FURIN,ITGB6,LTBP1,TGFB2
regulation of transforming growth factor beta activation	7	3	2.17e-06	3.16e-05	FURIN,ITGB6,LTBP1
transforming growth factor beta activation	9	3	5.19e-06	6.66e-05	FURIN,ITGB6,LTBP1
regulation of cytokine production	795	11	0.000325832	0.00234334	CD24,EGR1,F2R,FURIN,HSPB1,ITGB6,LTBP1,SEMA7A,SPHK1,SRC,TGFB2
negative regulation of transforming growth factor beta production	9	2	0.000566092	0.00364716	CD24,FURIN
cytokine production	863	11	0.000649184	0.00407635	CD24,EGR1,F2R,FURIN,HSPB1,ITGB6,LTBP1,SEMA7A,SPHK1,SRC,TGFB2
Annotation Cluster 35	Enrichment Score: 3.67103715122996
Term	Annotated	Significant	Pvalue	Padj	GeneID
regulation of DNA binding	124	6	1.07e-05	0.00012546	ID2,ITGA2,JUN,LIF,MMP9,NFKBIA
positive regulation of myeloid cell differentiation	101	5	5.44e-05	0.000513763	ETS1,ID2,JAG1,JUN,LIF
myeloid cell differentiation	431	9	5.74e-05	0.000538906	ETS1,ID2,JAG1,JUN,JUNB,LIF,MMP9,NFKBIA,SRC
leukocyte differentiation	538	10	5.76e-05	0.000540233	EGR1,ID2,JUN,JUNB,LIF,MMP14,MMP9,RUNX2,SRC,TYRO3
regulation of binding	367	8	0.000113165	0.000969877	EPHA4,ID2,ITGA2,JUN,LIF,MMP9,NFKBIA,SRC
myeloid leukocyte differentiation	210	6	0.000202466	0.00158848	ID2,JUN,JUNB,LIF,MMP9,SRC
regulation of myeloid cell differentiation	263	6	0.000670232	0.00418022	ETS1,ID2,JAG1,JUN,LIF,NFKBIA
Annotation Cluster 36	Enrichment Score: 3.66571221840975
Term	Annotated	Significant	Pvalue	Padj	GeneID
cell junction organization	713	14	8.37e-07	1.46e-05	CD151,CLDN1,EPHA4,EPHB2,F2R,FERMT2,FLNA,FSCN1,ITGA2,ITGA5,MAP4K4,MMP14,SRC,TGFB2
cell-cell junction organization	210	6	0.000202466	0.00158848	CLDN1,EPHA4,F2R,FSCN1,SRC,TGFB2
formation of primary germ layer	127	4	0.0017284	0.00865601	ITGA2,ITGA5,MMP14,MMP9
Annotation Cluster 37	Enrichment Score: 3.62891991496556
Term	Annotated	Significant	Pvalue	Padj	GeneID
ossification	412	11	7.55e-07	1.34e-05	ID2,JAG1,JUNB,MMP13,MMP14,RUNX2,SEMA7A,SOX9,TGFB2,TP63,VCAN
osteoblast differentiation	231	8	4.12e-06	5.45e-05	ID2,JAG1,JUNB,RUNX2,SEMA7A,SOX9,TP63,VCAN
skeletal system development	517	10	4.13e-05	0.000400992	EDN1,MMP13,MMP14,MMP9,RUNX2,SOX9,SRC,TGFB2,TP63,VCAN
regulation of osteoblast differentiation	131	5	0.000186129	0.00149184	ID2,JAG1,RUNX2,SOX9,TP63
Annotation Cluster 38	Enrichment Score: 3.61894015363434
Term	Annotated	Significant	Pvalue	Padj	GeneID
negative regulation of ERK1 and ERK2 cascade	79	4	0.000290644	0.0021358	EPHB2,FBLN1,LIF,TIMP3
negative regulation of protein phosphorylation	444	8	0.000411	0.00283498	EPHB2,FBLN1,FOXO1,HSPB1,JUN,LIF,PPARGC1A,TIMP3
negative regulation of phosphorylation	484	8	0.000724509	0.00443672	EPHB2,FBLN1,FOXO1,HSPB1,JUN,LIF,PPARGC1A,TIMP3
negative regulation of MAPK cascade	187	5	0.000948352	0.00546481	EPHB2,FBLN1,FOXO1,LIF,TIMP3
negative regulation of protein modification process	641	9	0.00106773	0.00598539	EPHB2,FBLN1,FOXO1,HSPB1,JARID2,JUN,LIF,PPARGC1A,TIMP3
embryo implantation	58	3	0.00165324	0.00834943	FBLN1,LIF,MMP9
Annotation Cluster 39	Enrichment Score: 3.55754636892959
Term	Annotated	Significant	Pvalue	Padj	GeneID
multi-multicellular organism process	226	10	2.39e-08	6.07e-07	EDN1,ETS1,FBLN1,ITGA2,ITGA5,JUNB,LIF,MMP9,SLC2A1,THBD
female pregnancy	196	9	9.17e-08	2.03e-06	ETS1,FBLN1,ITGA2,ITGA5,JUNB,LIF,MMP9,SLC2A1,THBD
ovulation cycle	69	6	3.43e-07	6.65e-06	EGR1,ETS1,SLIT3,SRC,TGFB2,TYRO3
reproductive process	1500	19	5.42e-06	6.89e-05	EDN1,EGR1,ETS1,FBLN1,FLNA,ITGA2,ITGA5,JUNB,LIF,MMP14,MMP9,SLC2A1,SLIT3,SOX9,SRC,TGFB2,THBD,TP63,TYRO3
reproduction	1503	19	5.58e-06	7.02e-05	EDN1,EGR1,ETS1,FBLN1,FLNA,ITGA2,ITGA5,JUNB,LIF,MMP14,MMP9,SLC2A1,SLIT3,SOX9,SRC,TGFB2,THBD,TP63,TYRO3
reproductive structure development	443	10	1.1e-05	0.00012847	FLNA,JUNB,LIF,MMP14,SLIT3,SOX9,SRC,TGFB2,TP63,TYRO3
reproductive system development	447	10	1.19e-05	0.000136737	FLNA,JUNB,LIF,MMP14,SLIT3,SOX9,SRC,TGFB2,TP63,TYRO3
sex differentiation	280	8	1.68e-05	0.000185248	FLNA,MMP14,SLIT3,SOX9,SRC,TGFB2,TP63,TYRO3
multi-organism reproductive process	1051	14	6.84e-05	0.000627017	EDN1,ETS1,FBLN1,ITGA2,ITGA5,JUNB,LIF,MMP9,SLC2A1,SOX9,SRC,THBD,TP63,TYRO3
female sex differentiation	119	5	0.000118589	0.00101169	MMP14,SLIT3,SRC,TP63,TYRO3
multi-organism process	1123	14	0.000138364	0.00115386	EDN1,ETS1,FBLN1,ITGA2,ITGA5,JUNB,LIF,MMP9,SLC2A1,SOX9,SRC,THBD,TP63,TYRO3
gonad development	223	6	0.000279778	0.00208067	FLNA,MMP14,SLIT3,SOX9,SRC,TGFB2
development of primary sexual characteristics	229	6	0.000322492	0.00232382	FLNA,MMP14,SLIT3,SOX9,SRC,TGFB2
female genitalia development	17	2	0.00209437	0.0099909	TP63,TYRO3
Annotation Cluster 40	Enrichment Score: 3.45960330774786
Term	Annotated	Significant	Pvalue	Padj	GeneID
embryo development	1066	19	2.94e-08	7.12e-07	CXCL8,EDN1,EDNRA,EPHB2,FURIN,ID2,ITGA2,ITGA5,JUNB,LAMA1,LAMA5,LIF,MAPK7,MMP14,MMP9,RUNX2,SOX9,TGFB2,TP63
embryonic morphogenesis	602	13	7.54e-07	1.34e-05	EDN1,EPHB2,ID2,ITGA2,ITGA5,LAMA5,MAPK7,MMP14,MMP9,RUNX2,SOX9,TGFB2,TP63
embryonic organ development	451	10	1.29e-05	0.000146793	CXCL8,EDN1,EPHB2,ID2,JUNB,LIF,MMP14,RUNX2,SOX9,TGFB2
semi-lunar valve development	37	4	1.45e-05	0.000162281	JAG1,SLIT3,SOX9,TGFB2
heart valve morphogenesis	52	4	5.69e-05	0.000535479	JAG1,SLIT3,SOX9,TGFB2
heart valve development	61	4	0.000106627	0.000918084	JAG1,SLIT3,SOX9,TGFB2
positive regulation of ossification	94	4	0.000563632	0.00364716	JAG1,RUNX2,TGFB2,TP63
regulation of heart morphogenesis	41	3	0.000599873	0.00382497	JAG1,SOX9,TGFB2
endocardial cushion development	45	3	0.000789344	0.00473224	JAG1,SOX9,TGFB2
Annotation Cluster 41	Enrichment Score: 3.40816368366346
Term	Annotated	Significant	Pvalue	Padj	GeneID
regulation of epithelial cell differentiation	171	8	4.32e-07	8.09e-06	AQP3,CD24,JAG1,LIF,MMP9,NOTCH4,SOX9,TP63
kidney epithelium development	142	6	2.32e-05	0.000242812	CD24,EPHA4,JAG1,LAMA5,LIF,SOX9
nephron development	143	6	2.41e-05	0.000249414	CD24,EGR1,JAG1,LAMA5,LIF,SOX9
stem cell population maintenance	162	5	0.00049603	0.00331073	FOXO1,JAG1,LIF,SOX9,TP63
maintenance of cell number	164	5	0.000524539	0.00346981	FOXO1,JAG1,LIF,SOX9,TP63
Annotation Cluster 42	Enrichment Score: 3.37229727872438
Term	Annotated	Significant	Pvalue	Padj	GeneID
urogenital system development	330	12	7.65e-09	2.24e-07	CD24,EGR1,EPHA4,EPHB2,ID2,JAG1,LAMA5,LIF,MMP9,SOX9,TGFB2,TP63
kidney development	283	10	1.96e-07	4.05e-06	CD24,EGR1,EPHA4,ID2,JAG1,LAMA5,LIF,MMP9,SOX9,TGFB2
renal system development	292	10	2.62e-07	5.23e-06	CD24,EGR1,EPHA4,ID2,JAG1,LAMA5,LIF,MMP9,SOX9,TGFB2
regulation of kidney development	56	5	3.02e-06	4.2e-05	CD24,EGR1,LIF,MMP9,SOX9
positive regulation of kidney development	40	4	1.99e-05	0.000213509	CD24,EGR1,LIF,SOX9
epithelial cell differentiation involved in kidney development	47	4	3.8e-05	0.000374364	CD24,JAG1,LIF,MMP9
regulation of epithelial cell differentiation involved in kidney development	19	3	5.81e-05	0.000541867	CD24,LIF,MMP9
cell differentiation involved in kidney development	57	4	8.17e-05	0.000725665	CD24,JAG1,LIF,MMP9
cellular response to heparin	5	2	0.000158901	0.00130109	EGR1,SOX9
response to heparin	6	2	0.000237729	0.00181525	EGR1,SOX9
positive regulation of epithelial cell differentiation involved in kidney development	8	2	0.000441446	0.00297856	CD24,LIF
metanephric nephron development	40	3	0.000557589	0.00364716	EGR1,LIF,SOX9
lung development	177	5	0.000740995	0.00449615	LAMA1,LAMA5,LIF,MMP14,SOX9
respiratory tube development	181	5	0.000819377	0.00488075	LAMA1,LAMA5,LIF,MMP14,SOX9
macrophage differentiation	47	3	0.000896794	0.0052	ID2,LIF,MMP9
positive regulation of peptidyl-tyrosine phosphorylation	195	5	0.00114312	0.00631267	CD24,EPHA4,ITGA5,LIF,SRC
regulation of nephron tubule epithelial cell differentiation	13	2	0.00121378	0.00658615	CD24,LIF
respiratory system development	204	5	0.00139608	0.0074118	LAMA1,LAMA5,LIF,MMP14,SOX9
positive regulation of metanephros development	14	2	0.00141239	0.00744513	EGR1,LIF
nephron tubule epithelial cell differentiation	15	2	0.00162543	0.00828955	CD24,LIF
Annotation Cluster 43	Enrichment Score: 3.36748104470302
Term	Annotated	Significant	Pvalue	Padj	GeneID
response to nutrient levels	473	9	0.000116582	0.000996859	AQP3,FOXO1,FSTL1,ITGA2,JUN,POSTN,PPARGC1A,SLC2A1,SRC
response to extracellular stimulus	507	9	0.000196185	0.00155233	AQP3,FOXO1,FSTL1,ITGA2,JUN,POSTN,PPARGC1A,SLC2A1,SRC
regulation of smooth muscle cell migration	86	4	0.000402139	0.00279464	ITGA2,POSTN,PPARGC1A,SRC
smooth muscle cell migration	93	4	0.000541288	0.00357423	ITGA2,POSTN,PPARGC1A,SRC
muscle cell migration	106	4	0.000885355	0.00514977	ITGA2,POSTN,PPARGC1A,SRC
response to starvation	206	5	0.00145749	0.00761793	FOXO1,FSTL1,JUN,PPARGC1A,SLC2A1
cellular response to nutrient levels	221	5	0.00198352	0.00964726	AQP3,FOXO1,JUN,POSTN,SLC2A1
positive regulation of gluconeogenesis	17	2	0.00209437	0.0099909	FOXO1,PPARGC1A
Annotation Cluster 44	Enrichment Score: 3.34988432873587
Term	Annotated	Significant	Pvalue	Padj	GeneID
positive regulation of pri-miRNA transcription by RNA polymerase II	40	4	1.99e-05	0.000213509	EGR1,ETS1,JUN,TGFB2
neuron apoptotic process	245	7	5.83e-05	0.000542466	F2R,GRN,JUN,PPARGC1A,TGFB2,TP63,TYRO3
neuron death	360	8	9.91e-05	0.000860959	EGR1,F2R,GRN,JUN,PPARGC1A,TGFB2,TP63,TYRO3
regulation of neuron apoptotic process	214	6	0.000224183	0.00171889	F2R,GRN,JUN,PPARGC1A,TGFB2,TYRO3
regulation of neuron death	321	7	0.000309469	0.00225184	EGR1,F2R,GRN,JUN,PPARGC1A,TGFB2,TYRO3
negative regulation of neuron apoptotic process	149	5	0.00033813	0.00240845	F2R,GRN,JUN,PPARGC1A,TYRO3
positive regulation of neuron death	97	4	0.000634596	0.00399828	EGR1,GRN,JUN,TGFB2
apoptotic signaling pathway	612	9	0.000770702	0.00463545	CD24,HSPB1,JUN,MAPK7,MMP9,SRC,TGFB2,TIMP3,TP63
inflammatory response to wounding	15	2	0.00162543	0.00828955	F2R,GRN
negative regulation of neuron death	212	5	0.00165369	0.00834943	F2R,GRN,JUN,PPARGC1A,TYRO3
positive regulation of neuron apoptotic process	59	3	0.00173679	0.00866592	GRN,JUN,TGFB2
Annotation Cluster 45	Enrichment Score: 3.32962140364031
Term	Annotated	Significant	Pvalue	Padj	GeneID
skin development	425	11	1.02e-06	1.76e-05	AQP3,CLDN1,FERMT1,FURIN,ITGA2,JAG1,KRT17,LAMA5,SOX9,TGFB2,TP63
hair follicle development	87	6	1.36e-06	2.17e-05	FERMT1,KRT17,LAMA5,SOX9,TGFB2,TP63
hair cycle process	89	6	1.56e-06	2.44e-05	FERMT1,KRT17,LAMA5,SOX9,TGFB2,TP63
molting cycle process	89	6	1.56e-06	2.44e-05	FERMT1,KRT17,LAMA5,SOX9,TGFB2,TP63
skin epidermis development	90	6	1.66e-06	2.55e-05	FERMT1,KRT17,LAMA5,SOX9,TGFB2,TP63
molting cycle	111	6	5.66e-06	7.08e-05	FERMT1,KRT17,LAMA5,SOX9,TGFB2,TP63
hair cycle	111	6	5.66e-06	7.08e-05	FERMT1,KRT17,LAMA5,SOX9,TGFB2,TP63
regulation of epidermis development	91	5	3.3e-05	0.000331464	AQP3,FERMT1,KRT17,TGFB2,TP63
positive regulation of cell adhesion mediated by integrin	21	3	7.93e-05	0.000709149	FERMT1,LIF,TGFB2
regulation of hair follicle development	21	3	7.93e-05	0.000709149	FERMT1,KRT17,TGFB2
epidermis development	477	9	0.000124233	0.00105122	AQP3,FERMT1,FURIN,JAG1,KRT17,LAMA5,SOX9,TGFB2,TP63
cranial skeletal system development	68	4	0.000162892	0.00132274	MMP14,RUNX2,TGFB2,TP63
hair follicle morphogenesis	28	3	0.000191416	0.00152435	KRT17,TGFB2,TP63
regulation of hair cycle	29	3	0.000212885	0.00164074	FERMT1,KRT17,TGFB2
epidermis morphogenesis	32	3	0.000286476	0.00211423	KRT17,TGFB2,TP63
hair cycle phase	9	2	0.000566092	0.00364716	FERMT1,TGFB2
regulation of hair follicle maturation	9	2	0.000566092	0.00364716	FERMT1,TGFB2
biological phase	11	2	0.000860354	0.00503861	FERMT1,TGFB2
regulation of cell adhesion mediated by integrin	48	3	0.000953823	0.00547084	FERMT1,LIF,TGFB2
positive regulation of hair follicle development	12	2	0.00102973	0.00582521	KRT17,TGFB2
positive regulation of hair cycle	13	2	0.00121378	0.00658615	KRT17,TGFB2
hair follicle maturation	16	2	0.0018528	0.009119	FERMT1,TGFB2
Annotation Cluster 46	Enrichment Score: 3.30745183615238
Term	Annotated	Significant	Pvalue	Padj	GeneID
positive regulation of smooth muscle cell proliferation	103	6	3.67e-06	4.9e-05	EDN1,ID2,ITGA2,JUN,MMP9,PPARGC1A
muscle cell proliferation	244	8	6.17e-06	7.68e-05	EDN1,ID2,ITGA2,JARID2,JUN,MMP9,PPARGC1A,TGFB2
response to muscle stretch	18	3	4.91e-05	0.000467022	EDN1,JUN,NFKBIA
regulation of smooth muscle cell proliferation	173	6	7.01e-05	0.000640437	EDN1,ID2,ITGA2,JUN,MMP9,PPARGC1A
smooth muscle cell proliferation	175	6	7.47e-05	0.00067421	EDN1,ID2,ITGA2,JUN,MMP9,PPARGC1A
response to activity	71	4	0.00019258	0.00152973	EDN1,ITGA2,POSTN,PPARGC1A
multicellular organism aging	35	3	0.000374754	0.00261904	CRYAB,EDN1,TP63
regulation of DNA-binding transcription factor activity	455	8	0.000483277	0.00323726	BHLHE40,EDN1,FLNA,ID2,JUN,NFKBIA,PPARGC1A,SPHK1
response to dexamethasone	41	3	0.000599873	0.00382497	CLDN1,EDN1,FOXO1
positive regulation of vascular associated smooth muscle cell proliferation	50	3	0.00107466	0.00599709	EDN1,JUN,MMP9
muscle tissue development	409	7	0.00129204	0.00693886	EDN1,EGR1,ID2,JARID2,PPARGC1A,SOX9,TGFB2
Annotation Cluster 47	Enrichment Score: 3.19414035746861
Term	Annotated	Significant	Pvalue	Padj	GeneID
cell growth	490	11	4.05e-06	5.39e-05	CRYAB,EDN1,KRT17,MMP14,POSTN,SEMA7A,SLIT3,SOX9,SPHK1,SPOCK1,TGFB2
growth	983	14	3.31e-05	0.000331922	CRYAB,EDN1,JARID2,KRT17,MMP13,MMP14,POSTN,SEMA7A,SLIT3,SOX9,SPHK1,SPOCK1,SRC,TGFB2
regulation of cell growth	420	9	4.7e-05	0.000450565	CRYAB,EDN1,KRT17,MMP14,SEMA7A,SLIT3,SPHK1,SPOCK1,TGFB2
positive regulation of cell growth	171	6	6.57e-05	0.000606433	EDN1,KRT17,MMP14,SEMA7A,SPHK1,TGFB2
regulation of growth	686	10	0.000414189	0.00284114	CRYAB,EDN1,JARID2,KRT17,MMP14,SEMA7A,SLIT3,SPHK1,SPOCK1,TGFB2
positive regulation of growth	274	6	0.000829639	0.00492607	EDN1,KRT17,MMP14,SEMA7A,SPHK1,TGFB2
Annotation Cluster 48	Enrichment Score: 3.18894967820584
Term	Annotated	Significant	Pvalue	Padj	GeneID
muscle system process	467	11	2.55e-06	3.62e-05	CRYAB,EDN1,EDNRA,F2R,FLNA,FOXO1,ITGA2,JARID2,PPARGC1A,SPHK1,VIM
system process	2266	24	5.18e-06	6.66e-05	AQP3,CRYAB,EDN1,EDNRA,EPHB2,F2R,FLNA,FOXO1,GLS,ID2,ITGA2,ITGA5,JARID2,JUN,LIMA1,MUC4,POSTN,PPARGC1A,SOX9,SPHK1,SRC,TGFB2,TIMP3,VIM
positive regulation of smooth muscle contraction	31	4	7.04e-06	8.69e-05	EDN1,F2R,ITGA2,SPHK1
regulation of muscle system process	256	8	8.76e-06	0.000104217	EDN1,F2R,FLNA,FOXO1,ITGA2,JARID2,PPARGC1A,SPHK1
positive regulation of muscle contraction	47	4	3.8e-05	0.000374364	EDN1,F2R,ITGA2,SPHK1
regulation of system process	626	11	3.97e-05	0.000388903	EDN1,F2R,FLNA,FOXO1,GLS,ITGA2,JARID2,PPARGC1A,SPHK1,SRC,TGFB2
smooth muscle contraction	109	5	7.83e-05	0.000703261	EDN1,EDNRA,F2R,ITGA2,SPHK1
muscle contraction	362	8	0.000102936	0.000890431	CRYAB,EDN1,EDNRA,F2R,FLNA,ITGA2,SPHK1,VIM
regulation of smooth muscle contraction	65	4	0.000136662	0.00114223	EDN1,F2R,ITGA2,SPHK1
endothelin receptor signaling pathway	7	2	0.000331951	0.00237355	EDN1,EDNRA
artery smooth muscle contraction	9	2	0.000566092	0.00364716	EDN1,EDNRA
regulation of muscle contraction	173	5	0.000668364	0.00417559	EDN1,F2R,FLNA,ITGA2,SPHK1
tonic smooth muscle contraction	11	2	0.000860354	0.00503861	EDN1,EDNRA
regulation of blood pressure	187	5	0.000948352	0.00546481	EDN1,EDNRA,F2R,ID2,POSTN
Annotation Cluster 49	Enrichment Score: 3.16021707206677
Term	Annotated	Significant	Pvalue	Padj	GeneID
collagen metabolic process	113	7	3.57e-07	6.86e-06	F2R,FURIN,ITGA2,MMP13,MMP14,MMP9,VIM
extracellular matrix disassembly	82	6	9.6e-07	1.66e-05	ETS1,FSCN1,FURIN,MMP13,MMP14,MMP9
collagen catabolic process	47	4	3.8e-05	0.000374364	FURIN,MMP13,MMP14,MMP9
positive regulation of collagen biosynthetic process	26	3	0.0001528	0.00125901	F2R,ITGA2,VIM
positive regulation of collagen metabolic process	27	3	0.000171403	0.00138579	F2R,ITGA2,VIM
regulation of collagen biosynthetic process	44	3	0.000738852	0.00449488	F2R,ITGA2,VIM
regulation of muscle adaptation	102	4	0.00076661	0.00462584	EDN1,FOXO1,JARID2,PPARGC1A
regulation of collagen metabolic process	49	3	0.0010131	0.00575745	F2R,ITGA2,VIM
collagen biosynthetic process	53	3	0.00127337	0.00685845	F2R,ITGA2,VIM
muscle adaptation	125	4	0.00163066	0.00828955	EDN1,FOXO1,JARID2,PPARGC1A
Annotation Cluster 50	Enrichment Score: 3.12271808015889
Term	Annotated	Significant	Pvalue	Padj	GeneID
odontogenesis	132	8	5.87e-08	1.34e-06	AQP3,EDN1,FOXO1,LAMA5,RUNX2,SRC,TGFB2,TP63
response to corticosteroid	164	5	0.000524539	0.00346981	CLDN1,EDN1,FOXO1,SLIT3,SRC
regulation of chemokine-mediated signaling pathway	10	2	0.000705768	0.00435067	EDN1,SLIT3
ovulation cycle process	47	3	0.000896794	0.0052	SLIT3,SRC,TGFB2
Annotation Cluster 51	Enrichment Score: 3.05266226907985
Term	Annotated	Significant	Pvalue	Padj	GeneID
regulation of pri-miRNA transcription by RNA polymerase II	51	5	1.89e-06	2.85e-05	EGR1,ETS1,JUN,SOX9,TGFB2
pri-miRNA transcription by RNA polymerase II	53	5	2.29e-06	3.32e-05	EGR1,ETS1,JUN,SOX9,TGFB2
cellular response to BMP stimulus	168	5	0.00058524	0.00375748	EGR1,FSTL1,RUNX2,SOX9,TGFB2
response to BMP	168	5	0.00058524	0.00375748	EGR1,FSTL1,RUNX2,SOX9,TGFB2
heart morphogenesis	258	6	0.000606169	0.00385187	ID2,JAG1,JUN,SLIT3,SOX9,TGFB2
estrous cycle	15	2	0.00162543	0.00828955	EGR1,ETS1
Annotation Cluster 52	Enrichment Score: 3.02151108913732
Term	Annotated	Significant	Pvalue	Padj	GeneID
ephrin receptor signaling pathway	87	4	0.000420241	0.00287204	EPHA4,EPHB2,MMP9,SRC
negative regulation of proteolysis	369	7	0.000710243	0.004371	CRYAB,EPHA4,FURIN,MMP9,SPOCK1,SRC,TIMP3
peptidyl-tyrosine phosphorylation	374	7	0.000768641	0.00463056	CD24,EPHA4,EPHB2,ITGA5,LIF,SRC,TYRO3
peptidyl-tyrosine modification	377	7	0.000805468	0.00480561	CD24,EPHA4,EPHB2,ITGA5,LIF,SRC,TYRO3
response to amyloid-beta	56	3	0.0014938	0.0077858	EPHA4,MMP13,MMP9
positive regulation of protein tyrosine kinase activity	60	3	0.00182294	0.00903196	CD24,EPHA4,SRC
Annotation Cluster 53	Enrichment Score: 2.97621552347685
Term	Annotated	Significant	Pvalue	Padj	GeneID
multicellular organismal homeostasis	519	12	1.04e-06	1.76e-05	AQP3,CLDN1,EGR1,F2R,FOXO1,HSPB1,MUC4,PPARGC1A,SLC2A1,SOX9,SRC,TP63
tissue homeostasis	261	7	8.67e-05	0.000766487	CLDN1,F2R,HSPB1,MUC4,SLC2A1,SOX9,SRC
positive regulation of phosphatidylinositol 3-kinase signaling	88	4	0.000438918	0.00297856	F2R,SOX9,SRC,TGFB2
regulation of phosphatidylinositol 3-kinase signaling	127	4	0.0017284	0.00865601	F2R,SOX9,SRC,TGFB2
Annotation Cluster 54	Enrichment Score: 2.9697946206581
Term	Annotated	Significant	Pvalue	Padj	GeneID
camera-type eye development	332	9	7.34e-06	8.96e-05	COL8A2,CRYAB,EPHB2,JAG1,JUN,LAMA1,SOX9,TGFB2,VIM
sensory organ development	578	11	1.91e-05	0.000206894	COL8A2,CRYAB,EDN1,EPHA4,EPHB2,JAG1,JUN,LAMA1,SOX9,TGFB2,VIM
eye development	384	9	2.34e-05	0.000242888	COL8A2,CRYAB,EPHB2,JAG1,JUN,LAMA1,SOX9,TGFB2,VIM
visual system development	388	9	2.53e-05	0.000260497	COL8A2,CRYAB,EPHB2,JAG1,JUN,LAMA1,SOX9,TGFB2,VIM
sensory system development	394	9	2.86e-05	0.000292162	COL8A2,CRYAB,EPHB2,JAG1,JUN,LAMA1,SOX9,TGFB2,VIM
aortic valve morphogenesis	28	3	0.000191416	0.00152435	JAG1,SLIT3,SOX9
aortic valve development	32	3	0.000286476	0.00211423	JAG1,SLIT3,SOX9
camera-type eye morphogenesis	125	4	0.00163066	0.00828955	COL8A2,EPHB2,JAG1,SOX9
Annotation Cluster 55	Enrichment Score: 2.95520538369209
Term	Annotated	Significant	Pvalue	Padj	GeneID
regulation of endopeptidase activity	434	9	6.05e-05	0.000559938	CRYAB,EPHA4,F2R,FURIN,MMP9,SPOCK1,SRC,TIMP3,TP63
negative regulation of endopeptidase activity	258	6	0.000606169	0.00385187	CRYAB,FURIN,MMP9,SPOCK1,SRC,TIMP3
positive regulation of proteolysis	370	7	0.000721631	0.0044331	EPHA4,F2R,FBLN1,FURIN,GRN,MMP14,SRC
negative regulation of peptidase activity	272	6	0.000798674	0.00478045	CRYAB,FURIN,MMP9,SPOCK1,SRC,TIMP3
regulation of cysteine-type endopeptidase activity involved in apoptotic process	215	5	0.00175876	0.00874903	CRYAB,F2R,MMP9,SRC,TP63
negative regulation of protein catabolic process	133	4	0.00204597	0.00988621	EPHA4,FLNA,FURIN,TIMP3
Annotation Cluster 56	Enrichment Score: 2.8652623565085
Term	Annotated	Significant	Pvalue	Padj	GeneID
morphogenesis of an epithelial sheet	58	5	3.6e-06	4.82e-05	CD151,FLNA,ITGA5,JAG1,LAMA1
wound healing, spreading of cells	33	3	0.000314213	0.00227299	CD151,FLNA,ITGA5
epiboly involved in wound healing	33	3	0.000314213	0.00227299	CD151,FLNA,ITGA5
epiboly	34	3	0.000343625	0.00243357	CD151,FLNA,ITGA5
positive regulation of cell-substrate adhesion	122	4	0.00149136	0.007784	FERMT1,FLNA,ITGA5,MAP4K4
Annotation Cluster 57	Enrichment Score: 2.86262924047741
Term	Annotated	Significant	Pvalue	Padj	GeneID
cardiac septum development	114	5	9.68e-05	0.000843446	ID2,JAG1,LTBP1,SLIT3,TGFB2
heart development	589	10	0.000121907	0.00103523	EDN1,EDNRA,ID2,JAG1,JARID2,JUN,LTBP1,SLIT3,SOX9,TGFB2
cardiac ventricle development	131	5	0.000186129	0.00149184	ID2,JAG1,LTBP1,SLIT3,TGFB2
ventricular septum development	76	4	0.000250452	0.00190128	ID2,LTBP1,SLIT3,TGFB2
cardiac septum morphogenesis	77	4	0.000263374	0.0019745	ID2,JAG1,SLIT3,TGFB2
embryonic digestive tract development	34	3	0.000343625	0.00243357	CXCL8,ID2,TGFB2
positive regulation of cardiac epithelial to mesenchymal transition	8	2	0.000441446	0.00297856	JAG1,TGFB2
apoptotic process involved in development	40	3	0.000557589	0.00364716	CRYAB,SLIT3,TGFB2
regulation of cardiac epithelial to mesenchymal transition	9	2	0.000566092	0.00364716	JAG1,TGFB2
cardiac chamber development	174	5	0.000685998	0.00425709	ID2,JAG1,LTBP1,SLIT3,TGFB2
membranous septum morphogenesis	10	2	0.000705768	0.00435067	ID2,TGFB2
ventricular septum morphogenesis	45	3	0.000789344	0.00473224	ID2,SLIT3,TGFB2
negative regulation of endothelial cell differentiation	13	2	0.00121378	0.00658615	JAG1,NOTCH4
aorta development	60	3	0.00182294	0.00903196	JAG1,LTBP1,TGFB2
cardiac chamber morphogenesis	131	4	0.00193598	0.00945317	ID2,JAG1,SLIT3,TGFB2
pulmonary valve morphogenesis	17	2	0.00209437	0.0099909	JAG1,TGFB2
Annotation Cluster 58	Enrichment Score: 2.85416791721339
Term	Annotated	Significant	Pvalue	Padj	GeneID
positive regulation of astrocyte differentiation	13	2	0.00121378	0.00658615	ID2,LIF
negative regulation of DNA binding	53	3	0.00127337	0.00685845	ID2,JUN,NFKBIA
positive regulation of macrophage differentiation	15	2	0.00162543	0.00828955	ID2,LIF
positive regulation of myeloid leukocyte differentiation	58	3	0.00165324	0.00834943	ID2,JUN,LIF
Annotation Cluster 59	Enrichment Score: 2.83974820568218
Term	Annotated	Significant	Pvalue	Padj	GeneID
endodermal cell differentiation	46	3	0.000841979	0.00499135	ITGA5,MMP14,MMP9
gastrulation	189	5	0.000994528	0.00566927	ITGA2,ITGA5,MAPK7,MMP14,MMP9
endoderm formation	55	3	0.00141786	0.00744816	ITGA5,MMP14,MMP9
Annotation Cluster 60	Enrichment Score: 2.82738740710082
Term	Annotated	Significant	Pvalue	Padj	GeneID
endochondral bone morphogenesis	55	4	7.1e-05	0.000647102	MMP13,MMP14,RUNX2,SOX9
connective tissue development	262	7	8.88e-05	0.000781292	EDN1,EGR1,ID2,MMP13,PPARGC1A,RUNX2,SOX9
endochondral ossification	29	3	0.000212885	0.00164074	MMP13,MMP14,RUNX2
replacement ossification	29	3	0.000212885	0.00164074	MMP13,MMP14,RUNX2
bone morphogenesis	94	4	0.000563632	0.00364716	MMP13,MMP14,RUNX2,SOX9
embryonic organ morphogenesis	302	6	0.00136841	0.00728578	EDN1,EPHB2,ID2,MMP14,RUNX2,SOX9
bone development	204	5	0.00139608	0.0074118	MMP13,MMP14,RUNX2,SOX9,SRC
Annotation Cluster 61	Enrichment Score: 2.6373254570708
Term	Annotated	Significant	Pvalue	Padj	GeneID
regulation of progesterone biosynthetic process	4	2	9.56e-05	0.000834675	EGR1,PPARGC1A
progesterone biosynthetic process	7	2	0.000331951	0.00237355	EGR1,PPARGC1A
positive regulation of hormone biosynthetic process	8	2	0.000441446	0.00297856	EGR1,PPARGC1A
positive regulation of hormone metabolic process	13	2	0.00121378	0.00658615	EGR1,PPARGC1A
progesterone metabolic process	17	2	0.00209437	0.0099909	EGR1,PPARGC1A
Annotation Cluster 62	Enrichment Score: 2.59016356119686
Term	Annotated	Significant	Pvalue	Padj	GeneID
regulation of ketone biosynthetic process	17	3	4.1e-05	0.000399535	DKK3,EGR1,PPARGC1A
regulation of hormone biosynthetic process	18	3	4.91e-05	0.000467022	DKK3,EGR1,PPARGC1A
circadian regulation of gene expression	66	4	0.000145037	0.00120141	BHLHE40,EGR1,ID2,PPARGC1A
C21-steroid hormone biosynthetic process	26	3	0.0001528	0.00125901	DKK3,EGR1,PPARGC1A
regulation of hormone metabolic process	32	3	0.000286476	0.00211423	DKK3,EGR1,PPARGC1A
olefinic compound biosynthetic process	33	3	0.000314213	0.00227299	DKK3,EGR1,PPARGC1A
C21-steroid hormone metabolic process	40	3	0.000557589	0.00364716	DKK3,EGR1,PPARGC1A
ketone biosynthetic process	44	3	0.000738852	0.00449488	DKK3,EGR1,PPARGC1A
steroid hormone biosynthetic process	49	3	0.0010131	0.00575745	DKK3,EGR1,PPARGC1A
Annotation Cluster 63	Enrichment Score: 2.5708079304545
Term	Annotated	Significant	Pvalue	Padj	GeneID
response to muscle activity	24	3	0.00011964	0.00101831	ITGA2,POSTN,PPARGC1A
response to estradiol	141	5	0.000262059	0.00197262	CRYAB,ETS1,ITGA2,POSTN,PPARGC1A
positive regulation of glucose metabolic process	42	3	0.000644153	0.00405162	FOXO1,PPARGC1A,SRC
positive regulation of smooth muscle cell migration	48	3	0.000953823	0.00547084	ITGA2,POSTN,SRC
positive regulation of cellular carbohydrate metabolic process	62	3	0.00200315	0.00970453	FOXO1,PPARGC1A,SRC
Annotation Cluster 64	Enrichment Score: 2.56185375101487
Term	Annotated	Significant	Pvalue	Padj	GeneID
positive regulation of aspartic-type peptidase activity	8	2	0.000441446	0.00297856	EPHA4,GRN
regulation of neuroinflammatory response	43	3	0.000690467	0.00427767	GRN,MMP9,SPHK1
regulation of aspartic-type peptidase activity	11	2	0.000860354	0.00503861	EPHA4,GRN
leukocyte activation involved in inflammatory response	50	3	0.00107466	0.00599709	GRN,JUN,SPHK1
microglial cell activation	50	3	0.00107466	0.00599709	GRN,JUN,SPHK1
positive regulation of fibroblast proliferation	51	3	0.00113854	0.00629674	JUN,S100A6,SPHK1
axon regeneration	52	3	0.00120476	0.00658615	EPHA4,GRN,JUN
regeneration	201	5	0.00130758	0.00700325	CLDN1,EPHA4,GRN,JUN,POSTN
neuron projection regeneration	59	3	0.00173679	0.00866592	EPHA4,GRN,JUN
glial cell activation	60	3	0.00182294	0.00903196	GRN,JUN,SPHK1
Annotation Cluster 65	Enrichment Score: 2.53571138665714
Term	Annotated	Significant	Pvalue	Padj	GeneID
protein localization to nucleus	277	7	0.000125592	0.00105925	CARD10,FERMT1,FLNA,LIF,NFKBIA,SOX9,SRC
regulation of protein localization to nucleus	127	5	0.000161002	0.00131314	CARD10,FERMT1,FLNA,LIF,SRC
positive regulation of protein localization to nucleus	80	4	0.000305013	0.00222816	CARD10,FLNA,LIF,SRC
regulation of protein localization	950	11	0.00141898	0.00744816	CARD10,EPHB2,F2R,FERMT1,FLNA,LIF,MMP14,SLC2A1,SRC,TGFB2,TP63
regulation of cellular protein localization	560	8	0.00183775	0.00908109	CARD10,EPHB2,FERMT1,FLNA,LIF,MMP14,SRC,TP63
Annotation Cluster 66	Enrichment Score: 2.50742474941207
Term	Annotated	Significant	Pvalue	Padj	GeneID
regulation of signaling receptor activity	174	5	0.000685998	0.00425709	DKK3,EPHB2,MUC4,PPARGC1A,SRC
regulation of canonical Wnt signaling pathway	295	6	0.00121394	0.00658615	DKK3,EGR1,FERMT1,FOXO1,SOX9,SRC
locomotor rhythm	15	2	0.00162543	0.00828955	EGR1,ID2
negative regulation of signaling receptor activity	58	3	0.00165324	0.00834943	DKK3,EPHB2,PPARGC1A
Annotation Cluster 67	Enrichment Score: 2.36483130809437
Term	Annotated	Significant	Pvalue	Padj	GeneID
actin filament bundle assembly	157	5	0.000429864	0.0029324	FLNA,FSCN1,LIMA1,SRC,ZYX
actin filament bundle organization	161	5	0.000482221	0.00323603	FLNA,FSCN1,LIMA1,SRC,ZYX
supramolecular fiber organization	718	10	0.000591158	0.0037824	CRYAB,EDN1,FLNA,FSCN1,KRT17,LIMA1,SRC,TGFB2,VIM,ZYX
positive regulation of podosome assembly	11	2	0.000860354	0.00503861	FSCN1,SRC
regulation of podosome assembly	15	2	0.00162543	0.00828955	FSCN1,SRC
Annotation Cluster 68	Enrichment Score: 2.35120782089178
Term	Annotated	Significant	Pvalue	Padj	GeneID
cell-cell signaling	1763	18	0.000173869	0.00139962	CD24,DKK3,EDN1,EGR1,EPHA4,EPHB2,F2R,FERMT1,FERMT2,FLNA,FOXO1,GLS,LIF,SLC2A1,SOX9,SRC,TP63,ZYX
regulation of extracellular matrix organization	44	3	0.000738852	0.00449488	ETS1,FSCN1,SOX9
negative regulation of canonical Wnt signaling pathway	184	5	0.000882107	0.00514977	DKK3,EGR1,FERMT1,FOXO1,SOX9
Wnt signaling pathway	519	8	0.0011364	0.00629432	CD24,DKK3,EGR1,FERMT1,FERMT2,FOXO1,SOX9,SRC
cell-cell signaling by wnt	521	8	0.00116466	0.00642206	CD24,DKK3,EGR1,FERMT1,FERMT2,FOXO1,SOX9,SRC
endocrine system development	125	4	0.00163066	0.00828955	DKK3,ETS1,FOXO1,SOX9
negative regulation of Wnt signaling pathway	219	5	0.00190639	0.00934562	DKK3,EGR1,FERMT1,FOXO1,SOX9

## Sheet: Cluster 3
Table S9_EMT_Cluster3 GOC
Annotation Cluster 1	Enrichment Score: 14.4503988837174
Term	Annotated	Significant	Pvalue	Padj	GeneID
cell death	2281	53	1.31e-24	5.34e-21	ACTN4,ADAM10,ADAM17,ADM,AGR2,ARHGEF12,ARHGEF2,BMP4,CAV1,CD274,DAB2IP,F3,FHL2,FOSL1,FOXQ1,GATA3,GATA6,ID1,IGFBP3,ILK,ITGA6,JAK3,KRT7,LCN2,MCL1,MET,MITF,MUC1,MYD88,NDRG1,NF1,PEG10,PHLDA1,PHLDA2,PIK3CA,PLAUR,PRSS8,RHOB,SHC1,SMAD3,SOD2,SPDEF,ST14,TBK1,TGFB3,TGFBR2,TIAM1,TIMP1,TNFSF10,TP53BP2,XBP1,YAP1,YWHAG
regulation of cell death	1748	47	5.91e-24	8.01e-21	ACTN4,ADAM10,ADAM17,ADM,AGR2,ARHGEF12,ARHGEF2,BMP4,CAV1,CD274,DAB2IP,F3,FHL2,FOSL1,FOXQ1,GATA3,GATA6,ID1,IGFBP3,ILK,ITGA6,JAK3,MCL1,MET,MITF,MUC1,MYD88,NDRG1,NF1,PHLDA1,PHLDA2,PIK3CA,PLAUR,RHOB,SHC1,SMAD3,SOD2,SPDEF,TBK1,TGFB3,TIAM1,TIMP1,TNFSF10,TP53BP2,XBP1,YAP1,YWHAG
programmed cell death	2139	51	5.57e-24	8.01e-21	ACTN4,ADAM10,ADAM17,ADM,ARHGEF12,ARHGEF2,BMP4,CAV1,CD274,DAB2IP,F3,FHL2,FOSL1,FOXQ1,GATA3,GATA6,ID1,IGFBP3,ILK,ITGA6,JAK3,KRT7,LCN2,MCL1,MET,MITF,MUC1,MYD88,NDRG1,NF1,PEG10,PHLDA1,PHLDA2,PIK3CA,PLAUR,PRSS8,RHOB,SHC1,SMAD3,SOD2,SPDEF,ST14,TGFB3,TGFBR2,TIAM1,TIMP1,TNFSF10,TP53BP2,XBP1,YAP1,YWHAG
regulation of programmed cell death	1617	45	2.2e-23	2.24e-20	ACTN4,ADAM10,ADAM17,ADM,ARHGEF12,ARHGEF2,BMP4,CAV1,CD274,DAB2IP,F3,FHL2,FOSL1,FOXQ1,GATA3,GATA6,ID1,IGFBP3,ILK,ITGA6,JAK3,MCL1,MET,MITF,MUC1,MYD88,NDRG1,NF1,PHLDA1,PHLDA2,PIK3CA,PLAUR,RHOB,SHC1,SMAD3,SOD2,SPDEF,TGFB3,TIAM1,TIMP1,TNFSF10,TP53BP2,XBP1,YAP1,YWHAG
regulation of apoptotic process	1592	44	1.14e-22	9.31e-20	ACTN4,ADAM10,ADAM17,ADM,ARHGEF12,ARHGEF2,BMP4,CAV1,CD274,DAB2IP,F3,FHL2,FOSL1,FOXQ1,GATA3,GATA6,ID1,IGFBP3,ILK,ITGA6,JAK3,MCL1,MITF,MUC1,MYD88,NDRG1,NF1,PHLDA1,PHLDA2,PIK3CA,PLAUR,RHOB,SHC1,SMAD3,SOD2,SPDEF,TGFB3,TIAM1,TIMP1,TNFSF10,TP53BP2,XBP1,YAP1,YWHAG
apoptotic process	1996	47	1.65e-21	8.38e-19	ACTN4,ADAM10,ADAM17,ADM,ARHGEF12,ARHGEF2,BMP4,CAV1,CD274,DAB2IP,F3,FHL2,FOSL1,FOXQ1,GATA3,GATA6,ID1,IGFBP3,ILK,ITGA6,JAK3,LCN2,MCL1,MITF,MUC1,MYD88,NDRG1,NF1,PEG10,PHLDA1,PHLDA2,PIK3CA,PLAUR,RHOB,SHC1,SMAD3,SOD2,SPDEF,TGFB3,TGFBR2,TIAM1,TIMP1,TNFSF10,TP53BP2,XBP1,YAP1,YWHAG
regulation of signal transduction	3218	52	7.38e-17	8.58e-15	ACTN4,ADAM10,ADAM17,ADM,AGR2,ARHGEF12,ARHGEF2,BMP4,CAV1,CEACAM1,DAB2IP,ERRFI1,F3,FHL2,GATA3,HBEGF,ID1,IGFBP3,IL18,ILK,ITGA6,JAK3,MAP2K1,MCL1,MET,MST1R,MUC1,MYD88,NF1,PEG10,PHLDA2,PIK3CA,PLAUR,PTP4A3,RHOB,RHOC,RHOG,SHC1,SMAD3,SOD2,TBK1,TGFB3,TGFBR2,TIAM1,TIMP1,TIMP2,TLE4,TNFSF10,TP53BP2,XBP1,YAP1,YWHAG
positive regulation of apoptotic process	684	26	3.11e-16	3.08e-14	ADAM10,ADM,ARHGEF12,ARHGEF2,BMP4,CAV1,CD274,DAB2IP,F3,FOSL1,IGFBP3,ITGA6,MCL1,NF1,PHLDA1,PHLDA2,PLAUR,RHOB,SMAD3,SOD2,SPDEF,TGFB3,TIAM1,TNFSF10,TP53BP2,YWHAG
positive regulation of programmed cell death	693	26	4.25e-16	3.93e-14	ADAM10,ADM,ARHGEF12,ARHGEF2,BMP4,CAV1,CD274,DAB2IP,F3,FOSL1,IGFBP3,ITGA6,MCL1,NF1,PHLDA1,PHLDA2,PLAUR,RHOB,SMAD3,SOD2,SPDEF,TGFB3,TIAM1,TNFSF10,TP53BP2,YWHAG
positive regulation of cell death	746	26	2.46e-15	2e-13	ADAM10,ADM,ARHGEF12,ARHGEF2,BMP4,CAV1,CD274,DAB2IP,F3,FOSL1,IGFBP3,ITGA6,MCL1,NF1,PHLDA1,PHLDA2,PLAUR,RHOB,SMAD3,SOD2,SPDEF,TGFB3,TIAM1,TNFSF10,TP53BP2,YWHAG
regulation of response to stimulus	4403	56	9.78e-14	6.86e-12	ACTN4,ADAM10,ADAM17,ADM,AGR2,ARHGEF12,ARHGEF2,BMP4,CAV1,CD274,CEACAM1,CLDN4,DAB2IP,ERRFI1,F3,FHL2,FMR1,GATA3,HBEGF,ID1,IGFBP3,IL18,ILK,ITGA6,JAK3,MAP2K1,MCL1,MET,MST1R,MUC1,MYD88,NF1,PEG10,PGF,PHLDA2,PIK3CA,PLAUR,PTP4A3,RHOB,RHOC,RHOG,SHC1,SMAD3,SOD2,TBK1,TGFB3,TGFBR2,TIAM1,TIMP1,TIMP2,TLE4,TNFSF10,TP53BP2,XBP1,YAP1,YWHAG
negative regulation of programmed cell death	940	26	5.4e-13	3.23e-11	ARHGEF2,BMP4,CAV1,FHL2,FOXQ1,GATA3,GATA6,ID1,ILK,ITGA6,JAK3,MCL1,MET,MITF,MUC1,MYD88,PIK3CA,PLAUR,SHC1,SMAD3,SOD2,TGFB3,TIMP1,TNFSF10,XBP1,YAP1
negative regulation of cell death	1035	27	6.9e-13	4.01e-11	AGR2,ARHGEF2,BMP4,CAV1,FHL2,FOXQ1,GATA3,GATA6,ID1,ILK,ITGA6,JAK3,MCL1,MET,MITF,MUC1,MYD88,PIK3CA,PLAUR,SHC1,SMAD3,SOD2,TGFB3,TIMP1,TNFSF10,XBP1,YAP1
negative regulation of cellular process	5131	59	1.05e-12	5.69e-11	ACTN4,ADAM10,ADAM17,ADM,AGR2,ARHGEF2,BMP4,CAV1,CCND1,CD274,CDH1,CEACAM1,DAB2IP,ERRFI1,ETS2,FHL2,FMR1,FOSL1,FOXJ2,FOXQ1,GATA3,GATA6,HBEGF,HDAC9,ID1,IGFBP3,IL18,ILK,ITGA6,JAK3,MAP2K1,MCL1,MET,MGAT3,MITF,MUC1,MYD88,NDRG1,NF1,PEG10,PIK3CA,PLAUR,PTPN14,RHOB,SHC1,SMAD3,SOD2,SPDEF,TGFB3,TGFBR2,TIMP1,TIMP2,TJP1,TLE4,TNFSF10,TP53BP2,XBP1,YAP1,YWHAG
negative regulation of apoptotic process	919	25	2.41e-12	1.18e-10	ARHGEF2,BMP4,CAV1,FHL2,FOXQ1,GATA3,GATA6,ID1,ILK,ITGA6,JAK3,MCL1,MITF,MUC1,MYD88,PIK3CA,PLAUR,SHC1,SMAD3,SOD2,TGFB3,TIMP1,TNFSF10,XBP1,YAP1
regulation of apoptotic signaling pathway	413	16	2.37e-10	8.38e-09	ARHGEF2,BMP4,CAV1,DAB2IP,ITGA6,MCL1,MUC1,NF1,PLAUR,SMAD3,SOD2,TNFSF10,TP53BP2,XBP1,YAP1,YWHAG
Annotation Cluster 2	Enrichment Score: 14.2567537396317
Term	Annotated	Significant	Pvalue	Padj	GeneID
tissue development	2107	45	9.31e-19	1.4e-16	ADAM17,ADM,AGR2,BMP4,CAV1,CCND1,CEACAM1,DAB2IP,ERRFI1,ETS2,FHL2,FOXJ2,FOXQ1,GATA3,GATA6,HBEGF,HDAC9,ID1,IGSF8,ILK,ITGA6,KRT7,MAP2K1,MET,MICAL2,NF1,NRP2,PGF,PHLDA2,PIK3CA,PRSS8,RHOB,RHOC,SDC1,SMAD3,SPDEF,ST14,TGFB3,TGFBR2,TIAM1,TIMP1,TJP1,TUFT1,XBP1,YAP1
anatomical structure morphogenesis	2812	51	1.26e-18	1.79e-16	ACTN4,ADAM10,ADAM17,ADM,AGR2,ARHGEF2,BMP4,CAV1,CEACAM1,CLDN4,DAB2IP,EHD1,EHD2,ERRFI1,ETS2,F3,FHL2,FOXJ2,FOXQ1,GATA3,GATA6,HBEGF,HDAC9,ID1,IL18,ILK,ITGA6,MAP2K1,MET,MICAL2,NF1,NRP2,PGF,PHLDA2,PIK3CA,PTPN14,QKI,RHOB,RHOC,RHOG,SDC1,SHC1,SMAD3,ST14,TGFB3,TGFBR2,TIAM1,TJP1,TUFT1,XBP1,YAP1
tube development	1148	34	5.42e-18	6.89e-16	ADM,AGR2,BMP4,CAV1,CEACAM1,DAB2IP,ERRFI1,F3,FOXJ2,GATA3,GATA6,HDAC9,ID1,IL18,ILK,MAP2K1,MET,MICAL2,NF1,NRP2,PGF,PIK3CA,QKI,RHOB,SDC1,SHC1,SMAD3,SPDEF,ST14,TGFB3,TGFBR2,TJP1,XBP1,YAP1
circulatory system development	1196	33	1.59e-16	1.7e-14	ADAM10,ADM,BMP4,CAV1,CEACAM1,DAB2IP,ERRFI1,F3,FHL2,FOSL1,FOXJ2,GATA3,GATA6,HDAC9,ID1,IL18,ILK,MAP2K1,MICAL2,NF1,NRP2,PGF,PIK3CA,PTPN14,QKI,RHOB,SHC1,SMAD3,SOD2,TGFBR2,TJP1,XBP1,YAP1
tube morphogenesis	951	29	1.37e-15	1.16e-13	ADM,AGR2,BMP4,CAV1,CEACAM1,DAB2IP,F3,FOXJ2,GATA3,GATA6,HDAC9,ID1,IL18,ILK,MET,MICAL2,NF1,NRP2,PGF,PIK3CA,QKI,RHOB,SHC1,SMAD3,ST14,TGFBR2,TJP1,XBP1,YAP1
anatomical structure formation involved in morphogenesis	1202	31	1.1e-14	8.46e-13	ADAM17,ADM,BMP4,CAV1,CEACAM1,DAB2IP,EHD1,EHD2,ETS2,F3,FHL2,FOXJ2,GATA3,GATA6,HDAC9,ID1,IL18,ILK,MAP2K1,NF1,NRP2,PGF,PIK3CA,PTPN14,RHOB,SHC1,SMAD3,ST14,TGFBR2,TJP1,XBP1
Annotation Cluster 3	Enrichment Score: 14.1732453639761
Term	Annotated	Significant	Pvalue	Padj	GeneID
regulation of cell migration	994	36	5.22e-22	3.54e-19	ACTN4,ADAM10,ADAM17,ARHGEF2,BMP4,CAV1,CD274,CDH1,CEACAM1,CLDN4,CXCL16,DAB2IP,F3,GATA3,HBEGF,HDAC9,IGFBP3,ILK,ITGA6,MET,MGAT3,MITF,NF1,NRP2,PGF,PHLDA2,RHOB,RHOC,RHOG,SMAD3,SOD2,TGFBR2,TIAM1,TIMP1,TJP1,XBP1
regulation of cell motility	1058	36	4.18e-21	1.89e-18	ACTN4,ADAM10,ADAM17,ARHGEF2,BMP4,CAV1,CD274,CDH1,CEACAM1,CLDN4,CXCL16,DAB2IP,F3,GATA3,HBEGF,HDAC9,IGFBP3,ILK,ITGA6,MET,MGAT3,MITF,NF1,NRP2,PGF,PHLDA2,RHOB,RHOC,RHOG,SMAD3,SOD2,TGFBR2,TIAM1,TIMP1,TJP1,XBP1
regulation of locomotion	1097	36	1.39e-20	4.7e-18	ACTN4,ADAM10,ADAM17,ARHGEF2,BMP4,CAV1,CD274,CDH1,CEACAM1,CLDN4,CXCL16,DAB2IP,F3,GATA3,HBEGF,HDAC9,IGFBP3,ILK,ITGA6,MET,MGAT3,MITF,NF1,NRP2,PGF,PHLDA2,RHOB,RHOC,RHOG,SMAD3,SOD2,TGFBR2,TIAM1,TIMP1,TJP1,XBP1
locomotion	2016	46	2.06e-20	5.99e-18	ACTN4,ADAM10,ADAM17,ARHGEF2,BMP4,CAV1,CD274,CDH1,CEACAM1,CLDN4,CXCL16,DAB2IP,F3,FOSL1,GATA3,HBEGF,HDAC9,ID1,IGFBP3,IGSF8,ILK,ITGA6,MAP2K1,MET,MGAT3,MITF,MST1R,NF1,NRP2,PGF,PHLDA2,PIK3CA,PLAUR,PTP4A3,RHOB,RHOC,RHOG,SDC1,SHC1,SMAD3,SOD2,TGFBR2,TIAM1,TIMP1,TJP1,XBP1
cell motility	1823	44	2.46e-20	6.25e-18	ACTN4,ADAM10,ADAM17,ARHGEF2,BMP4,CAV1,CD274,CDH1,CEACAM1,CLDN4,CXCL16,DAB2IP,F3,GATA3,HBEGF,HDAC9,ID1,IGFBP3,IGSF8,ILK,ITGA6,MAP2K1,MET,MGAT3,MITF,MST1R,NF1,NRP2,PGF,PHLDA2,PIK3CA,PTP4A3,RHOB,RHOC,RHOG,SDC1,SHC1,SMAD3,SOD2,TGFBR2,TIAM1,TIMP1,TJP1,XBP1
localization of cell	1823	44	2.46e-20	6.25e-18	ACTN4,ADAM10,ADAM17,ARHGEF2,BMP4,CAV1,CD274,CDH1,CEACAM1,CLDN4,CXCL16,DAB2IP,F3,GATA3,HBEGF,HDAC9,ID1,IGFBP3,IGSF8,ILK,ITGA6,MAP2K1,MET,MGAT3,MITF,MST1R,NF1,NRP2,PGF,PHLDA2,PIK3CA,PTP4A3,RHOB,RHOC,RHOG,SDC1,SHC1,SMAD3,SOD2,TGFBR2,TIAM1,TIMP1,TJP1,XBP1
cell migration	1650	42	3.78e-20	9.04e-18	ACTN4,ADAM10,ADAM17,ARHGEF2,BMP4,CAV1,CD274,CDH1,CEACAM1,CLDN4,CXCL16,DAB2IP,F3,GATA3,HBEGF,HDAC9,ID1,IGFBP3,ILK,ITGA6,MET,MGAT3,MITF,MST1R,NF1,NRP2,PGF,PHLDA2,PIK3CA,PTP4A3,RHOB,RHOC,RHOG,SDC1,SHC1,SMAD3,SOD2,TGFBR2,TIAM1,TIMP1,TJP1,XBP1
regulation of cellular component movement	1143	36	5.37e-20	1.21e-17	ACTN4,ADAM10,ADAM17,ARHGEF2,BMP4,CAV1,CD274,CDH1,CEACAM1,CLDN4,CXCL16,DAB2IP,F3,GATA3,HBEGF,HDAC9,IGFBP3,ILK,ITGA6,MET,MGAT3,MITF,NF1,NRP2,PGF,PHLDA2,RHOB,RHOC,RHOG,SMAD3,SOD2,TGFBR2,TIAM1,TIMP1,TJP1,XBP1
positive regulation of cell migration	567	27	2.47e-19	5.02e-17	ACTN4,ADAM10,ADAM17,ARHGEF2,BMP4,CAV1,CD274,CLDN4,CXCL16,DAB2IP,F3,GATA3,HBEGF,HDAC9,ILK,ITGA6,MET,NRP2,PGF,RHOB,RHOC,SMAD3,SOD2,TGFBR2,TIAM1,TJP1,XBP1
positive regulation of cell motility	593	27	7.77e-19	1.21e-16	ACTN4,ADAM10,ADAM17,ARHGEF2,BMP4,CAV1,CD274,CLDN4,CXCL16,DAB2IP,F3,GATA3,HBEGF,HDAC9,ILK,ITGA6,MET,NRP2,PGF,RHOB,RHOC,SMAD3,SOD2,TGFBR2,TIAM1,TJP1,XBP1
positive regulation of locomotion	607	27	1.41e-18	1.91e-16	ACTN4,ADAM10,ADAM17,ARHGEF2,BMP4,CAV1,CD274,CLDN4,CXCL16,DAB2IP,F3,GATA3,HBEGF,HDAC9,ILK,ITGA6,MET,NRP2,PGF,RHOB,RHOC,SMAD3,SOD2,TGFBR2,TIAM1,TJP1,XBP1
positive regulation of cellular component movement	611	27	1.66e-18	2.18e-16	ACTN4,ADAM10,ADAM17,ARHGEF2,BMP4,CAV1,CD274,CLDN4,CXCL16,DAB2IP,F3,GATA3,HBEGF,HDAC9,ILK,ITGA6,MET,NRP2,PGF,RHOB,RHOC,SMAD3,SOD2,TGFBR2,TIAM1,TJP1,XBP1
movement of cell or subcellular component	2298	44	1.79e-16	1.87e-14	ACTN4,ADAM10,ADAM17,ARHGEF2,BMP4,CAV1,CD274,CDH1,CEACAM1,CLDN4,CXCL16,DAB2IP,F3,GATA3,HBEGF,HDAC9,ID1,IGFBP3,IGSF8,ILK,ITGA6,MAP2K1,MET,MGAT3,MITF,MST1R,NF1,NRP2,PGF,PHLDA2,PIK3CA,PTP4A3,RHOB,RHOC,RHOG,SDC1,SHC1,SMAD3,SOD2,TGFBR2,TIAM1,TIMP1,TJP1,XBP1
regulation of localization	2875	48	7.89e-16	7.13e-14	ACTN4,ADAM10,ADAM17,AGR2,ARHGEF2,BMP4,CAV1,CD274,CDH1,CEACAM1,CLDN4,CXCL16,DAB2IP,EHD1,EHD2,F3,FMR1,GATA3,HBEGF,HDAC9,IGFBP3,ILK,ITGA6,MAP2K1,MET,MGAT3,MITF,NF1,NRP2,PGF,PHLDA2,PRSS8,PTP4A3,PTPN14,RHOB,RHOC,RHOG,SDC1,SMAD3,SOD2,TGFB3,TGFBR2,TIAM1,TIMP1,TJP1,TP53BP2,XBP1,YWHAG
positive regulation of multicellular organismal process	1844	36	1.99e-13	1.28e-11	ADAM17,ADM,ARHGEF2,BMP4,CAV1,CCND1,CD274,CEACAM1,DAB2IP,F3,FMR1,GATA3,GATA6,HBEGF,HDAC9,IL18,ILK,ITGA6,LCN2,MAP2K1,MET,MYD88,NRP2,PGF,RHOB,SMAD3,SOD2,TBK1,TGFB3,TGFBR2,TIAM1,TIMP2,TJP1,TPBG,XBP1,YAP1
localization	6865	64	7.94e-10	2.46e-08	ABCC3,ACTN4,ADAM10,ADAM17,ADM,AGR2,ARHGEF2,BMP4,CAV1,CCND1,CD274,CDH1,CEACAM1,CLDN4,CXCL16,DAB2IP,EHD1,EHD2,F3,FMR1,GATA3,HBEGF,HDAC9,ID1,IGFBP3,IGSF8,ILK,ITGA6,LCN2,MAP2K1,MCL1,MET,MGAT3,MITF,MST1R,MYD88,NF1,NRP2,PGF,PHLDA2,PIK3CA,PLAUR,PRSS8,PTP4A3,PTPN14,QKI,RAB43,RHOB,RHOC,RHOG,SDC1,SHC1,SMAD3,SOD2,TGFB3,TGFBR2,TIAM1,TIMP1,TIMP2,TJP1,TMPRSS4,TP53BP2,XBP1,YWHAG
establishment of localization	5352	46	2.65e-05	0.000271194	ABCC3,ACTN4,ADAM10,ADM,AGR2,ARHGEF2,BMP4,CAV1,CCND1,CD274,CDH1,CEACAM1,CLDN4,CXCL16,EHD1,EHD2,FMR1,GATA3,HDAC9,LCN2,MAP2K1,MCL1,MET,MST1R,MYD88,NF1,PIK3CA,PLAUR,PRSS8,PTP4A3,PTPN14,QKI,RAB43,RHOB,RHOG,SDC1,SMAD3,TGFB3,TGFBR2,TIAM1,TIMP1,TIMP2,TMPRSS4,TP53BP2,XBP1,YWHAG
transport	5224	45	3.34e-05	0.000328507	ABCC3,ACTN4,ADAM10,ADM,AGR2,ARHGEF2,BMP4,CAV1,CCND1,CD274,CDH1,CEACAM1,CLDN4,CXCL16,EHD1,EHD2,FMR1,GATA3,HDAC9,LCN2,MAP2K1,MCL1,MET,MST1R,MYD88,NF1,PIK3CA,PLAUR,PRSS8,PTPN14,QKI,RAB43,RHOB,RHOG,SDC1,SMAD3,TGFB3,TGFBR2,TIAM1,TIMP1,TIMP2,TMPRSS4,TP53BP2,XBP1,YWHAG
Annotation Cluster 4	Enrichment Score: 13.6928826290374
Term	Annotated	Significant	Pvalue	Padj	GeneID
anatomical structure development	6115	75	1.23e-20	4.55e-18	ACTN4,ADAM10,ADAM17,ADM,AGR2,ARHGEF2,BMP4,CAV1,CCND1,CD274,CDH1,CEACAM1,CLDN4,DAB2IP,EHD1,EHD2,ERRFI1,ETS2,F3,FHL2,FMR1,FOSL1,FOXJ2,FOXQ1,GATA3,GATA6,HBEGF,HDAC9,ID1,IGFBP3,IGSF8,IL18,ILK,ITGA6,JAK3,KLF6,KRT7,MAP2K1,MCL1,MET,MICAL2,MITF,MST1R,NDRG1,NF1,NRP2,PGF,PHLDA2,PIK3CA,PLS3,PRRX2,PRSS8,PTPN14,QKI,RHOB,RHOC,RHOG,SDC1,SHC1,SMAD3,SOD2,SPDEF,ST14,TGFB3,TGFBR2,TIAM1,TIMP1,TIMP2,TJP1,TNFSF10,TPBG…
system development	5045	69	1.23e-20	4.55e-18	ADAM10,ADAM17,ADM,AGR2,ARHGEF2,BMP4,CAV1,CCND1,CD274,CDH1,CEACAM1,CLDN4,DAB2IP,EHD1,ERRFI1,ETS2,F3,FHL2,FMR1,FOSL1,FOXJ2,FOXQ1,GATA3,GATA6,HBEGF,HDAC9,ID1,IGSF8,IL18,ILK,ITGA6,JAK3,KLF6,KRT7,MAP2K1,MET,MICAL2,MITF,MST1R,NDRG1,NF1,NRP2,PGF,PHLDA2,PIK3CA,PLS3,PRSS8,PTPN14,QKI,RHOB,RHOG,SDC1,SHC1,SMAD3,SOD2,SPDEF,ST14,TGFB3,TGFBR2,TIAM1,TIMP1,TIMP2,TJP1,TNFSF10,TPBG,TUFT1,XBP1,YAP1,YWHAG
multicellular organism development	5618	71	1.66e-19	3.55e-17	ADAM10,ADAM17,ADM,AGR2,ARHGEF2,BMP4,CAV1,CCND1,CD274,CDH1,CEACAM1,CLDN4,DAB2IP,EHD1,ERRFI1,ETS2,F3,FHL2,FMR1,FOSL1,FOXJ2,FOXQ1,GATA3,GATA6,HBEGF,HDAC9,ID1,IGSF8,IL18,ILK,ITGA6,JAK3,KLF6,KRT7,MAP2K1,MCL1,MET,MICAL2,MITF,MST1R,NDRG1,NF1,NRP2,PGF,PHLDA2,PIK3CA,PLS3,PRRX2,PRSS8,PTPN14,QKI,RHOB,RHOG,SDC1,SHC1,SMAD3,SOD2,SPDEF,ST14,TGFB3,TGFBR2,TIAM1,TIMP1,TIMP2,TJP1,TNFSF10,TPBG,TUFT1,XBP1,YAP1,YWHAG
developmental process	6649	76	4.14e-19	7.65e-17	ACTN4,ADAM10,ADAM17,ADM,AGR2,ARHGEF2,BMP4,CAV1,CCND1,CD274,CDH1,CEACAM1,CLDN4,DAB2IP,EHD1,EHD2,ERRFI1,ETS2,F3,FHL2,FMR1,FOSL1,FOXJ2,FOXQ1,GATA3,GATA6,HBEGF,HDAC9,ID1,IGFBP3,IGSF8,IL18,ILK,ITGA6,JAK3,KLF6,KRT7,MAP2K1,MCL1,MET,MICAL2,MITF,MST1R,NDRG1,NF1,NRP2,PEG10,PGF,PHLDA2,PIK3CA,PLS3,PRRX2,PRSS8,PTPN14,QKI,RHOB,RHOC,RHOG,SDC1,SHC1,SMAD3,SOD2,SPDEF,ST14,TGFB3,TGFBR2,TIAM1,TIMP1,TIMP2,TJP1,TNFSF1…
multicellular organismal process	7970	79	2.29e-16	2.33e-14	ADAM10,ADAM17,ADM,AGR2,ARHGEF2,BMP4,CAV1,CCND1,CD274,CDH1,CEACAM1,CLDN4,DAB2IP,EHD1,EHD2,ERRFI1,ETS2,F3,FHL2,FMR1,FOSL1,FOXJ2,FOXQ1,GATA3,GATA6,HBEGF,HDAC9,ID1,IGFBP3,IGSF8,IL18,ILK,ITGA6,JAK3,KLF6,KRT7,LCN2,MAP2K1,MCL1,MET,MGAT3,MICAL2,MITF,MST1R,MYD88,NDRG1,NF1,NRP2,PGF,PHLDA2,PIK3CA,PLAUR,PLS3,PRRX2,PRSS8,PTP4A3,PTPN14,QKI,RHOB,RHOG,SDC1,SHC1,SMAD3,SOD2,SPDEF,ST14,TBK1,TGFB3,TGFBR2,TIAM1,TIMP1…
cell differentiation	4349	59	3.99e-16	3.77e-14	ACTN4,ADAM10,ADAM17,ADM,AGR2,ARHGEF2,BMP4,CAV1,CCND1,CDH1,CEACAM1,DAB2IP,EHD1,EHD2,ERRFI1,ETS2,FHL2,FMR1,FOXJ2,FOXQ1,GATA3,GATA6,HDAC9,ID1,IGFBP3,IL18,ILK,ITGA6,JAK3,KLF6,KRT7,MAP2K1,MCL1,MET,MITF,NDRG1,NF1,NRP2,PEG10,PGF,PIK3CA,PRSS8,QKI,RHOB,RHOG,SDC1,SHC1,SMAD3,SOD2,SPDEF,ST14,TGFB3,TGFBR2,TIAM1,TIMP2,TJP1,XBP1,YAP1,YWHAG
cellular developmental process	4429	59	9.7e-16	8.4e-14	ACTN4,ADAM10,ADAM17,ADM,AGR2,ARHGEF2,BMP4,CAV1,CCND1,CDH1,CEACAM1,DAB2IP,EHD1,EHD2,ERRFI1,ETS2,FHL2,FMR1,FOXJ2,FOXQ1,GATA3,GATA6,HDAC9,ID1,IGFBP3,IL18,ILK,ITGA6,JAK3,KLF6,KRT7,MAP2K1,MCL1,MET,MITF,NDRG1,NF1,NRP2,PEG10,PGF,PIK3CA,PRSS8,QKI,RHOB,RHOG,SDC1,SHC1,SMAD3,SOD2,SPDEF,ST14,TGFB3,TGFBR2,TIAM1,TIMP2,TJP1,XBP1,YAP1,YWHAG
animal organ development	3674	51	1.11e-13	7.63e-12	ADAM10,ADAM17,ADM,AGR2,BMP4,CAV1,CCND1,CDH1,CEACAM1,CLDN4,DAB2IP,ERRFI1,FHL2,FOSL1,FOXQ1,GATA3,GATA6,HBEGF,HDAC9,ID1,IGSF8,IL18,ILK,ITGA6,JAK3,KLF6,KRT7,MAP2K1,MET,MICAL2,MITF,NF1,NRP2,PGF,PHLDA2,PIK3CA,PLS3,PRSS8,SDC1,SHC1,SMAD3,SPDEF,ST14,TGFB3,TGFBR2,TIAM1,TIMP1,TNFSF10,TUFT1,XBP1,YAP1
regulation of cell differentiation	1947	36	1.02e-12	5.58e-11	ACTN4,ADAM10,ADM,ARHGEF2,BMP4,CAV1,CCND1,CEACAM1,DAB2IP,EHD1,EHD2,ERRFI1,FMR1,FOXJ2,GATA3,GATA6,HDAC9,ID1,IGFBP3,IL18,ILK,ITGA6,JAK3,MAP2K1,MITF,NF1,SMAD3,SOD2,SPDEF,TGFB3,TGFBR2,TIAM1,TIMP2,XBP1,YAP1,YWHAG
cell development	2208	35	1.87e-10	6.67e-09	ACTN4,ADAM10,ADM,ARHGEF2,BMP4,CDH1,DAB2IP,EHD1,FHL2,FMR1,GATA3,HDAC9,ID1,ILK,ITGA6,MAP2K1,MET,NDRG1,NF1,NRP2,PIK3CA,QKI,RHOG,SDC1,SHC1,SMAD3,SPDEF,ST14,TGFBR2,TIAM1,TIMP2,TJP1,XBP1,YAP1,YWHAG
Annotation Cluster 5	Enrichment Score: 11.597752552908
Term	Annotated	Significant	Pvalue	Padj	GeneID
regulation of cell population proliferation	1766	42	4.79e-19	8.11e-17	ADAM10,ADAM17,ADM,ARHGEF2,BMP4,CAV1,CCND1,CD274,CEACAM1,DAB2IP,ERRFI1,F3,FOSL1,FOXJ2,GATA3,GATA6,HBEGF,ID1,IGFBP3,IL18,ILK,JAK3,MAP2K1,MITF,MST1R,NDRG1,NF1,NRP2,PGF,PHLDA2,PTPN14,RHOG,SHC1,SMAD3,SOD2,TGFB3,TGFBR2,TIAM1,TIMP1,TIMP2,XBP1,YAP1
cell population proliferation	2047	43	1.58e-17	1.94e-15	ADAM10,ADAM17,ADM,ARHGEF2,BMP4,CAV1,CCND1,CD274,CEACAM1,DAB2IP,ERRFI1,F3,FOSL1,FOXJ2,GATA3,GATA6,HBEGF,ID1,IGFBP3,IL18,ILK,JAK3,MAP2K1,MITF,MST1R,NDRG1,NF1,NRP2,PGF,PHLDA2,PTPN14,RHOG,SHC1,SMAD3,SOD2,TBK1,TGFB3,TGFBR2,TIAM1,TIMP1,TIMP2,XBP1,YAP1
regulation of developmental process	2791	49	3.89e-17	4.65e-15	ACTN4,ADAM10,ADM,AGR2,ARHGEF2,BMP4,CAV1,CCND1,CD274,CEACAM1,CLDN4,DAB2IP,EHD1,EHD2,ERRFI1,F3,FMR1,FOXJ2,GATA3,GATA6,HDAC9,ID1,IGFBP3,IL18,ILK,ITGA6,JAK3,MAP2K1,MITF,NF1,PGF,PHLDA2,PIK3CA,RHOB,RHOC,RHOG,SMAD3,SOD2,SPDEF,TGFB3,TGFBR2,TIAM1,TIMP1,TIMP2,TJP1,TPBG,XBP1,YAP1,YWHAG
positive regulation of developmental process	1467	33	5.77e-14	4.19e-12	ADM,AGR2,ARHGEF2,BMP4,CCND1,CD274,CEACAM1,DAB2IP,EHD1,EHD2,F3,FMR1,GATA3,GATA6,HDAC9,IGFBP3,IL18,ILK,ITGA6,MAP2K1,PGF,RHOB,SMAD3,SOD2,SPDEF,TGFB3,TGFBR2,TIAM1,TIMP2,TJP1,TPBG,XBP1,YAP1
positive regulation of cell population proliferation	979	27	1.85e-13	1.23e-11	ADAM10,ADAM17,ADM,BMP4,CCND1,CD274,F3,FOSL1,FOXJ2,GATA6,HBEGF,ID1,IL18,ILK,JAK3,MST1R,NF1,NRP2,PGF,RHOG,SHC1,TGFB3,TGFBR2,TIAM1,TIMP1,XBP1,YAP1
regulation of multicellular organismal development	2231	39	4.34e-13	2.67e-11	ADAM10,ADM,ARHGEF2,BMP4,CAV1,CCND1,CD274,CEACAM1,DAB2IP,ERRFI1,F3,FMR1,FOXJ2,GATA3,GATA6,HDAC9,ID1,IL18,ILK,ITGA6,JAK3,MAP2K1,MITF,NF1,PGF,PHLDA2,RHOB,SMAD3,SOD2,TGFB3,TGFBR2,TIAM1,TIMP1,TIMP2,TJP1,TPBG,XBP1,YAP1,YWHAG
regulation of multicellular organismal process	3402	48	5.86e-13	3.45e-11	ADAM10,ADAM17,ADM,ARHGEF2,BMP4,CAV1,CCND1,CD274,CEACAM1,DAB2IP,ERRFI1,F3,FMR1,FOXJ2,GATA3,GATA6,HBEGF,HDAC9,ID1,IL18,ILK,ITGA6,JAK3,LCN2,MAP2K1,MET,MITF,MYD88,NF1,NRP2,PGF,PHLDA2,PIK3CA,PLAUR,RHOB,SMAD3,SOD2,TBK1,TGFB3,TGFBR2,TIAM1,TIMP1,TIMP2,TJP1,TPBG,XBP1,YAP1,YWHAG
regulation of anatomical structure morphogenesis	1198	26	1.22e-10	4.51e-09	ACTN4,ADAM10,ADM,BMP4,CEACAM1,CLDN4,DAB2IP,EHD1,EHD2,F3,FOXJ2,GATA3,GATA6,HDAC9,ID1,ILK,MAP2K1,NF1,PGF,RHOB,RHOC,RHOG,TGFBR2,TIAM1,TJP1,XBP1
positive regulation of cell differentiation	1034	23	1.15e-09	3.53e-08	ADM,ARHGEF2,BMP4,CEACAM1,DAB2IP,EHD1,EHD2,FMR1,GATA3,GATA6,IGFBP3,IL18,ILK,ITGA6,MAP2K1,SMAD3,SOD2,SPDEF,TGFB3,TGFBR2,TIAM1,TIMP2,XBP1
Annotation Cluster 6	Enrichment Score: 10.6984770088837
Term	Annotated	Significant	Pvalue	Padj	GeneID
positive regulation of cellular process	5722	74	1.24e-21	7.21e-19	ACTN4,ADAM10,ADAM17,ADM,AGR2,ARHGEF12,ARHGEF2,BMP4,CAV1,CCND1,CD274,CDH1,CEACAM1,CLDN4,CXCL16,DAB2IP,EHD1,EHD2,ETS2,F3,FMR1,FOSL1,FOXJ2,GATA3,GATA6,HBEGF,HDAC9,ID1,IGFBP3,IL18,ILK,ITGA6,JAK3,KLF6,LCN2,MACC1,MAP2K1,MCL1,MET,MGAT3,MICAL2,MITF,MST1R,MUC1,MYD88,NF1,NRP2,PGF,PHLDA1,PHLDA2,PIK3CA,PLAUR,PTP4A3,RHOB,RHOC,RHOG,SDC1,SHC1,SMAD3,SOD2,SPDEF,TBK1,TGFB3,TGFBR2,TIAM1,TIMP1,TIMP2,TJP1,TNFSF10,TP5…
positive regulation of biological process	6346	76	1.85e-20	5.78e-18	ACTN4,ADAM10,ADAM17,ADM,AGR2,ARHGEF12,ARHGEF2,BMP4,CAV1,CCND1,CD274,CDH1,CEACAM1,CLDN4,CXCL16,DAB2IP,EHD1,EHD2,ETS2,F3,FMR1,FOSL1,FOXJ2,GATA3,GATA6,HBEGF,HDAC9,ID1,IGFBP3,IL18,ILK,ITGA6,JAK3,KLF6,LCN2,MACC1,MAP2K1,MCL1,MET,MGAT3,MICAL2,MITF,MST1R,MUC1,MYD88,NF1,NRP2,PGF,PHLDA1,PHLDA2,PIK3CA,PLAUR,PRSS8,PTP4A3,QKI,RHOB,RHOC,RHOG,SDC1,SHC1,SMAD3,SOD2,SPDEF,TBK1,TGFB3,TGFBR2,TIAM1,TIMP1,TIMP2,TJP1,T…
cellular response to stimulus	7748	73	1.23e-12	6.6e-11	ACTN4,ADAM10,ADAM17,ADM,AGR2,ARHGEF12,ARHGEF2,BMP4,CAV1,CCND1,CD274,CDH1,CEACAM1,CXCL16,DAB2IP,EHD1,ERRFI1,F3,FHL2,FMR1,FOSL1,GATA3,GATA6,HBEGF,HDAC9,ID1,IGFBP3,IL18,ILK,ITGA6,JAK3,LCN2,MACC1,MAP2K1,MCL1,MET,MGAT3,MITF,MST1R,MUC1,MYD88,NDRG1,NF1,NRP2,PEG10,PGF,PHLDA2,PIK3CA,PLAUR,PTP4A3,PTPN14,RAB43,RHOB,RHOC,RHOG,SDC1,SHC1,SMAD3,SOD2,TBK1,TGFB3,TGFBR2,TIAM1,TIMP1,TIMP2,TJP1,TLE4,TNFSF10,TP53BP2,…
cell communication	6803	68	1.85e-12	9.5e-11	ACTN4,ADAM10,ADAM17,ADM,AGR2,ARHGEF12,ARHGEF2,BMP4,CAV1,CCND1,CD274,CDH1,CEACAM1,CXCL16,DAB2IP,ERRFI1,F3,FHL2,FMR1,FOSL1,GATA3,HBEGF,HDAC9,ID1,IGFBP3,IL18,ILK,ITGA6,JAK3,LCN2,MACC1,MAP2K1,MCL1,MET,MITF,MST1R,MUC1,MYD88,NDRG1,NF1,NRP2,PEG10,PGF,PHLDA2,PIK3CA,PLAUR,PTP4A3,RHOB,RHOC,RHOG,SDC1,SHC1,SMAD3,SOD2,TBK1,TGFB3,TGFBR2,TIAM1,TIMP1,TIMP2,TJP1,TLE4,TNFSF10,TP53BP2,TUFT1,XBP1,YAP1,YWHAG
regulation of cellular process	11433	84	1.7e-09	5.17e-08	ACTN4,ADAM10,ADAM17,ADM,AGR2,ARHGEF12,ARHGEF2,BMP4,CAV1,CCND1,CD274,CDH1,CEACAM1,CLDN4,CXCL16,DAB2IP,EHD1,EHD2,ERRFI1,ETS2,F3,FHL2,FMR1,FOSL1,FOXJ2,FOXQ1,GATA3,GATA6,HBEGF,HDAC9,ID1,IGFBP3,IL18,ILK,ITGA6,JAK3,KLF6,LCN2,MACC1,MAP2K1,MCL1,MET,MGAT3,MICAL2,MITF,MST1R,MUC1,MYD88,NDRG1,NF1,NRP2,PEG10,PGF,PHLDA1,PHLDA2,PIK3CA,PLAUR,PRRX2,PTP4A3,PTPN14,QKI,RHOB,RHOC,RHOG,SDC1,SHC1,SMAD3,SOD2,SPDEF,TBK1,…
regulation of biological process	12364	86	1.54e-08	3.79e-07	ACTN4,ADAM10,ADAM17,ADM,AGR2,ARHGEF12,ARHGEF2,BMP4,CAV1,CCND1,CD274,CDH1,CEACAM1,CLDN4,CXCL16,DAB2IP,EHD1,EHD2,ERRFI1,ETS2,F3,FHL2,FMR1,FOSL1,FOXJ2,FOXQ1,GATA3,GATA6,HBEGF,HDAC9,ID1,IGFBP3,IL18,ILK,ITGA6,JAK3,KLF6,LCN2,MACC1,MAP2K1,MCL1,MET,MGAT3,MICAL2,MITF,MST1R,MUC1,MYD88,NDRG1,NF1,NRP2,PEG10,PGF,PHLDA1,PHLDA2,PIK3CA,PLAUR,PRRX2,PRSS8,PTP4A3,PTPN14,QKI,RHOB,RHOC,RHOG,SDC1,SHC1,SMAD3,SOD2,SPDEF…
biological regulation	13030	87	1.24e-07	2.52e-06	ACTN4,ADAM10,ADAM17,ADM,AGR2,ALDOB,ARHGEF12,ARHGEF2,BMP4,CAV1,CCND1,CD274,CDH1,CEACAM1,CLDN4,CXCL16,DAB2IP,EHD1,EHD2,ERRFI1,ETS2,F3,FHL2,FMR1,FOSL1,FOXJ2,FOXQ1,GATA3,GATA6,HBEGF,HDAC9,ID1,IGFBP3,IL18,ILK,ITGA6,JAK3,KLF6,LCN2,MACC1,MAP2K1,MCL1,MET,MGAT3,MICAL2,MITF,MST1R,MUC1,MYD88,NDRG1,NF1,NRP2,PEG10,PGF,PHLDA1,PHLDA2,PIK3CA,PLAUR,PRRX2,PRSS8,PTP4A3,PTPN14,QKI,RHOB,RHOC,RHOG,SDC1,SHC1,SMAD3,SOD2…
Annotation Cluster 7	Enrichment Score: 10.6673428911948
Term	Annotated	Significant	Pvalue	Padj	GeneID
response to chemical	4785	65	1.28e-18	1.79e-16	ABCC3,ACTN4,ADAM10,ADAM17,ADM,AGR2,ARHGEF2,BMP4,CAV1,CCND1,CD274,CDH1,CEACAM1,CLDN4,CXCL16,DAB2IP,EHD1,ERRFI1,F3,FHL2,FMR1,FOSL1,GATA3,GATA6,HBEGF,HDAC9,ID1,IL18,ILK,ITGA6,JAK3,LCN2,MAP2K1,MCL1,MET,MGAT3,MST1R,MUC1,MYD88,NDRG1,NRP2,PEG10,PGF,PIK3CA,PLAUR,PTP4A3,PTPN14,RAB43,RHOB,RHOG,SDC1,SHC1,SMAD3,SOD2,TBK1,TGFB3,TGFBR2,TIAM1,TIMP1,TIMP2,TLE4,TNFSF10,XBP1,YAP1,YWHAG
signal transduction	6272	65	2.36e-12	1.17e-10	ACTN4,ADAM10,ADAM17,ADM,AGR2,ARHGEF12,ARHGEF2,BMP4,CAV1,CCND1,CD274,CEACAM1,CXCL16,DAB2IP,ERRFI1,F3,FHL2,FMR1,GATA3,HBEGF,ID1,IGFBP3,IL18,ILK,ITGA6,JAK3,LCN2,MACC1,MAP2K1,MCL1,MET,MITF,MST1R,MUC1,MYD88,NDRG1,NF1,NRP2,PEG10,PGF,PHLDA2,PIK3CA,PLAUR,PTP4A3,RHOB,RHOC,RHOG,SDC1,SHC1,SMAD3,SOD2,TBK1,TGFB3,TGFBR2,TIAM1,TIMP1,TIMP2,TJP1,TLE4,TNFSF10,TP53BP2,TUFT1,XBP1,YAP1,YWHAG
signaling	6784	67	7.02e-12	3.17e-10	ACTN4,ADAM10,ADAM17,ADM,AGR2,ARHGEF12,ARHGEF2,BMP4,CAV1,CCND1,CD274,CDH1,CEACAM1,CXCL16,DAB2IP,ERRFI1,F3,FHL2,FMR1,GATA3,HBEGF,HDAC9,ID1,IGFBP3,IL18,ILK,ITGA6,JAK3,LCN2,MACC1,MAP2K1,MCL1,MET,MITF,MST1R,MUC1,MYD88,NDRG1,NF1,NRP2,PEG10,PGF,PHLDA2,PIK3CA,PLAUR,PTP4A3,RHOB,RHOC,RHOG,SDC1,SHC1,SMAD3,SOD2,TBK1,TGFB3,TGFBR2,TIAM1,TIMP1,TIMP2,TJP1,TLE4,TNFSF10,TP53BP2,TUFT1,XBP1,YAP1,YWHAG
response to stimulus	9398	78	5.91e-11	2.38e-09	ABCC3,ACTN4,ADAM10,ADAM17,ADM,AGR2,ARHGEF12,ARHGEF2,BMP4,CAV1,CCND1,CD274,CDH1,CEACAM1,CLDN4,CXCL16,DAB2IP,EHD1,EHD2,ERRFI1,F3,FHL2,FMR1,FOSL1,GATA3,GATA6,HBEGF,HDAC9,ID1,IGFBP3,IL18,ILK,ITGA6,JAK3,LCN2,MACC1,MAP2K1,MCL1,MET,MGAT3,MITF,MST1R,MUC1,MYD88,NDRG1,NF1,NRP2,PEG10,PGF,PHLDA2,PIK3CA,PLAUR,PTP4A3,PTPN14,RAB43,RHOB,RHOC,RHOG,SDC1,SHC1,SMAD3,SOD2,ST6GAL1,TBK1,TGFB3,TGFBR2,TIAM1,TIMP1,TIMP2,T…
Annotation Cluster 8	Enrichment Score: 10.1292400848401
Term	Annotated	Significant	Pvalue	Padj	GeneID
vasculature development	826	28	3.29e-16	3.18e-14	ADAM10,ADM,BMP4,CAV1,CEACAM1,DAB2IP,ERRFI1,F3,FOSL1,FOXJ2,GATA6,HDAC9,ID1,IL18,MAP2K1,NF1,NRP2,PGF,PIK3CA,PTPN14,QKI,RHOB,SHC1,SOD2,TGFBR2,TJP1,XBP1,YAP1
epithelium development	1329	33	3.42e-15	2.73e-13	ADAM17,ADM,AGR2,BMP4,CAV1,CCND1,CEACAM1,ERRFI1,FOXJ2,FOXQ1,GATA3,GATA6,HBEGF,ID1,ILK,KRT7,MAP2K1,MET,MICAL2,NF1,PGF,PRSS8,RHOB,RHOC,SDC1,SMAD3,SPDEF,ST14,TGFBR2,TIAM1,TJP1,XBP1,YAP1
blood vessel development	793	24	7.59e-13	4.34e-11	ADM,BMP4,CAV1,CEACAM1,DAB2IP,F3,FOSL1,FOXJ2,GATA6,HDAC9,ID1,IL18,MAP2K1,NF1,NRP2,PGF,PIK3CA,QKI,RHOB,SHC1,TGFBR2,TJP1,XBP1,YAP1
blood vessel morphogenesis	706	22	4.61e-12	2.18e-10	ADM,BMP4,CAV1,CEACAM1,DAB2IP,F3,FOXJ2,GATA6,HDAC9,ID1,IL18,NF1,NRP2,PGF,PIK3CA,QKI,RHOB,SHC1,TGFBR2,TJP1,XBP1,YAP1
angiogenesis	610	20	2.04e-11	8.54e-10	ADM,BMP4,CAV1,CEACAM1,DAB2IP,F3,FOXJ2,GATA6,HDAC9,ID1,IL18,NF1,NRP2,PGF,PIK3CA,RHOB,SHC1,TGFBR2,TJP1,XBP1
regulation of vasculature development	444	17	7.32e-11	2.86e-09	ADAM10,ADM,BMP4,CEACAM1,DAB2IP,F3,FOXJ2,GATA6,HDAC9,ID1,NF1,PGF,RHOB,SOD2,TGFBR2,TJP1,XBP1
animal organ morphogenesis	1085	25	8.64e-11	3.28e-09	ADM,BMP4,CAV1,CEACAM1,ERRFI1,FHL2,GATA3,GATA6,ID1,ILK,ITGA6,MAP2K1,MICAL2,NF1,NRP2,PGF,PHLDA2,SDC1,SMAD3,TGFB3,TGFBR2,TIAM1,TUFT1,XBP1,YAP1
epithelial cell differentiation	798	21	3.47e-10	1.2e-08	AGR2,BMP4,CAV1,CCND1,CEACAM1,ERRFI1,FOXJ2,GATA3,GATA6,ID1,KRT7,MAP2K1,MET,PRSS8,SDC1,SMAD3,SPDEF,ST14,TJP1,XBP1,YAP1
regulation of angiogenesis	403	14	1.4e-08	3.51e-07	ADM,CEACAM1,DAB2IP,F3,FOXJ2,GATA6,HDAC9,ID1,NF1,PGF,RHOB,TGFBR2,TJP1,XBP1
positive regulation of vasculature development	235	11	2.76e-08	6.34e-07	ADM,CEACAM1,F3,GATA6,HDAC9,PGF,RHOB,SOD2,TGFBR2,TJP1,XBP1
heart development	589	16	3.74e-08	8.26e-07	ADM,BMP4,FHL2,GATA3,GATA6,HDAC9,ID1,ILK,MAP2K1,MICAL2,NF1,NRP2,SHC1,SMAD3,TGFBR2,YAP1
positive regulation of angiogenesis	208	9	1.05e-06	1.67e-05	ADM,F3,GATA6,HDAC9,PGF,RHOB,TGFBR2,TJP1,XBP1
embryo development	1066	17	2.11e-05	0.000223625	ADAM10,ADM,BMP4,ETS2,FOSL1,GATA3,GATA6,MAP2K1,MICAL2,NF1,NRP2,PHLDA2,SMAD3,ST14,TGFB3,TGFBR2,YAP1
Annotation Cluster 9	Enrichment Score: 9.87077807561524
Term	Annotated	Significant	Pvalue	Padj	GeneID
regulation of cell communication	3631	55	8.05e-17	9.09e-15	ACTN4,ADAM10,ADAM17,ADM,AGR2,ARHGEF12,ARHGEF2,BMP4,CAV1,CDH1,CEACAM1,DAB2IP,ERRFI1,F3,FHL2,FMR1,GATA3,HBEGF,HDAC9,ID1,IGFBP3,IL18,ILK,ITGA6,JAK3,MAP2K1,MCL1,MET,MST1R,MUC1,MYD88,NF1,PEG10,PHLDA2,PIK3CA,PLAUR,PTP4A3,RHOB,RHOC,RHOG,SHC1,SMAD3,SOD2,TBK1,TGFB3,TGFBR2,TIAM1,TIMP1,TIMP2,TLE4,TNFSF10,TP53BP2,XBP1,YAP1,YWHAG
regulation of signaling	3671	55	1.33e-16	1.46e-14	ACTN4,ADAM10,ADAM17,ADM,AGR2,ARHGEF12,ARHGEF2,BMP4,CAV1,CDH1,CEACAM1,DAB2IP,ERRFI1,F3,FHL2,FMR1,GATA3,HBEGF,HDAC9,ID1,IGFBP3,IL18,ILK,ITGA6,JAK3,MAP2K1,MCL1,MET,MST1R,MUC1,MYD88,NF1,PEG10,PHLDA2,PIK3CA,PLAUR,PTP4A3,RHOB,RHOC,RHOG,SHC1,SMAD3,SOD2,TBK1,TGFB3,TGFBR2,TIAM1,TIMP1,TIMP2,TLE4,TNFSF10,TP53BP2,XBP1,YAP1,YWHAG
regulation of metabolic process	7553	69	1.11e-10	4.13e-09	ACTN4,ADAM17,ADM,AGR2,ARHGEF2,BMP4,CAV1,CCND1,CD274,CDH1,CEACAM1,CLDN4,DAB2IP,ERRFI1,ETS2,F3,FHL2,FMR1,FOSL1,FOXJ2,FOXQ1,GATA3,GATA6,HBEGF,HDAC9,ID1,IGFBP3,IL18,ILK,ITGA6,JAK3,KLF6,LCN2,MACC1,MAP2K1,MCL1,MET,MGAT3,MICAL2,MITF,MST1R,MUC1,MYD88,NF1,PGF,PHLDA2,PIK3CA,PLAUR,PRRX2,PTP4A3,PTPN14,QKI,RHOG,SHC1,SMAD3,SOD2,SPDEF,TBK1,TGFB3,TGFBR2,TIAM1,TIMP1,TIMP2,TLE4,TMPRSS4,TNFSF10,XBP1,YAP1,YWHAG
negative regulation of biological process	6078	61	1.48e-10	5.32e-09	ACTN4,ADAM10,ADAM17,ADM,AGR2,ARHGEF2,BMP4,CAV1,CCND1,CD274,CDH1,CEACAM1,DAB2IP,ERRFI1,ETS2,FHL2,FMR1,FOSL1,FOXJ2,FOXQ1,GATA3,GATA6,HBEGF,HDAC9,ID1,IGFBP3,IL18,ILK,ITGA6,JAK3,MAP2K1,MCL1,MET,MGAT3,MITF,MUC1,MYD88,NDRG1,NF1,PEG10,PIK3CA,PLAUR,PTPN14,RHOB,SHC1,SMAD3,SOD2,SPDEF,TBK1,TGFB3,TGFBR2,TIMP1,TIMP2,TJP1,TLE4,TMPRSS4,TNFSF10,TP53BP2,XBP1,YAP1,YWHAG
negative regulation of cellular metabolic process	2775	35	8.01e-08	1.7e-06	BMP4,CAV1,CCND1,CEACAM1,DAB2IP,ERRFI1,ETS2,FHL2,FMR1,FOXQ1,GATA3,GATA6,HBEGF,HDAC9,ID1,IGFBP3,ILK,JAK3,MCL1,MET,MGAT3,MITF,MUC1,MYD88,NF1,PIK3CA,PLAUR,SHC1,SMAD3,SPDEF,TIMP1,TIMP2,TLE4,YAP1,YWHAG
negative regulation of metabolic process	3818	40	9.77e-07	1.57e-05	ADAM17,BMP4,CAV1,CCND1,CD274,CEACAM1,DAB2IP,ERRFI1,ETS2,FHL2,FMR1,FOXQ1,GATA3,GATA6,HBEGF,HDAC9,ID1,IGFBP3,ILK,JAK3,MAP2K1,MCL1,MET,MGAT3,MITF,MUC1,MYD88,NF1,PIK3CA,PLAUR,SHC1,SMAD3,SPDEF,TBK1,TGFB3,TIMP1,TIMP2,TLE4,YAP1,YWHAG
negative regulation of macromolecule metabolic process	3578	36	1.24e-05	0.000146727	BMP4,CAV1,CCND1,CD274,CEACAM1,DAB2IP,ERRFI1,ETS2,FHL2,FMR1,FOXQ1,GATA3,GATA6,HBEGF,HDAC9,ID1,IGFBP3,ILK,JAK3,MAP2K1,MGAT3,MITF,MUC1,MYD88,NF1,PLAUR,SHC1,SMAD3,SPDEF,TBK1,TGFB3,TIMP1,TIMP2,TLE4,YAP1,YWHAG
Annotation Cluster 10	Enrichment Score: 8.41241817627545
Term	Annotated	Significant	Pvalue	Padj	GeneID
regulation of intracellular signal transduction	1866	38	7.94e-15	6.21e-13	ACTN4,ARHGEF12,ARHGEF2,BMP4,CAV1,CEACAM1,DAB2IP,ERRFI1,F3,FHL2,GATA3,HBEGF,ID1,IGFBP3,IL18,ILK,MAP2K1,MCL1,MET,MST1R,MUC1,MYD88,NF1,PIK3CA,PLAUR,PTP4A3,RHOB,RHOC,RHOG,SHC1,SOD2,TBK1,TGFB3,TIAM1,TIMP2,TNFSF10,TP53BP2,XBP1
intracellular signal transduction	2837	44	4.01e-13	2.55e-11	ACTN4,ADM,ARHGEF12,ARHGEF2,BMP4,CAV1,CEACAM1,DAB2IP,ERRFI1,F3,FHL2,GATA3,HBEGF,ID1,IGFBP3,IL18,ILK,JAK3,MAP2K1,MCL1,MET,MST1R,MUC1,MYD88,NDRG1,NF1,PIK3CA,PLAUR,PTP4A3,RHOB,RHOC,RHOG,SHC1,SOD2,TBK1,TGFB3,TIAM1,TIMP2,TJP1,TNFSF10,TP53BP2,TUFT1,XBP1,YAP1
positive regulation of response to stimulus	2465	41	4.12e-13	2.58e-11	ACTN4,ADAM10,ADAM17,AGR2,BMP4,CAV1,CD274,CEACAM1,CLDN4,DAB2IP,F3,FMR1,GATA3,HBEGF,IGFBP3,IL18,ILK,MAP2K1,MCL1,MET,MST1R,MUC1,MYD88,NF1,PGF,PIK3CA,PLAUR,PTP4A3,RHOC,RHOG,SHC1,SMAD3,TBK1,TGFB3,TIAM1,TIMP2,TNFSF10,TP53BP2,XBP1,YAP1,YWHAG
positive regulation of signal transduction	1687	34	4.97e-13	3.01e-11	ACTN4,ADAM17,AGR2,BMP4,CAV1,DAB2IP,F3,GATA3,HBEGF,IGFBP3,IL18,ILK,MAP2K1,MCL1,MET,MST1R,MYD88,NF1,PIK3CA,PLAUR,PTP4A3,RHOC,RHOG,SHC1,SMAD3,TBK1,TGFB3,TIAM1,TIMP2,TNFSF10,TP53BP2,XBP1,YAP1,YWHAG
positive regulation of molecular function	1826	35	8.5e-13	4.8e-11	ACTN4,ADAM17,ALDOB,ARHGEF12,ARHGEF2,BMP4,CAV1,CCND1,CLDN4,DAB2IP,ERRFI1,F3,FMR1,FOSL1,GATA3,HBEGF,IL18,ILK,ITGA6,MAP2K1,MET,MST1R,MYD88,NF1,PIK3CA,PLAUR,RHOC,RHOG,SHC1,SMAD3,TGFB3,TGFBR2,TIAM1,TIMP2,TNFSF10
positive regulation of cell communication	1872	35	1.75e-12	9.12e-11	ACTN4,ADAM17,AGR2,BMP4,CAV1,DAB2IP,F3,FMR1,GATA3,HBEGF,IGFBP3,IL18,ILK,MAP2K1,MCL1,MET,MST1R,MYD88,NF1,PIK3CA,PLAUR,PTP4A3,RHOC,RHOG,SHC1,SMAD3,TBK1,TGFB3,TIAM1,TIMP2,TNFSF10,TP53BP2,XBP1,YAP1,YWHAG
positive regulation of signaling	1879	35	1.95e-12	9.91e-11	ACTN4,ADAM17,AGR2,BMP4,CAV1,DAB2IP,F3,FMR1,GATA3,HBEGF,IGFBP3,IL18,ILK,MAP2K1,MCL1,MET,MST1R,MYD88,NF1,PIK3CA,PLAUR,PTP4A3,RHOC,RHOG,SHC1,SMAD3,TBK1,TGFB3,TIAM1,TIMP2,TNFSF10,TP53BP2,XBP1,YAP1,YWHAG
positive regulation of intracellular signal transduction	1055	25	4.76e-11	1.94e-09	ACTN4,BMP4,CAV1,DAB2IP,F3,GATA3,HBEGF,IGFBP3,IL18,ILK,MAP2K1,MCL1,MET,MST1R,MYD88,PIK3CA,PTP4A3,RHOC,RHOG,SHC1,TBK1,TGFB3,TIAM1,TIMP2,TNFSF10
positive regulation of catalytic activity	1472	28	4.11e-10	1.39e-08	ADAM17,ALDOB,ARHGEF12,BMP4,CAV1,CCND1,CLDN4,DAB2IP,ERRFI1,F3,HBEGF,IL18,ILK,ITGA6,MAP2K1,MET,MST1R,NF1,PIK3CA,RHOC,RHOG,SHC1,SMAD3,TGFB3,TGFBR2,TIAM1,TIMP2,TNFSF10
positive regulation of phosphorus metabolic process	1182	25	5.22e-10	1.73e-08	ADAM17,ARHGEF2,BMP4,CAV1,CCND1,DAB2IP,FMR1,HBEGF,IGFBP3,IL18,ILK,ITGA6,MAP2K1,MET,MST1R,PGF,PIK3CA,PLAUR,SHC1,SMAD3,TBK1,TGFB3,TGFBR2,TIAM1,TIMP2
positive regulation of phosphate metabolic process	1182	25	5.22e-10	1.73e-08	ADAM17,ARHGEF2,BMP4,CAV1,CCND1,DAB2IP,FMR1,HBEGF,IGFBP3,IL18,ILK,ITGA6,MAP2K1,MET,MST1R,PGF,PIK3CA,PLAUR,SHC1,SMAD3,TBK1,TGFB3,TGFBR2,TIAM1,TIMP2
positive regulation of phosphorylation	1108	24	7.82e-10	2.45e-08	ADAM17,ARHGEF2,BMP4,CAV1,CCND1,DAB2IP,FMR1,HBEGF,IGFBP3,IL18,ILK,ITGA6,MAP2K1,MET,MST1R,PGF,PIK3CA,PLAUR,SHC1,TBK1,TGFB3,TGFBR2,TIAM1,TIMP2
positive regulation of cellular protein metabolic process	1646	28	5.07e-09	1.37e-07	ADAM17,ARHGEF2,BMP4,CAV1,CCND1,CLDN4,DAB2IP,F3,FMR1,GATA3,HBEGF,IGFBP3,IL18,ILK,MAP2K1,MST1R,MUC1,PGF,PIK3CA,PLAUR,SHC1,SMAD3,TBK1,TGFB3,TGFBR2,TIAM1,TIMP2,TNFSF10
positive regulation of protein phosphorylation	1035	22	6.53e-09	1.72e-07	ADAM17,ARHGEF2,BMP4,CAV1,CCND1,DAB2IP,FMR1,HBEGF,IGFBP3,IL18,ILK,MAP2K1,MST1R,PGF,PIK3CA,PLAUR,SHC1,TBK1,TGFB3,TGFBR2,TIAM1,TIMP2
positive regulation of protein modification process	1262	24	1.02e-08	2.62e-07	ADAM17,ARHGEF2,BMP4,CAV1,CCND1,DAB2IP,FMR1,GATA3,HBEGF,IGFBP3,IL18,ILK,MAP2K1,MST1R,MUC1,PGF,PIK3CA,PLAUR,SHC1,TBK1,TGFB3,TGFBR2,TIAM1,TIMP2
positive regulation of protein metabolic process	1724	28	1.4e-08	3.51e-07	ADAM17,ARHGEF2,BMP4,CAV1,CCND1,CLDN4,DAB2IP,F3,FMR1,GATA3,HBEGF,IGFBP3,IL18,ILK,MAP2K1,MST1R,MUC1,PGF,PIK3CA,PLAUR,SHC1,SMAD3,TBK1,TGFB3,TGFBR2,TIAM1,TIMP2,TNFSF10
MAPK cascade	944	19	1.97e-07	3.81e-06	BMP4,CAV1,CEACAM1,DAB2IP,ERRFI1,HBEGF,ID1,IGFBP3,IL18,ILK,JAK3,MAP2K1,MET,MST1R,NF1,SHC1,TGFB3,TIAM1,TIMP2
signal transduction by protein phosphorylation	953	19	2.28e-07	4.33e-06	BMP4,CAV1,CEACAM1,DAB2IP,ERRFI1,HBEGF,ID1,IGFBP3,IL18,ILK,JAK3,MAP2K1,MET,MST1R,NF1,SHC1,TGFB3,TIAM1,TIMP2
Annotation Cluster 11	Enrichment Score: 7.65069079428832
Term	Annotated	Significant	Pvalue	Padj	GeneID
cellular response to chemical stimulus	3371	56	3.86e-19	7.46e-17	ACTN4,ADAM10,ADAM17,AGR2,ARHGEF2,BMP4,CAV1,CCND1,CD274,CDH1,CEACAM1,CXCL16,DAB2IP,EHD1,ERRFI1,F3,FMR1,GATA3,GATA6,HBEGF,HDAC9,ID1,IL18,ILK,ITGA6,JAK3,LCN2,MCL1,MET,MGAT3,MST1R,MUC1,MYD88,NDRG1,NRP2,PEG10,PGF,PIK3CA,PTP4A3,PTPN14,RAB43,RHOB,RHOG,SDC1,SHC1,SMAD3,SOD2,TBK1,TGFB3,TGFBR2,TIAM1,TIMP1,TLE4,XBP1,YAP1,YWHAG
response to organic substance	3385	56	4.71e-19	8.11e-17	ACTN4,ADAM10,ADAM17,ADM,AGR2,ARHGEF2,BMP4,CAV1,CCND1,CD274,CDH1,CEACAM1,CLDN4,CXCL16,DAB2IP,EHD1,ERRFI1,F3,FHL2,FMR1,FOSL1,GATA3,GATA6,HDAC9,ID1,IL18,ILK,ITGA6,JAK3,LCN2,MCL1,MST1R,MUC1,MYD88,NRP2,PEG10,PGF,PIK3CA,PTP4A3,PTPN14,RAB43,SDC1,SHC1,SMAD3,SOD2,TBK1,TGFB3,TGFBR2,TIAM1,TIMP1,TIMP2,TLE4,TNFSF10,XBP1,YAP1,YWHAG
response to cytokine	1227	36	5.46e-19	8.88e-17	ACTN4,ADAM10,ADAM17,ARHGEF2,CAV1,CCND1,CD274,CEACAM1,CXCL16,DAB2IP,F3,FOSL1,GATA3,IL18,ILK,JAK3,LCN2,MCL1,MST1R,MUC1,MYD88,NRP2,PIK3CA,PTP4A3,PTPN14,RAB43,SDC1,SHC1,SMAD3,SOD2,TBK1,TIMP1,TIMP2,TLE4,XBP1,YAP1
cellular response to organic substance	2756	47	8.56e-16	7.56e-14	ACTN4,ADAM17,AGR2,ARHGEF2,BMP4,CAV1,CCND1,CD274,CDH1,CEACAM1,DAB2IP,EHD1,ERRFI1,F3,GATA3,GATA6,HDAC9,ID1,IL18,ILK,ITGA6,JAK3,LCN2,MCL1,MST1R,MUC1,MYD88,NRP2,PEG10,PGF,PIK3CA,PTP4A3,PTPN14,RAB43,SDC1,SHC1,SMAD3,SOD2,TBK1,TGFB3,TGFBR2,TIAM1,TIMP1,TLE4,XBP1,YAP1,YWHAG
cellular response to cytokine stimulus	1136	31	2.35e-15	1.95e-13	ACTN4,ADAM17,ARHGEF2,CAV1,CCND1,CEACAM1,DAB2IP,F3,GATA3,IL18,ILK,JAK3,LCN2,MCL1,MST1R,MUC1,MYD88,NRP2,PIK3CA,PTP4A3,PTPN14,RAB43,SDC1,SHC1,SMAD3,SOD2,TBK1,TIMP1,TLE4,XBP1,YAP1
response to endogenous stimulus	1662	35	5.32e-14	3.93e-12	ADAM17,ADM,ARHGEF2,BMP4,CAV1,CCND1,CDH1,CEACAM1,CLDN4,DAB2IP,EHD1,ERRFI1,FHL2,FOSL1,GATA3,GATA6,HDAC9,ID1,ILK,JAK3,MYD88,PEG10,PGF,PIK3CA,SDC1,SHC1,SMAD3,TGFB3,TGFBR2,TIMP1,TIMP2,TNFSF10,XBP1,YAP1,YWHAG
cell surface receptor signaling pathway	3219	48	6.92e-14	4.93e-12	ACTN4,ADAM10,ADAM17,AGR2,ARHGEF2,BMP4,CAV1,CCND1,CD274,CEACAM1,DAB2IP,ERRFI1,F3,FMR1,GATA3,HBEGF,ID1,IGFBP3,IL18,ILK,ITGA6,JAK3,LCN2,MCL1,MET,MITF,MST1R,MUC1,MYD88,NF1,NRP2,PEG10,PGF,PIK3CA,PLAUR,PTP4A3,SDC1,SHC1,SMAD3,SOD2,TBK1,TGFB3,TGFBR2,TIAM1,TIMP1,TLE4,TNFSF10,YAP1
positive regulation of macromolecule metabolic process	3574	50	1.76e-13	1.19e-11	ACTN4,ADAM17,AGR2,ARHGEF2,BMP4,CAV1,CCND1,CD274,CDH1,CLDN4,DAB2IP,ETS2,F3,FMR1,FOSL1,FOXJ2,GATA3,GATA6,HBEGF,ID1,IGFBP3,IL18,ILK,ITGA6,KLF6,LCN2,MACC1,MAP2K1,MET,MICAL2,MITF,MST1R,MUC1,MYD88,PGF,PIK3CA,PLAUR,QKI,RHOG,SHC1,SMAD3,SPDEF,TBK1,TGFB3,TGFBR2,TIAM1,TIMP2,TNFSF10,XBP1,YAP1
positive regulation of metabolic process	3880	51	1.02e-12	5.58e-11	ACTN4,ADAM17,ADM,AGR2,ARHGEF2,BMP4,CAV1,CCND1,CD274,CDH1,CLDN4,DAB2IP,ETS2,F3,FMR1,FOSL1,FOXJ2,GATA3,GATA6,HBEGF,ID1,IGFBP3,IL18,ILK,ITGA6,KLF6,LCN2,MACC1,MAP2K1,MET,MICAL2,MITF,MST1R,MUC1,MYD88,PGF,PIK3CA,PLAUR,QKI,RHOG,SHC1,SMAD3,SPDEF,TBK1,TGFB3,TGFBR2,TIAM1,TIMP2,TNFSF10,XBP1,YAP1
enzyme linked receptor protein signaling pathway	1084	27	2.04e-12	1.03e-10	ADAM17,AGR2,BMP4,CAV1,CEACAM1,DAB2IP,ERRFI1,F3,GATA3,HBEGF,ID1,IGFBP3,ILK,JAK3,MET,MST1R,NRP2,PEG10,PGF,PIK3CA,PLAUR,PTP4A3,SHC1,SMAD3,TGFB3,TGFBR2,TIAM1
response to stress	4162	52	3.87e-12	1.87e-10	ACTN4,ADAM17,ADM,AGR2,ARHGEF2,CAV1,CCND1,CEACAM1,CLDN4,CXCL16,DAB2IP,EHD1,EHD2,ERRFI1,F3,FMR1,FOSL1,GATA3,GATA6,HBEGF,HDAC9,IL18,ILK,JAK3,LCN2,MAP2K1,MCL1,MET,MGAT3,MST1R,MUC1,MYD88,NDRG1,NF1,PGF,PIK3CA,PLAUR,RAB43,RHOB,RHOC,SDC1,SHC1,SMAD3,SOD2,TBK1,TGFB3,TGFBR2,TIAM1,TIMP1,TMPRSS4,XBP1,YAP1
positive regulation of nitrogen compound metabolic process	3196	45	5.81e-12	2.69e-10	ACTN4,ADAM17,ARHGEF2,BMP4,CAV1,CCND1,CDH1,CLDN4,DAB2IP,ETS2,F3,FMR1,FOSL1,FOXJ2,GATA3,GATA6,HBEGF,ID1,IGFBP3,IL18,ILK,ITGA6,KLF6,MACC1,MAP2K1,MET,MICAL2,MITF,MST1R,MUC1,PGF,PIK3CA,PLAUR,RHOG,SHC1,SMAD3,SPDEF,TBK1,TGFB3,TGFBR2,TIAM1,TIMP2,TNFSF10,XBP1,YAP1
positive regulation of cellular metabolic process	3382	46	9.82e-12	4.39e-10	ACTN4,ADAM17,ADM,ARHGEF2,BMP4,CAV1,CCND1,CDH1,CLDN4,DAB2IP,ETS2,F3,FMR1,FOSL1,FOXJ2,GATA3,GATA6,HBEGF,ID1,IGFBP3,IL18,ILK,ITGA6,KLF6,MACC1,MAP2K1,MET,MICAL2,MITF,MST1R,MUC1,PGF,PIK3CA,PLAUR,RHOG,SHC1,SMAD3,SPDEF,TBK1,TGFB3,TGFBR2,TIAM1,TIMP2,TNFSF10,XBP1,YAP1
regulation of nitrogen compound metabolic process	5980	62	1.75e-11	7.48e-10	ACTN4,ADAM17,ARHGEF2,BMP4,CAV1,CCND1,CDH1,CEACAM1,CLDN4,DAB2IP,ERRFI1,ETS2,F3,FHL2,FMR1,FOSL1,FOXJ2,FOXQ1,GATA3,GATA6,HBEGF,HDAC9,ID1,IGFBP3,IL18,ILK,ITGA6,JAK3,KLF6,MACC1,MAP2K1,MET,MGAT3,MICAL2,MITF,MST1R,MUC1,MYD88,NF1,PGF,PIK3CA,PLAUR,PRRX2,PTP4A3,PTPN14,QKI,RHOG,SHC1,SMAD3,SOD2,SPDEF,TBK1,TGFB3,TGFBR2,TIAM1,TIMP1,TIMP2,TLE4,TNFSF10,XBP1,YAP1,YWHAG
regulation of molecular function	3084	42	1.42e-10	5.14e-09	ACTN4,ADAM17,ALDOB,ARHGEF12,ARHGEF2,BMP4,CAV1,CCND1,CEACAM1,CLDN4,DAB2IP,ERRFI1,F3,FMR1,FOSL1,GATA3,HBEGF,HDAC9,ID1,IGFBP3,IL18,ILK,ITGA6,MAP2K1,MET,MST1R,MYD88,NF1,PHLDA2,PIK3CA,PLAUR,RHOC,RHOG,SHC1,SMAD3,TGFB3,TGFBR2,TIAM1,TIMP1,TIMP2,TNFSF10,YWHAG
regulation of phosphorylation	1669	29	1.5e-09	4.6e-08	ADAM17,ARHGEF2,BMP4,CAV1,CCND1,CEACAM1,DAB2IP,ERRFI1,FMR1,HBEGF,ID1,IGFBP3,IL18,ILK,ITGA6,MAP2K1,MET,MST1R,NF1,PGF,PIK3CA,PLAUR,SHC1,TBK1,TGFB3,TGFBR2,TIAM1,TIMP2,YWHAG
regulation of protein phosphorylation	1499	27	3.05e-09	8.98e-08	ADAM17,ARHGEF2,BMP4,CAV1,CCND1,CEACAM1,DAB2IP,ERRFI1,FMR1,HBEGF,ID1,IGFBP3,IL18,ILK,MAP2K1,MST1R,NF1,PGF,PIK3CA,PLAUR,SHC1,TBK1,TGFB3,TGFBR2,TIAM1,TIMP2,YWHAG
regulation of phosphorus metabolic process	1870	30	4.69e-09	1.31e-07	ADAM17,ARHGEF2,BMP4,CAV1,CCND1,CEACAM1,DAB2IP,ERRFI1,FMR1,HBEGF,ID1,IGFBP3,IL18,ILK,ITGA6,MAP2K1,MET,MST1R,NF1,PGF,PIK3CA,PLAUR,SHC1,SMAD3,TBK1,TGFB3,TGFBR2,TIAM1,TIMP2,YWHAG
regulation of phosphate metabolic process	1869	30	4.63e-09	1.31e-07	ADAM17,ARHGEF2,BMP4,CAV1,CCND1,CEACAM1,DAB2IP,ERRFI1,FMR1,HBEGF,ID1,IGFBP3,IL18,ILK,ITGA6,MAP2K1,MET,MST1R,NF1,PGF,PIK3CA,PLAUR,SHC1,SMAD3,TBK1,TGFB3,TGFBR2,TIAM1,TIMP2,YWHAG
regulation of protein metabolic process	2891	38	4.98e-09	1.37e-07	ADAM17,ARHGEF2,BMP4,CAV1,CCND1,CDH1,CEACAM1,CLDN4,DAB2IP,ERRFI1,F3,FMR1,GATA3,HBEGF,ID1,IGFBP3,IL18,ILK,JAK3,MAP2K1,MGAT3,MST1R,MUC1,NF1,PGF,PIK3CA,PLAUR,QKI,SHC1,SMAD3,TBK1,TGFB3,TGFBR2,TIAM1,TIMP1,TIMP2,TNFSF10,YWHAG
regulation of catalytic activity	2398	34	7.16e-09	1.88e-07	ADAM17,ALDOB,ARHGEF12,BMP4,CAV1,CCND1,CEACAM1,CLDN4,DAB2IP,ERRFI1,F3,HBEGF,HDAC9,IGFBP3,IL18,ILK,ITGA6,MAP2K1,MET,MST1R,NF1,PIK3CA,PLAUR,RHOC,RHOG,SHC1,SMAD3,TGFB3,TGFBR2,TIAM1,TIMP1,TIMP2,TNFSF10,YWHAG
regulation of protein kinase activity	805	19	1.61e-08	3.93e-07	ADAM17,BMP4,CAV1,CCND1,CEACAM1,DAB2IP,ERRFI1,HBEGF,IL18,ILK,MAP2K1,MST1R,NF1,PIK3CA,SHC1,TGFB3,TGFBR2,TIAM1,YWHAG
cellular response to endogenous stimulus	1406	25	1.78e-08	4.31e-07	ADAM17,ARHGEF2,BMP4,CAV1,CDH1,CEACAM1,DAB2IP,EHD1,ERRFI1,GATA3,GATA6,HDAC9,ID1,ILK,JAK3,PEG10,PGF,PIK3CA,SHC1,SMAD3,TGFB3,TGFBR2,XBP1,YAP1,YWHAG
regulation of cellular protein metabolic process	2754	36	1.84e-08	4.39e-07	ADAM17,ARHGEF2,BMP4,CAV1,CCND1,CEACAM1,CLDN4,DAB2IP,ERRFI1,F3,FMR1,GATA3,HBEGF,ID1,IGFBP3,IL18,ILK,MAP2K1,MGAT3,MST1R,MUC1,NF1,PGF,PIK3CA,PLAUR,QKI,SHC1,SMAD3,TBK1,TGFB3,TGFBR2,TIAM1,TIMP1,TIMP2,TNFSF10,YWHAG
regulation of kinase activity	915	20	2.28e-08	5.36e-07	ADAM17,BMP4,CAV1,CCND1,CEACAM1,DAB2IP,ERRFI1,HBEGF,IL18,ILK,MAP2K1,MET,MST1R,NF1,PIK3CA,SHC1,TGFB3,TGFBR2,TIAM1,YWHAG
protein phosphorylation	2014	30	2.6e-08	6.01e-07	ADAM10,ADAM17,ARHGEF2,BMP4,CAV1,CCND1,CEACAM1,DAB2IP,ERRFI1,FMR1,HBEGF,ID1,IGFBP3,IL18,ILK,JAK3,MAP2K1,MET,MST1R,NF1,PGF,PIK3CA,PLAUR,SHC1,TBK1,TGFB3,TGFBR2,TIAM1,TIMP2,YWHAG
regulation of protein modification process	1917	29	3.45e-08	7.71e-07	ADAM17,ARHGEF2,BMP4,CAV1,CCND1,CEACAM1,DAB2IP,ERRFI1,FMR1,GATA3,HBEGF,ID1,IGFBP3,IL18,ILK,MAP2K1,MST1R,MUC1,NF1,PGF,PIK3CA,PLAUR,SHC1,TBK1,TGFB3,TGFBR2,TIAM1,TIMP2,YWHAG
response to external stimulus	2976	37	4.04e-08	8.86e-07	ADAM10,ADAM17,ADM,ARHGEF2,BMP4,CAV1,CCND1,CD274,CEACAM1,CXCL16,DAB2IP,F3,FMR1,FOSL1,GATA3,HBEGF,IL18,ITGA6,JAK3,LCN2,MAP2K1,MET,MST1R,MUC1,MYD88,NRP2,PGF,PIK3CA,PLAUR,RAB43,RHOG,SHC1,SMAD3,TBK1,TGFBR2,TIAM1,XBP1
regulation of transferase activity	1022	20	1.4e-07	2.8e-06	ADAM17,BMP4,CAV1,CCND1,CEACAM1,DAB2IP,ERRFI1,HBEGF,IL18,ILK,MAP2K1,MET,MST1R,NF1,PIK3CA,SHC1,TGFB3,TGFBR2,TIAM1,YWHAG
phosphorylation	2455	32	1.77e-07	3.47e-06	ADAM10,ADAM17,ALDOB,ARHGEF2,BMP4,CAV1,CCND1,CEACAM1,DAB2IP,ERRFI1,FMR1,HBEGF,ID1,IGFBP3,IL18,ILK,ITGA6,JAK3,MAP2K1,MET,MST1R,NF1,PGF,PIK3CA,PLAUR,SHC1,TBK1,TGFB3,TGFBR2,TIAM1,TIMP2,YWHAG
positive regulation of kinase activity	613	15	4e-07	7.19e-06	ADAM17,BMP4,CCND1,DAB2IP,HBEGF,IL18,ILK,MAP2K1,MET,MST1R,PIK3CA,SHC1,TGFB3,TGFBR2,TIAM1
positive regulation of protein kinase activity	539	14	4.99e-07	8.68e-06	ADAM17,BMP4,CCND1,DAB2IP,HBEGF,IL18,ILK,MAP2K1,MST1R,PIK3CA,SHC1,TGFB3,TGFBR2,TIAM1
phosphate-containing compound metabolic process	3344	37	8.41e-07	1.38e-05	ADAM10,ADAM17,ALDOB,ARHGEF2,BMP4,CAV1,CCND1,CEACAM1,DAB2IP,ERRFI1,FMR1,GATA6,HBEGF,ID1,IGFBP3,IL18,ILK,ITGA6,JAK3,MAP2K1,MET,MST1R,NF1,PGF,PIK3CA,PITPNM3,PLAUR,PTP4A3,PTPN14,SHC1,SMAD3,TBK1,TGFB3,TGFBR2,TIAM1,TIMP2,YWHAG
phosphorus metabolic process	3371	37	1.03e-06	1.65e-05	ADAM10,ADAM17,ALDOB,ARHGEF2,BMP4,CAV1,CCND1,CEACAM1,DAB2IP,ERRFI1,FMR1,GATA6,HBEGF,ID1,IGFBP3,IL18,ILK,ITGA6,JAK3,MAP2K1,MET,MST1R,NF1,PGF,PIK3CA,PITPNM3,PLAUR,PTP4A3,PTPN14,SHC1,SMAD3,TBK1,TGFB3,TGFBR2,TIAM1,TIMP2,YWHAG
positive regulation of transferase activity	694	15	1.89e-06	2.87e-05	ADAM17,BMP4,CCND1,DAB2IP,HBEGF,IL18,ILK,MAP2K1,MET,MST1R,PIK3CA,SHC1,TGFB3,TGFBR2,TIAM1
regulation of protein serine/threonine kinase activity	527	13	2.34e-06	3.49e-05	ADAM17,BMP4,CAV1,CCND1,DAB2IP,ILK,MAP2K1,MST1R,NF1,SHC1,TGFB3,TIAM1,YWHAG
peptidyl-tyrosine phosphorylation	374	11	2.83e-06	4.1e-05	ADAM17,ARHGEF2,CAV1,ERRFI1,HBEGF,IL18,JAK3,MAP2K1,MET,MST1R,SHC1
peptidyl-tyrosine modification	377	11	3.05e-06	4.4e-05	ADAM17,ARHGEF2,CAV1,ERRFI1,HBEGF,IL18,JAK3,MAP2K1,MET,MST1R,SHC1
regulation of MAPK cascade	752	15	5.02e-06	6.86e-05	BMP4,CAV1,CEACAM1,DAB2IP,ERRFI1,ID1,IGFBP3,ILK,MAP2K1,MST1R,NF1,SHC1,TGFB3,TIAM1,TIMP2
regulation of MAP kinase activity	342	10	8.67e-06	0.000108833	BMP4,CAV1,DAB2IP,ILK,MAP2K1,MST1R,NF1,SHC1,TGFB3,TIAM1
positive regulation of protein serine/threonine kinase activity	345	10	9.36e-06	0.000116722	ADAM17,BMP4,CCND1,DAB2IP,ILK,MAP2K1,MST1R,SHC1,TGFB3,TIAM1
protein metabolic process	5894	50	1.16e-05	0.000137741	ADAM10,ADAM17,ARHGEF2,BMP4,CAV1,CCND1,CDH1,CEACAM1,CLDN4,DAB2IP,ERRFI1,F3,FMR1,GATA3,GATA6,HBEGF,HDAC9,ID1,IGFBP3,IL18,ILK,JAK3,MAP2K1,MET,MGAT3,MST1R,MUC1,NF1,PGF,PHLDA1,PIK3CA,PLAUR,PRSS8,PTP4A3,PTPN14,QKI,SHC1,SMAD3,ST14,ST6GAL1,TBK1,TGFB3,TGFBR2,TIAM1,TIMP1,TIMP2,TMPRSS4,TNFSF10,XBP1,YWHAG
peptidyl-amino acid modification	1291	19	1.97e-05	0.000213359	ADAM17,ARHGEF2,CAV1,ERRFI1,GATA3,HBEGF,HDAC9,IL18,ILK,JAK3,MAP2K1,MET,MST1R,MUC1,PIK3CA,SHC1,ST6GAL1,TBK1,TGFBR2
regulation of hydrolase activity	1306	19	2.32e-05	0.000240909	ALDOB,ARHGEF12,CAV1,CLDN4,DAB2IP,ERRFI1,F3,HDAC9,IGFBP3,ITGA6,NF1,PLAUR,RHOC,RHOG,SMAD3,TIAM1,TIMP1,TIMP2,TNFSF10
positive regulation of hydrolase activity	773	14	3.14e-05	0.000315328	ALDOB,ARHGEF12,CAV1,CLDN4,DAB2IP,ERRFI1,F3,ITGA6,NF1,RHOC,RHOG,SMAD3,TIAM1,TNFSF10
protein modification process	4213	39	3.23e-05	0.000322873	ADAM10,ADAM17,ARHGEF2,BMP4,CAV1,CCND1,CEACAM1,DAB2IP,ERRFI1,FMR1,GATA3,HBEGF,HDAC9,ID1,IGFBP3,IL18,ILK,JAK3,MAP2K1,MET,MGAT3,MST1R,MUC1,NF1,PGF,PIK3CA,PLAUR,PTP4A3,PTPN14,SHC1,SMAD3,ST6GAL1,TBK1,TGFB3,TGFBR2,TIAM1,TIMP1,TIMP2,YWHAG
cellular protein modification process	4213	39	3.23e-05	0.000322873	ADAM10,ADAM17,ARHGEF2,BMP4,CAV1,CCND1,CEACAM1,DAB2IP,ERRFI1,FMR1,GATA3,HBEGF,HDAC9,ID1,IGFBP3,IL18,ILK,JAK3,MAP2K1,MET,MGAT3,MST1R,MUC1,NF1,PGF,PIK3CA,PLAUR,PTP4A3,PTPN14,SHC1,SMAD3,ST6GAL1,TBK1,TGFB3,TGFBR2,TIAM1,TIMP1,TIMP2,YWHAG
negative regulation of protein kinase activity	246	8	3.41e-05	0.000331196	BMP4,CAV1,CEACAM1,DAB2IP,ERRFI1,ILK,NF1,YWHAG
positive regulation of MAP kinase activity	264	8	5.62e-05	0.00050683	BMP4,DAB2IP,ILK,MAP2K1,MST1R,SHC1,TGFB3,TIAM1
negative regulation of kinase activity	268	8	6.25e-05	0.000552215	BMP4,CAV1,CEACAM1,DAB2IP,ERRFI1,ILK,NF1,YWHAG
cellular protein metabolic process	5350	45	6.29e-05	0.00055382	ADAM10,ADAM17,ARHGEF2,BMP4,CAV1,CCND1,CEACAM1,CLDN4,DAB2IP,ERRFI1,F3,FMR1,GATA3,GATA6,HBEGF,HDAC9,ID1,IGFBP3,IL18,ILK,JAK3,MAP2K1,MET,MGAT3,MST1R,MUC1,NF1,PGF,PIK3CA,PLAUR,PTP4A3,PTPN14,QKI,SHC1,SMAD3,ST6GAL1,TBK1,TGFB3,TGFBR2,TIAM1,TIMP1,TIMP2,TNFSF10,XBP1,YWHAG
negative regulation of protein metabolic process	1201	17	9.37e-05	0.000788509	BMP4,CAV1,CEACAM1,DAB2IP,ERRFI1,FMR1,HBEGF,IGFBP3,ILK,JAK3,MGAT3,NF1,PLAUR,SMAD3,TIMP1,TIMP2,YWHAG
macromolecule modification	4430	39	0.000104427	0.0008683	ADAM10,ADAM17,ARHGEF2,BMP4,CAV1,CCND1,CEACAM1,DAB2IP,ERRFI1,FMR1,GATA3,HBEGF,HDAC9,ID1,IGFBP3,IL18,ILK,JAK3,MAP2K1,MET,MGAT3,MST1R,MUC1,NF1,PGF,PIK3CA,PLAUR,PTP4A3,PTPN14,SHC1,SMAD3,ST6GAL1,TBK1,TGFB3,TGFBR2,TIAM1,TIMP1,TIMP2,YWHAG
negative regulation of transferase activity	296	8	0.000124593	0.00100117	BMP4,CAV1,CEACAM1,DAB2IP,ERRFI1,ILK,NF1,YWHAG
organonitrogen compound metabolic process	6846	52	0.000181017	0.00136552	ADAM10,ADAM17,ALDOB,ARHGEF2,BMP4,CAV1,CCND1,CDH1,CEACAM1,CLDN4,DAB2IP,ERRFI1,F3,FMR1,GATA3,GATA6,HBEGF,HDAC9,ID1,IGFBP3,IL18,ILK,JAK3,MAP2K1,MET,MGAT3,MST1R,MUC1,NF1,PGF,PHLDA1,PIK3CA,PLAUR,PRSS8,PTP4A3,PTPN14,QKI,SDC1,SHC1,SMAD3,ST14,ST6GAL1,TBK1,TGFB3,TGFBR2,TIAM1,TIMP1,TIMP2,TMPRSS4,TNFSF10,XBP1,YWHAG
activation of protein kinase activity	331	8	0.000266652	0.00190212	BMP4,DAB2IP,IL18,MAP2K1,PIK3CA,SHC1,TGFB3,TGFBR2
negative regulation of protein phosphorylation	444	9	0.000401318	0.00267501	BMP4,CAV1,CEACAM1,DAB2IP,ERRFI1,IGFBP3,ILK,NF1,YWHAG
positive regulation of MAPK cascade	554	10	0.000473979	0.00307859	BMP4,DAB2IP,IGFBP3,ILK,MAP2K1,MST1R,SHC1,TGFB3,TIAM1,TIMP2
negative regulation of phosphorylation	484	9	0.000745088	0.00441622	BMP4,CAV1,CEACAM1,DAB2IP,ERRFI1,IGFBP3,ILK,NF1,YWHAG
Annotation Cluster 12	Enrichment Score: 7.2509473310535
Term	Annotated	Significant	Pvalue	Padj	GeneID
cytokine-mediated signaling pathway	808	22	6.34e-11	2.5e-09	ACTN4,ADAM17,CAV1,CCND1,CEACAM1,F3,GATA3,IL18,ILK,JAK3,LCN2,MCL1,MST1R,MUC1,MYD88,PIK3CA,SDC1,SHC1,SOD2,TBK1,TIMP1,YAP1
immune system process	3287	39	5.13e-08	1.1e-06	ADAM10,ADAM17,ARHGEF2,BMP4,CAV1,CD274,CEACAM1,CXCL16,DAB2IP,GATA3,HDAC9,IL18,ITGA6,JAK3,KLF6,LCN2,MAP2K1,MITF,MST1R,MUC1,MYD88,NDRG1,NF1,PGF,PIK3CA,PLAUR,RAB43,RHOG,SDC1,SHC1,SMAD3,ST6GAL1,TBK1,TGFB3,TGFBR2,TIMP2,TNFSF10,XBP1,YAP1
leukocyte activation	1321	21	1.96e-06	2.96e-05	ADAM10,ADAM17,BMP4,CAV1,CD274,CEACAM1,GATA3,HDAC9,IL18,JAK3,KLF6,LCN2,NDRG1,PIK3CA,PLAUR,RHOG,SMAD3,TBK1,TGFBR2,TIMP2,XBP1
response to biotic stimulus	1625	22	1.43e-05	0.000163991	ADAM17,ADM,ARHGEF2,CAV1,CD274,CEACAM1,CXCL16,DAB2IP,FMR1,FOSL1,GATA3,IL18,JAK3,LCN2,MST1R,MUC1,MYD88,RAB43,SHC1,TBK1,XBP1,YAP1
interspecies interaction between organisms	2250	26	3.27e-05	0.000325136	ADAM17,ADM,ARHGEF2,CAV1,CD274,CDH1,CEACAM1,CXCL16,DAB2IP,FMR1,FOSL1,GATA3,IL18,JAK3,KRT7,LCN2,MET,MST1R,MUC1,MYD88,NRP2,RAB43,SHC1,SMAD3,TBK1,XBP1
response to other organism	1591	21	3.41e-05	0.000331196	ADAM17,ADM,ARHGEF2,CAV1,CD274,CEACAM1,CXCL16,DAB2IP,FMR1,FOSL1,GATA3,IL18,JAK3,LCN2,MST1R,MUC1,MYD88,RAB43,SHC1,TBK1,XBP1
response to external biotic stimulus	1593	21	3.47e-05	0.000336395	ADAM17,ADM,ARHGEF2,CAV1,CD274,CEACAM1,CXCL16,DAB2IP,FMR1,FOSL1,GATA3,IL18,JAK3,LCN2,MST1R,MUC1,MYD88,RAB43,SHC1,TBK1,XBP1
immune response	2306	26	4.99e-05	0.000461674	ADAM10,ADAM17,ARHGEF2,CD274,CEACAM1,CXCL16,DAB2IP,GATA3,IL18,JAK3,LCN2,MST1R,MUC1,MYD88,PIK3CA,PLAUR,RAB43,RHOG,SHC1,SMAD3,ST6GAL1,TBK1,TGFB3,TIMP2,TNFSF10,XBP1
defense response	1824	22	8.33e-05	0.000714487	ADAM17,ADM,ARHGEF2,CEACAM1,CXCL16,DAB2IP,F3,FOSL1,GATA3,HDAC9,IL18,JAK3,LCN2,MST1R,MUC1,MYD88,RAB43,SDC1,SHC1,SMAD3,TBK1,TIMP1
defense response to other organism	1213	15	0.00104203	0.00575667	ADAM17,ARHGEF2,CEACAM1,CXCL16,DAB2IP,GATA3,IL18,JAK3,LCN2,MST1R,MUC1,MYD88,RAB43,SHC1,TBK1
response to bacterium	750	11	0.00136301	0.00717874	ADAM17,ADM,CAV1,CD274,DAB2IP,IL18,LCN2,MYD88,SHC1,TBK1,XBP1
innate immune response	996	13	0.00143156	0.00748166	ARHGEF2,CEACAM1,CXCL16,DAB2IP,GATA3,IL18,JAK3,LCN2,MST1R,MUC1,MYD88,RAB43,TBK1
Annotation Cluster 13	Enrichment Score: 7.06646912789652
Term	Annotated	Significant	Pvalue	Padj	GeneID
negative regulation of cell communication	1478	30	1.57e-11	6.87e-10	ADAM17,ADM,ARHGEF2,BMP4,CAV1,CEACAM1,DAB2IP,ERRFI1,FHL2,FMR1,GATA3,HBEGF,HDAC9,IGFBP3,ITGA6,MCL1,MET,MUC1,NF1,PEG10,PLAUR,SMAD3,SOD2,TGFB3,TGFBR2,TIMP2,TLE4,TNFSF10,XBP1,YAP1
negative regulation of signaling	1481	30	1.65e-11	7.15e-10	ADAM17,ADM,ARHGEF2,BMP4,CAV1,CEACAM1,DAB2IP,ERRFI1,FHL2,FMR1,GATA3,HBEGF,HDAC9,IGFBP3,ITGA6,MCL1,MET,MUC1,NF1,PEG10,PLAUR,SMAD3,SOD2,TGFB3,TGFBR2,TIMP2,TLE4,TNFSF10,XBP1,YAP1
negative regulation of signal transduction	1356	28	6.18e-11	2.46e-09	ADAM17,ADM,ARHGEF2,BMP4,CAV1,CEACAM1,DAB2IP,ERRFI1,FHL2,GATA3,HBEGF,IGFBP3,ITGA6,MCL1,MET,MUC1,NF1,PEG10,PLAUR,SMAD3,SOD2,TGFB3,TGFBR2,TIMP2,TLE4,TNFSF10,XBP1,YAP1
negative regulation of response to stimulus	1754	29	4.7e-09	1.31e-07	ADAM17,ADM,ARHGEF2,BMP4,CAV1,CEACAM1,DAB2IP,ERRFI1,FHL2,GATA3,HBEGF,IGFBP3,ITGA6,JAK3,MCL1,MET,MUC1,NF1,PEG10,PLAUR,SMAD3,SOD2,TGFB3,TGFBR2,TIMP2,TLE4,TNFSF10,XBP1,YAP1
apoptotic signaling pathway	612	17	9.55e-09	2.47e-07	ARHGEF2,BMP4,CAV1,DAB2IP,ITGA6,LCN2,MCL1,MUC1,NF1,PLAUR,SMAD3,SOD2,TNFSF10,TP53BP2,XBP1,YAP1,YWHAG
extrinsic apoptotic signaling pathway	230	11	2.21e-08	5.23e-07	ARHGEF2,BMP4,CAV1,DAB2IP,ITGA6,LCN2,MCL1,NF1,SMAD3,TNFSF10,YAP1
negative regulation of apoptotic signaling pathway	233	10	2.75e-07	5.1e-06	ARHGEF2,BMP4,ITGA6,MCL1,MUC1,PLAUR,SOD2,TNFSF10,XBP1,YAP1
positive regulation of apoptotic signaling pathway	183	9	3.58e-07	6.5e-06	CAV1,DAB2IP,MCL1,NF1,PLAUR,SMAD3,TNFSF10,TP53BP2,YWHAG
negative regulation of intracellular signal transduction	556	14	7.23e-07	1.2e-05	ARHGEF2,BMP4,CAV1,DAB2IP,ERRFI1,FHL2,MCL1,MET,MUC1,NF1,PLAUR,SOD2,TIMP2,XBP1
regulation of extrinsic apoptotic signaling pathway	162	8	1.6e-06	2.49e-05	ARHGEF2,BMP4,CAV1,ITGA6,MCL1,NF1,TNFSF10,YAP1
negative regulation of intrinsic apoptotic signaling pathway	98	6	1.01e-05	0.000122478	ARHGEF2,MCL1,MUC1,PLAUR,SOD2,XBP1
intrinsic apoptotic signaling pathway	290	9	1.57e-05	0.000174412	ARHGEF2,CAV1,DAB2IP,MCL1,MUC1,PLAUR,SOD2,TP53BP2,XBP1
negative regulation of extrinsic apoptotic signaling pathway	107	6	1.67e-05	0.000183332	ARHGEF2,BMP4,ITGA6,MCL1,TNFSF10,YAP1
regulation of intrinsic apoptotic signaling pathway	166	7	2.08e-05	0.0002215	ARHGEF2,CAV1,MCL1,MUC1,PLAUR,SOD2,XBP1
regulation of cellular response to stress	775	12	0.000507671	0.00325582	AGR2,ARHGEF2,CAV1,DAB2IP,FMR1,MAP2K1,MCL1,MET,MUC1,SOD2,TIAM1,XBP1
Annotation Cluster 14	Enrichment Score: 7.04621039315547
Term	Annotated	Significant	Pvalue	Padj	GeneID
regulation of cell adhesion	736	21	7.89e-11	3.06e-09	ACTN4,ADAM10,AGR2,BMP4,CAV1,CD274,CDH1,CEACAM1,GATA3,IL18,ILK,ITGA6,JAK3,MUC1,NF1,PIK3CA,PLAUR,SMAD3,TGFBR2,TJP1,XBP1
cell adhesion	1474	29	8.08e-11	3.1e-09	ACTN4,ADAM10,ADAM17,AGR2,BMP4,CAV1,CD274,CDH1,CEACAM1,CLDN4,GATA3,ID1,IL18,ILK,ITGA6,JAK3,MUC1,NF1,NRP2,PIK3CA,PLAUR,RHOB,SHC1,SMAD3,TGFBR2,TIAM1,TJP1,TPBG,XBP1
biological adhesion	1481	29	9.05e-11	3.41e-09	ACTN4,ADAM10,ADAM17,AGR2,BMP4,CAV1,CD274,CDH1,CEACAM1,CLDN4,GATA3,ID1,IL18,ILK,ITGA6,JAK3,MUC1,NF1,NRP2,PIK3CA,PLAUR,RHOB,SHC1,SMAD3,TGFBR2,TIAM1,TJP1,TPBG,XBP1
positive regulation of cell adhesion	428	14	2.97e-08	6.75e-07	AGR2,CAV1,CD274,GATA3,IL18,ILK,ITGA6,JAK3,PIK3CA,PLAUR,SMAD3,TGFBR2,TJP1,XBP1
regulation of cell-cell adhesion	439	14	4.08e-08	8.86e-07	BMP4,CAV1,CD274,CDH1,CEACAM1,GATA3,IL18,ITGA6,JAK3,PIK3CA,PLAUR,TGFBR2,TJP1,XBP1
cell-cell adhesion	884	17	1.78e-06	2.73e-05	BMP4,CAV1,CD274,CDH1,CEACAM1,CLDN4,GATA3,IL18,ILK,ITGA6,JAK3,PIK3CA,PLAUR,SHC1,TGFBR2,TJP1,XBP1
Annotation Cluster 15	Enrichment Score: 6.33285996809472
Term	Annotated	Significant	Pvalue	Padj	GeneID
regulation of primary metabolic process	6174	64	4.66e-12	2.18e-10	ACTN4,ADAM17,ADM,ARHGEF2,BMP4,CAV1,CCND1,CDH1,CEACAM1,CLDN4,DAB2IP,ERRFI1,ETS2,F3,FHL2,FMR1,FOSL1,FOXJ2,FOXQ1,GATA3,GATA6,HBEGF,HDAC9,ID1,IGFBP3,IL18,ILK,ITGA6,JAK3,KLF6,MACC1,MAP2K1,MET,MGAT3,MICAL2,MITF,MST1R,MUC1,MYD88,NF1,PGF,PHLDA2,PIK3CA,PLAUR,PRRX2,PTP4A3,PTPN14,QKI,RHOG,SHC1,SMAD3,SOD2,SPDEF,TBK1,TGFB3,TGFBR2,TIAM1,TIMP1,TIMP2,TLE4,TNFSF10,XBP1,YAP1,YWHAG
regulation of cellular metabolic process	6387	65	5.92e-12	2.7e-10	ACTN4,ADAM17,ADM,ARHGEF2,BMP4,CAV1,CCND1,CDH1,CEACAM1,CLDN4,DAB2IP,ERRFI1,ETS2,F3,FHL2,FMR1,FOSL1,FOXJ2,FOXQ1,GATA3,GATA6,HBEGF,HDAC9,ID1,IGFBP3,IL18,ILK,ITGA6,JAK3,KLF6,MACC1,MAP2K1,MCL1,MET,MGAT3,MICAL2,MITF,MST1R,MUC1,MYD88,NF1,PGF,PHLDA2,PIK3CA,PLAUR,PRRX2,PTP4A3,PTPN14,QKI,RHOG,SHC1,SMAD3,SOD2,SPDEF,TBK1,TGFB3,TGFBR2,TIAM1,TIMP1,TIMP2,TLE4,TNFSF10,XBP1,YAP1,YWHAG
transmembrane receptor protein tyrosine kinase signaling pathway	750	19	5.12e-09	1.38e-07	ADAM17,AGR2,CEACAM1,DAB2IP,ERRFI1,F3,GATA3,HBEGF,IGFBP3,JAK3,MET,MST1R,NRP2,PGF,PIK3CA,PLAUR,PTP4A3,SHC1,TIAM1
cellular response to growth factor stimulus	715	18	1.52e-08	3.76e-07	ADAM17,BMP4,CAV1,DAB2IP,EHD1,ERRFI1,GATA3,GATA6,ID1,ILK,NRP2,PEG10,PGF,PTP4A3,SHC1,SMAD3,TGFB3,TGFBR2
response to growth factor	745	18	2.85e-08	6.5e-07	ADAM17,BMP4,CAV1,DAB2IP,EHD1,ERRFI1,GATA3,GATA6,ID1,ILK,NRP2,PEG10,PGF,PTP4A3,SHC1,SMAD3,TGFB3,TGFBR2
cellular macromolecule metabolic process	8408	66	7.76e-07	1.28e-05	ADAM10,ADAM17,ADM,ARHGEF2,BMP4,CAV1,CCND1,CDH1,CEACAM1,CLDN4,DAB2IP,ERRFI1,ETS2,F3,FHL2,FMR1,FOSL1,FOXJ2,FOXQ1,GATA3,GATA6,HBEGF,HDAC9,ID1,IGFBP3,IL18,ILK,ITGA6,JAK3,KLF6,MACC1,MAP2K1,MET,MGAT3,MICAL2,MITF,MST1R,MUC1,MYD88,NF1,PGF,PHLDA1,PHLDA2,PIK3CA,PLAUR,PRRX2,PTP4A3,PTPN14,QKI,RHOG,SHC1,SMAD3,SOD2,SPDEF,ST6GAL1,TBK1,TGFB3,TGFBR2,TIAM1,TIMP1,TIMP2,TLE4,TNFSF10,XBP1,YAP1,YWHAG
primary metabolic process	11109	73	0.000176145	0.00133372	ACTN4,ADAM10,ADAM17,ADM,ALDOB,ARHGEF2,BMP4,CAV1,CCND1,CDH1,CEACAM1,CLDN4,DAB2IP,ERRFI1,ETS2,F3,FHL2,FMR1,FOSL1,FOXJ2,FOXQ1,GATA3,GATA6,HBEGF,HDAC9,ID1,IGFBP3,IL18,ILK,ITGA6,JAK3,KLF6,MACC1,MAP2K1,MET,MGAT3,MICAL2,MITF,MST1R,MUC1,MYD88,NF1,PGF,PHLDA1,PHLDA2,PIK3CA,PITPNM3,PLAUR,PRRX2,PRSS8,PTP4A3,PTPN14,QKI,RHOG,SDC1,SHC1,SMAD3,SOD2,SPDEF,ST14,ST6GAL1,TBK1,TGFB3,TGFBR2,TIAM1,TIMP1,TIMP2,TLE4,TMPRS…
nitrogen compound metabolic process	10609	70	0.000322282	0.0022482	ACTN4,ADAM10,ADAM17,ALDOB,ARHGEF2,BMP4,CAV1,CCND1,CDH1,CEACAM1,CLDN4,DAB2IP,ERRFI1,ETS2,F3,FHL2,FMR1,FOSL1,FOXJ2,FOXQ1,GATA3,GATA6,HBEGF,HDAC9,ID1,IGFBP3,IL18,ILK,ITGA6,JAK3,KLF6,MACC1,MAP2K1,MET,MGAT3,MICAL2,MITF,MST1R,MUC1,MYD88,NF1,PGF,PHLDA1,PIK3CA,PLAUR,PRRX2,PRSS8,PTP4A3,PTPN14,QKI,RHOG,SDC1,SHC1,SMAD3,SOD2,SPDEF,ST14,ST6GAL1,TBK1,TGFB3,TGFBR2,TIAM1,TIMP1,TIMP2,TLE4,TMPRSS4,TNFSF10,XBP1,YAP…
Annotation Cluster 16	Enrichment Score: 5.97135289489638
Term	Annotated	Significant	Pvalue	Padj	GeneID
response to hormone	905	25	1.72e-12	9.08e-11	ADM,BMP4,CAV1,CCND1,CEACAM1,CLDN4,ERRFI1,FHL2,FOSL1,GATA3,GATA6,HDAC9,JAK3,PGF,PIK3CA,SDC1,SHC1,TGFB3,TGFBR2,TIMP1,TIMP2,TNFSF10,XBP1,YAP1,YWHAG
response to oxygen-containing compound	1715	33	4.47e-12	2.14e-10	ADAM17,ADM,ARHGEF2,CAV1,CCND1,CD274,CDH1,CEACAM1,CLDN4,DAB2IP,ERRFI1,FOSL1,GATA3,HDAC9,ID1,IL18,JAK3,LCN2,MET,MYD88,PIK3CA,RHOB,SDC1,SHC1,SOD2,TGFB3,TGFBR2,TIAM1,TIMP1,TNFSF10,XBP1,YAP1,YWHAG
cellular response to oxygen-containing compound	1220	22	1.23e-07	2.49e-06	ARHGEF2,CAV1,CD274,CDH1,CEACAM1,DAB2IP,ERRFI1,HDAC9,ID1,IL18,JAK3,LCN2,MET,MYD88,PIK3CA,RHOB,SHC1,SOD2,TIAM1,XBP1,YAP1,YWHAG
response to nitrogen compound	1146	21	1.93e-07	3.77e-06	ADM,ARHGEF2,CAV1,CCND1,CDH1,CEACAM1,ERRFI1,FMR1,FOSL1,HDAC9,ID1,JAK3,MYD88,PIK3CA,SDC1,SHC1,TIAM1,TIMP1,TNFSF10,XBP1,YWHAG
response to organonitrogen compound	1064	20	2.67e-07	4.97e-06	ADM,ARHGEF2,CAV1,CCND1,CDH1,CEACAM1,ERRFI1,FOSL1,HDAC9,ID1,JAK3,MYD88,PIK3CA,SDC1,SHC1,TIAM1,TIMP1,TNFSF10,XBP1,YWHAG
response to peptide	536	14	4.67e-07	8.18e-06	ADM,ARHGEF2,CAV1,CEACAM1,ERRFI1,HDAC9,ID1,JAK3,PIK3CA,SHC1,TIMP1,TNFSF10,XBP1,YWHAG
response to lipid	909	18	5.51e-07	9.45e-06	ADAM17,ADM,BMP4,CAV1,CCND1,CD274,CLDN4,DAB2IP,ERRFI1,FOSL1,IL18,LCN2,MYD88,SDC1,TGFB3,TGFBR2,XBP1,YAP1
response to steroid hormone	346	11	1.33e-06	2.09e-05	ADM,BMP4,CAV1,CCND1,CLDN4,ERRFI1,FOSL1,SDC1,TGFB3,TGFBR2,YAP1
response to peptide hormone	447	12	2.49e-06	3.69e-05	ADM,CAV1,CEACAM1,ERRFI1,HDAC9,JAK3,PIK3CA,SHC1,TIMP1,TNFSF10,XBP1,YWHAG
cellular response to peptide	398	11	5.12e-06	6.94e-05	ARHGEF2,CAV1,CEACAM1,ERRFI1,HDAC9,ID1,JAK3,PIK3CA,SHC1,XBP1,YWHAG
response to insulin	283	9	1.29e-05	0.000151187	ADM,CEACAM1,ERRFI1,HDAC9,PIK3CA,SHC1,TNFSF10,XBP1,YWHAG
cellular response to hormone stimulus	633	13	1.69e-05	0.000184678	BMP4,CAV1,CEACAM1,ERRFI1,GATA6,HDAC9,JAK3,PGF,PIK3CA,SHC1,XBP1,YAP1,YWHAG
cellular response to peptide hormone stimulus	330	9	4.31e-05	0.00040702	CAV1,CEACAM1,ERRFI1,HDAC9,JAK3,PIK3CA,SHC1,XBP1,YWHAG
cellular response to nitrogen compound	716	13	6.03e-05	0.000535316	ARHGEF2,CAV1,CDH1,CEACAM1,ERRFI1,FMR1,HDAC9,ID1,JAK3,PIK3CA,SHC1,XBP1,YWHAG
cellular response to organonitrogen compound	663	12	0.00012203	0.000984476	ARHGEF2,CAV1,CDH1,CEACAM1,ERRFI1,HDAC9,ID1,JAK3,PIK3CA,SHC1,XBP1,YWHAG
cellular response to insulin stimulus	226	7	0.000145858	0.00113483	CEACAM1,ERRFI1,HDAC9,PIK3CA,SHC1,XBP1,YWHAG
Annotation Cluster 17	Enrichment Score: 5.82483838895373
Term	Annotated	Significant	Pvalue	Padj	GeneID
regulation of macromolecule metabolic process	7012	67	3.87e-11	1.59e-09	ACTN4,ADAM17,AGR2,ARHGEF2,BMP4,CAV1,CCND1,CD274,CDH1,CEACAM1,CLDN4,DAB2IP,ERRFI1,ETS2,F3,FHL2,FMR1,FOSL1,FOXJ2,FOXQ1,GATA3,GATA6,HBEGF,HDAC9,ID1,IGFBP3,IL18,ILK,ITGA6,JAK3,KLF6,LCN2,MACC1,MAP2K1,MET,MGAT3,MICAL2,MITF,MST1R,MUC1,MYD88,NF1,PGF,PHLDA2,PIK3CA,PLAUR,PRRX2,PTP4A3,PTPN14,QKI,RHOG,SHC1,SMAD3,SOD2,SPDEF,TBK1,TGFB3,TGFBR2,TIAM1,TIMP1,TIMP2,TLE4,TMPRSS4,TNFSF10,XBP1,YAP1,YWHAG
regulation of biosynthetic process	4342	47	1.51e-08	3.76e-07	ACTN4,ADM,ARHGEF2,BMP4,CAV1,CCND1,CDH1,CEACAM1,DAB2IP,ERRFI1,ETS2,FHL2,FMR1,FOSL1,FOXJ2,FOXQ1,GATA3,GATA6,HBEGF,HDAC9,ID1,IL18,ILK,ITGA6,JAK3,KLF6,MACC1,MAP2K1,MET,MICAL2,MITF,MUC1,MYD88,PRRX2,PTP4A3,PTPN14,QKI,RHOG,SHC1,SMAD3,SOD2,SPDEF,TBK1,TGFB3,TLE4,XBP1,YAP1
regulation of cellular biosynthetic process	4255	46	2.59e-08	6.01e-07	ACTN4,ADM,ARHGEF2,BMP4,CAV1,CCND1,CDH1,CEACAM1,DAB2IP,ETS2,FHL2,FMR1,FOSL1,FOXJ2,FOXQ1,GATA3,GATA6,HBEGF,HDAC9,ID1,IL18,ILK,ITGA6,JAK3,KLF6,MACC1,MAP2K1,MET,MICAL2,MITF,MUC1,MYD88,PRRX2,PTP4A3,PTPN14,QKI,RHOG,SHC1,SMAD3,SOD2,SPDEF,TBK1,TGFB3,TLE4,XBP1,YAP1
regulation of gene expression	5425	53	3.07e-08	6.89e-07	ADAM17,AGR2,ARHGEF2,BMP4,CAV1,CCND1,CD274,CDH1,CEACAM1,DAB2IP,ERRFI1,ETS2,F3,FHL2,FMR1,FOSL1,FOXJ2,FOXQ1,GATA3,GATA6,HDAC9,ID1,IL18,ILK,ITGA6,JAK3,KLF6,LCN2,MACC1,MAP2K1,MET,MICAL2,MITF,MUC1,MYD88,NF1,PHLDA2,PIK3CA,PRRX2,PTP4A3,QKI,RHOG,SHC1,SMAD3,SOD2,SPDEF,TBK1,TGFB3,TGFBR2,TLE4,TMPRSS4,XBP1,YAP1
regulation of macromolecule biosynthetic process	4094	44	8.1e-08	1.71e-06	ACTN4,ARHGEF2,BMP4,CAV1,CCND1,CDH1,DAB2IP,ETS2,FHL2,FMR1,FOSL1,FOXJ2,FOXQ1,GATA3,GATA6,HBEGF,HDAC9,ID1,IL18,ILK,ITGA6,JAK3,KLF6,MACC1,MAP2K1,MET,MICAL2,MITF,MUC1,MYD88,PRRX2,PTP4A3,PTPN14,QKI,RHOG,SHC1,SMAD3,SOD2,SPDEF,TBK1,TGFB3,TLE4,XBP1,YAP1
regulation of nucleobase-containing compound metabolic process	4075	43	2.21e-07	4.25e-06	ACTN4,ARHGEF2,BMP4,CAV1,CCND1,CDH1,DAB2IP,ETS2,FHL2,FMR1,FOSL1,FOXJ2,FOXQ1,GATA3,GATA6,HDAC9,ID1,IL18,ILK,ITGA6,KLF6,MACC1,MAP2K1,MET,MICAL2,MITF,MUC1,MYD88,PIK3CA,PRRX2,PTP4A3,PTPN14,QKI,RHOG,SHC1,SMAD3,SOD2,SPDEF,TBK1,TGFB3,TLE4,XBP1,YAP1
macromolecule biosynthetic process	5091	48	8.67e-07	1.41e-05	ACTN4,ARHGEF2,BMP4,CAV1,CCND1,CDH1,DAB2IP,ETS2,FHL2,FMR1,FOSL1,FOXJ2,FOXQ1,GATA3,GATA6,HBEGF,HDAC9,ID1,IL18,ILK,ITGA6,JAK3,KLF6,MACC1,MAP2K1,MET,MGAT3,MICAL2,MITF,MUC1,MYD88,PHLDA1,PRRX2,PTP4A3,PTPN14,QKI,RHOG,SDC1,SHC1,SMAD3,SOD2,SPDEF,ST6GAL1,TBK1,TGFB3,TLE4,XBP1,YAP1
biosynthetic process	6290	54	2.07e-06	3.12e-05	ACTN4,ADM,ALDOB,ARHGEF2,BMP4,CAV1,CCND1,CDH1,CEACAM1,DAB2IP,ERRFI1,ETS2,FHL2,FMR1,FOSL1,FOXJ2,FOXQ1,GATA3,GATA6,HBEGF,HDAC9,ID1,IL18,ILK,ITGA6,JAK3,KLF6,MACC1,MAP2K1,MET,MGAT3,MICAL2,MITF,MUC1,MYD88,PHLDA1,PIK3CA,PITPNM3,PRRX2,PTP4A3,PTPN14,QKI,RHOG,SDC1,SHC1,SMAD3,SOD2,SPDEF,ST6GAL1,TBK1,TGFB3,TLE4,XBP1,YAP1
organic substance biosynthetic process	6204	53	3.47e-06	4.95e-05	ACTN4,ADM,ALDOB,ARHGEF2,BMP4,CAV1,CCND1,CDH1,CEACAM1,DAB2IP,ETS2,FHL2,FMR1,FOSL1,FOXJ2,FOXQ1,GATA3,GATA6,HBEGF,HDAC9,ID1,IL18,ILK,ITGA6,JAK3,KLF6,MACC1,MAP2K1,MET,MGAT3,MICAL2,MITF,MUC1,MYD88,PHLDA1,PIK3CA,PITPNM3,PRRX2,PTP4A3,PTPN14,QKI,RHOG,SDC1,SHC1,SMAD3,SOD2,SPDEF,ST6GAL1,TBK1,TGFB3,TLE4,XBP1,YAP1
macromolecule metabolic process	10650	74	9.93e-06	0.000122348	ACTN4,ADAM10,ADAM17,ADM,AGR2,ARHGEF2,BMP4,CAV1,CCND1,CD274,CDH1,CEACAM1,CLDN4,DAB2IP,ERRFI1,ETS2,F3,FHL2,FMR1,FOSL1,FOXJ2,FOXQ1,GATA3,GATA6,HBEGF,HDAC9,ID1,IGFBP3,IL18,ILK,ITGA6,JAK3,KLF6,LCN2,MACC1,MAP2K1,MET,MGAT3,MICAL2,MITF,MST1R,MUC1,MYD88,NF1,PGF,PHLDA1,PHLDA2,PIK3CA,PLAUR,PRRX2,PRSS8,PTP4A3,PTPN14,QKI,RHOG,SDC1,SHC1,SMAD3,SOD2,SPDEF,ST14,ST6GAL1,TBK1,TGFB3,TGFBR2,TIAM1,TIMP1,TIMP2,TLE4,TMP…
cellular biosynthetic process	6104	51	1.36e-05	0.000157535	ACTN4,ADM,ARHGEF2,BMP4,CAV1,CCND1,CDH1,CEACAM1,DAB2IP,ETS2,FHL2,FMR1,FOSL1,FOXJ2,FOXQ1,GATA3,GATA6,HBEGF,HDAC9,ID1,IL18,ILK,ITGA6,JAK3,KLF6,MACC1,MAP2K1,MET,MGAT3,MICAL2,MITF,MUC1,MYD88,PHLDA1,PIK3CA,PITPNM3,PRRX2,PTP4A3,PTPN14,QKI,RHOG,SHC1,SMAD3,SOD2,SPDEF,ST6GAL1,TBK1,TGFB3,TLE4,XBP1,YAP1
gene expression	6921	54	4.88e-05	0.00045317	ADAM10,ADAM17,AGR2,ARHGEF2,BMP4,CAV1,CCND1,CD274,CDH1,CEACAM1,DAB2IP,ERRFI1,ETS2,F3,FHL2,FMR1,FOSL1,FOXJ2,FOXQ1,GATA3,GATA6,HDAC9,ID1,IL18,ILK,ITGA6,JAK3,KLF6,LCN2,MACC1,MAP2K1,MET,MICAL2,MITF,MUC1,MYD88,NF1,PHLDA2,PIK3CA,PRRX2,PTP4A3,QKI,RHOG,SHC1,SMAD3,SOD2,SPDEF,TBK1,TGFB3,TGFBR2,TLE4,TMPRSS4,XBP1,YAP1
organic substance metabolic process	12140	76	0.000662973	0.0040536	ACTN4,ADAM10,ADAM17,ADM,AGR2,ALDOB,ARHGEF2,BMP4,CAV1,CCND1,CD274,CDH1,CEACAM1,CLDN4,DAB2IP,ERRFI1,ETS2,F3,FHL2,FMR1,FOSL1,FOXJ2,FOXQ1,GATA3,GATA6,HBEGF,HDAC9,ID1,IGFBP3,IL18,ILK,ITGA6,JAK3,KLF6,LCN2,MACC1,MAP2K1,MET,MGAT3,MICAL2,MITF,MST1R,MUC1,MYD88,NF1,PGF,PHLDA1,PHLDA2,PIK3CA,PITPNM3,PLAUR,PRRX2,PRSS8,PTP4A3,PTPN14,QKI,RHOG,SDC1,SHC1,SMAD3,SOD2,SPDEF,ST14,ST6GAL1,TBK1,TGFB3,TGFBR2,TIAM1,TIMP1,…
metabolic process	12706	78	0.000961904	0.00537239	ACTN4,ADAM10,ADAM17,ADM,AGR2,ALDOB,ARHGEF2,BMP4,CAV1,CCND1,CD274,CDH1,CEACAM1,CLDN4,DAB2IP,ERRFI1,ETS2,F3,FHL2,FMR1,FOSL1,FOXJ2,FOXQ1,GATA3,GATA6,HBEGF,HDAC9,ID1,IGFBP3,IL18,ILK,ITGA6,JAK3,KLF6,LCN2,MACC1,MAP2K1,MCL1,MET,MGAT3,MICAL2,MITF,MST1R,MUC1,MYD88,NF1,PGF,PHLDA1,PHLDA2,PIK3CA,PITPNM3,PLAUR,PRRX2,PRSS8,PTP4A3,PTPN14,QKI,RAB43,RHOG,SDC1,SHC1,SMAD3,SOD2,SPDEF,ST14,ST6GAL1,TBK1,TGFB3,TGFBR2,T…
cellular metabolic process	11384	72	0.00108736	0.0059505	ACTN4,ADAM10,ADAM17,ADM,ALDOB,ARHGEF2,BMP4,CAV1,CCND1,CDH1,CEACAM1,CLDN4,DAB2IP,ERRFI1,ETS2,F3,FHL2,FMR1,FOSL1,FOXJ2,FOXQ1,GATA3,GATA6,HBEGF,HDAC9,ID1,IGFBP3,IL18,ILK,ITGA6,JAK3,KLF6,MACC1,MAP2K1,MCL1,MET,MGAT3,MICAL2,MITF,MST1R,MUC1,MYD88,NF1,PGF,PHLDA1,PHLDA2,PIK3CA,PITPNM3,PLAUR,PRRX2,PTP4A3,PTPN14,QKI,RAB43,RHOG,SDC1,SHC1,SMAD3,SOD2,SPDEF,ST6GAL1,TBK1,TGFB3,TGFBR2,TIAM1,TIMP1,TIMP2,TLE4,TNFSF…
nucleic acid metabolic process	5709	43	0.00141154	0.00740556	ACTN4,ARHGEF2,BMP4,CAV1,CCND1,CDH1,DAB2IP,ETS2,FHL2,FMR1,FOSL1,FOXJ2,FOXQ1,GATA3,GATA6,HDAC9,ID1,IL18,ILK,ITGA6,KLF6,MACC1,MAP2K1,MET,MICAL2,MITF,MUC1,MYD88,PIK3CA,PRRX2,PTP4A3,PTPN14,QKI,RHOG,SHC1,SMAD3,SOD2,SPDEF,TBK1,TGFB3,TLE4,XBP1,YAP1
Annotation Cluster 18	Enrichment Score: 5.51859556339568
Term	Annotated	Significant	Pvalue	Padj	GeneID
positive regulation of gene expression	2313	37	3.31e-11	1.37e-09	ADAM17,AGR2,ARHGEF2,BMP4,CAV1,CD274,CDH1,DAB2IP,ETS2,F3,FMR1,FOSL1,FOXJ2,GATA3,GATA6,ID1,IL18,ILK,ITGA6,KLF6,LCN2,MACC1,MAP2K1,MET,MICAL2,MITF,MUC1,MYD88,QKI,RHOG,SHC1,SMAD3,SPDEF,TBK1,TGFB3,XBP1,YAP1
positive regulation of nucleic acid-templated transcription	1601	29	5.71e-10	1.86e-08	ACTN4,ARHGEF2,BMP4,CDH1,DAB2IP,ETS2,FOSL1,FOXJ2,GATA3,GATA6,ID1,IL18,ILK,ITGA6,KLF6,MACC1,MAP2K1,MET,MICAL2,MITF,MUC1,RHOG,SHC1,SMAD3,SPDEF,TBK1,TGFB3,XBP1,YAP1
positive regulation of RNA biosynthetic process	1602	29	5.8e-10	1.87e-08	ACTN4,ARHGEF2,BMP4,CDH1,DAB2IP,ETS2,FOSL1,FOXJ2,GATA3,GATA6,ID1,IL18,ILK,ITGA6,KLF6,MACC1,MAP2K1,MET,MICAL2,MITF,MUC1,RHOG,SHC1,SMAD3,SPDEF,TBK1,TGFB3,XBP1,YAP1
positive regulation of RNA metabolic process	1692	29	2.06e-09	6.16e-08	ACTN4,ARHGEF2,BMP4,CDH1,DAB2IP,ETS2,FOSL1,FOXJ2,GATA3,GATA6,ID1,IL18,ILK,ITGA6,KLF6,MACC1,MAP2K1,MET,MICAL2,MITF,MUC1,RHOG,SHC1,SMAD3,SPDEF,TBK1,TGFB3,XBP1,YAP1
positive regulation of cellular biosynthetic process	1955	31	3.11e-09	9.1e-08	ACTN4,ADM,ARHGEF2,BMP4,CDH1,DAB2IP,ETS2,FMR1,FOSL1,FOXJ2,GATA3,GATA6,ID1,IL18,ILK,ITGA6,KLF6,MACC1,MAP2K1,MET,MICAL2,MITF,MUC1,RHOG,SHC1,SMAD3,SPDEF,TBK1,TGFB3,XBP1,YAP1
positive regulation of macromolecule biosynthetic process	1841	30	3.25e-09	9.44e-08	ACTN4,ARHGEF2,BMP4,CDH1,DAB2IP,ETS2,FMR1,FOSL1,FOXJ2,GATA3,GATA6,ID1,IL18,ILK,ITGA6,KLF6,MACC1,MAP2K1,MET,MICAL2,MITF,MUC1,RHOG,SHC1,SMAD3,SPDEF,TBK1,TGFB3,XBP1,YAP1
positive regulation of transcription, DNA-templated	1524	27	4.35e-09	1.24e-07	ARHGEF2,BMP4,CDH1,DAB2IP,ETS2,FOSL1,FOXJ2,GATA3,GATA6,IL18,ILK,ITGA6,KLF6,MACC1,MAP2K1,MET,MICAL2,MITF,MUC1,RHOG,SHC1,SMAD3,SPDEF,TBK1,TGFB3,XBP1,YAP1
positive regulation of biosynthetic process	1991	31	4.82e-09	1.33e-07	ACTN4,ADM,ARHGEF2,BMP4,CDH1,DAB2IP,ETS2,FMR1,FOSL1,FOXJ2,GATA3,GATA6,ID1,IL18,ILK,ITGA6,KLF6,MACC1,MAP2K1,MET,MICAL2,MITF,MUC1,RHOG,SHC1,SMAD3,SPDEF,TBK1,TGFB3,XBP1,YAP1
positive regulation of nucleobase-containing compound metabolic process	1863	29	1.83e-08	4.39e-07	ACTN4,ARHGEF2,BMP4,CDH1,DAB2IP,ETS2,FOSL1,FOXJ2,GATA3,GATA6,ID1,IL18,ILK,ITGA6,KLF6,MACC1,MAP2K1,MET,MICAL2,MITF,MUC1,RHOG,SHC1,SMAD3,SPDEF,TBK1,TGFB3,XBP1,YAP1
positive regulation of transcription by RNA polymerase II	1199	22	9.05e-08	1.9e-06	ARHGEF2,BMP4,DAB2IP,ETS2,FOSL1,FOXJ2,GATA3,GATA6,IL18,ITGA6,KLF6,MACC1,MET,MICAL2,MITF,MUC1,SMAD3,SPDEF,TBK1,TGFB3,XBP1,YAP1
regulation of RNA metabolic process	3807	42	9.45e-08	1.97e-06	ACTN4,ARHGEF2,BMP4,CAV1,CCND1,CDH1,DAB2IP,ETS2,FHL2,FMR1,FOSL1,FOXJ2,FOXQ1,GATA3,GATA6,HDAC9,ID1,IL18,ILK,ITGA6,KLF6,MACC1,MAP2K1,MET,MICAL2,MITF,MUC1,MYD88,PRRX2,PTP4A3,PTPN14,QKI,RHOG,SHC1,SMAD3,SOD2,SPDEF,TBK1,TGFB3,TLE4,XBP1,YAP1
regulation of nucleic acid-templated transcription	3531	40	1.14e-07	2.35e-06	ACTN4,ARHGEF2,BMP4,CAV1,CCND1,CDH1,DAB2IP,ETS2,FHL2,FOSL1,FOXJ2,FOXQ1,GATA3,GATA6,HDAC9,ID1,IL18,ILK,ITGA6,KLF6,MACC1,MAP2K1,MET,MICAL2,MITF,MUC1,MYD88,PRRX2,PTP4A3,PTPN14,RHOG,SHC1,SMAD3,SOD2,SPDEF,TBK1,TGFB3,TLE4,XBP1,YAP1
regulation of RNA biosynthetic process	3536	40	1.19e-07	2.43e-06	ACTN4,ARHGEF2,BMP4,CAV1,CCND1,CDH1,DAB2IP,ETS2,FHL2,FOSL1,FOXJ2,FOXQ1,GATA3,GATA6,HDAC9,ID1,IL18,ILK,ITGA6,KLF6,MACC1,MAP2K1,MET,MICAL2,MITF,MUC1,MYD88,PRRX2,PTP4A3,PTPN14,RHOG,SHC1,SMAD3,SOD2,SPDEF,TBK1,TGFB3,TLE4,XBP1,YAP1
regulation of cellular macromolecule biosynthetic process	3991	42	3.71e-07	6.7e-06	ARHGEF2,BMP4,CAV1,CCND1,CDH1,DAB2IP,ETS2,FHL2,FMR1,FOSL1,FOXJ2,FOXQ1,GATA3,GATA6,HBEGF,HDAC9,ID1,IL18,ILK,ITGA6,JAK3,KLF6,MACC1,MAP2K1,MET,MICAL2,MITF,MUC1,MYD88,PRRX2,PTP4A3,QKI,RHOG,SHC1,SMAD3,SOD2,SPDEF,TBK1,TGFB3,TLE4,XBP1,YAP1
nucleic acid-templated transcription	3701	40	4.2e-07	7.5e-06	ACTN4,ARHGEF2,BMP4,CAV1,CCND1,CDH1,DAB2IP,ETS2,FHL2,FOSL1,FOXJ2,FOXQ1,GATA3,GATA6,HDAC9,ID1,IL18,ILK,ITGA6,KLF6,MACC1,MAP2K1,MET,MICAL2,MITF,MUC1,MYD88,PRRX2,PTP4A3,PTPN14,RHOG,SHC1,SMAD3,SOD2,SPDEF,TBK1,TGFB3,TLE4,XBP1,YAP1
RNA biosynthetic process	3714	40	4.63e-07	8.14e-06	ACTN4,ARHGEF2,BMP4,CAV1,CCND1,CDH1,DAB2IP,ETS2,FHL2,FOSL1,FOXJ2,FOXQ1,GATA3,GATA6,HDAC9,ID1,IL18,ILK,ITGA6,KLF6,MACC1,MAP2K1,MET,MICAL2,MITF,MUC1,MYD88,PRRX2,PTP4A3,PTPN14,RHOG,SHC1,SMAD3,SOD2,SPDEF,TBK1,TGFB3,TLE4,XBP1,YAP1
regulation of transcription, DNA-templated	3467	38	6.93e-07	1.16e-05	ARHGEF2,BMP4,CAV1,CCND1,CDH1,DAB2IP,ETS2,FHL2,FOSL1,FOXJ2,FOXQ1,GATA3,GATA6,HDAC9,ID1,IL18,ILK,ITGA6,KLF6,MACC1,MAP2K1,MET,MICAL2,MITF,MUC1,MYD88,PRRX2,PTP4A3,RHOG,SHC1,SMAD3,SOD2,SPDEF,TBK1,TGFB3,TLE4,XBP1,YAP1
regulation of transcription by RNA polymerase II	2545	31	1.33e-06	2.09e-05	ARHGEF2,BMP4,CAV1,CCND1,DAB2IP,ETS2,FHL2,FOSL1,FOXJ2,FOXQ1,GATA3,GATA6,HDAC9,ID1,IL18,ITGA6,KLF6,MACC1,MET,MICAL2,MITF,MUC1,PRRX2,SMAD3,SOD2,SPDEF,TBK1,TGFB3,TLE4,XBP1,YAP1
transcription, DNA-templated	3647	38	2.52e-06	3.72e-05	ARHGEF2,BMP4,CAV1,CCND1,CDH1,DAB2IP,ETS2,FHL2,FOSL1,FOXJ2,FOXQ1,GATA3,GATA6,HDAC9,ID1,IL18,ILK,ITGA6,KLF6,MACC1,MAP2K1,MET,MICAL2,MITF,MUC1,MYD88,PRRX2,PTP4A3,RHOG,SHC1,SMAD3,SOD2,SPDEF,TBK1,TGFB3,TLE4,XBP1,YAP1
transcription by RNA polymerase II	2689	31	4.32e-06	6.02e-05	ARHGEF2,BMP4,CAV1,CCND1,DAB2IP,ETS2,FHL2,FOSL1,FOXJ2,FOXQ1,GATA3,GATA6,HDAC9,ID1,IL18,ITGA6,KLF6,MACC1,MET,MICAL2,MITF,MUC1,PRRX2,SMAD3,SOD2,SPDEF,TBK1,TGFB3,TLE4,XBP1,YAP1
cellular macromolecule biosynthetic process	4963	45	8.14e-06	0.000102798	ARHGEF2,BMP4,CAV1,CCND1,CDH1,DAB2IP,ETS2,FHL2,FMR1,FOSL1,FOXJ2,FOXQ1,GATA3,GATA6,HBEGF,HDAC9,ID1,IL18,ILK,ITGA6,JAK3,KLF6,MACC1,MAP2K1,MET,MGAT3,MICAL2,MITF,MUC1,MYD88,PHLDA1,PRRX2,PTP4A3,QKI,RHOG,SHC1,SMAD3,SOD2,SPDEF,ST6GAL1,TBK1,TGFB3,TLE4,XBP1,YAP1
nucleobase-containing compound biosynthetic process	4175	40	1e-05	0.000122478	ACTN4,ARHGEF2,BMP4,CAV1,CCND1,CDH1,DAB2IP,ETS2,FHL2,FOSL1,FOXJ2,FOXQ1,GATA3,GATA6,HDAC9,ID1,IL18,ILK,ITGA6,KLF6,MACC1,MAP2K1,MET,MICAL2,MITF,MUC1,MYD88,PRRX2,PTP4A3,PTPN14,RHOG,SHC1,SMAD3,SOD2,SPDEF,TBK1,TGFB3,TLE4,XBP1,YAP1
heterocycle biosynthetic process	4237	40	1.45e-05	0.000166046	ACTN4,ARHGEF2,BMP4,CAV1,CCND1,CDH1,DAB2IP,ETS2,FHL2,FOSL1,FOXJ2,FOXQ1,GATA3,GATA6,HDAC9,ID1,IL18,ILK,ITGA6,KLF6,MACC1,MAP2K1,MET,MICAL2,MITF,MUC1,MYD88,PRRX2,PTP4A3,PTPN14,RHOG,SHC1,SMAD3,SOD2,SPDEF,TBK1,TGFB3,TLE4,XBP1,YAP1
organic cyclic compound biosynthetic process	4402	41	1.47e-05	0.000167299	ACTN4,ADM,ARHGEF2,BMP4,CAV1,CCND1,CDH1,DAB2IP,ETS2,FHL2,FOSL1,FOXJ2,FOXQ1,GATA3,GATA6,HDAC9,ID1,IL18,ILK,ITGA6,KLF6,MACC1,MAP2K1,MET,MICAL2,MITF,MUC1,MYD88,PRRX2,PTP4A3,PTPN14,RHOG,SHC1,SMAD3,SOD2,SPDEF,TBK1,TGFB3,TLE4,XBP1,YAP1
aromatic compound biosynthetic process	4248	40	1.55e-05	0.000174212	ACTN4,ARHGEF2,BMP4,CAV1,CCND1,CDH1,DAB2IP,ETS2,FHL2,FOSL1,FOXJ2,FOXQ1,GATA3,GATA6,HDAC9,ID1,IL18,ILK,ITGA6,KLF6,MACC1,MAP2K1,MET,MICAL2,MITF,MUC1,MYD88,PRRX2,PTP4A3,PTPN14,RHOG,SHC1,SMAD3,SOD2,SPDEF,TBK1,TGFB3,TLE4,XBP1,YAP1
negative regulation of RNA metabolic process	1465	20	3.39e-05	0.000331196	BMP4,CAV1,CCND1,DAB2IP,ETS2,FHL2,FMR1,FOXQ1,GATA3,GATA6,HDAC9,ID1,MITF,MUC1,MYD88,SHC1,SMAD3,SPDEF,TLE4,YAP1
negative regulation of cellular biosynthetic process	1724	22	3.57e-05	0.000343574	BMP4,CAV1,CCND1,CEACAM1,DAB2IP,ETS2,FHL2,FMR1,FOXQ1,GATA3,GATA6,HBEGF,HDAC9,ID1,JAK3,MITF,MUC1,SHC1,SMAD3,SPDEF,TLE4,YAP1
negative regulation of transcription by RNA polymerase II	922	15	5.47e-05	0.000494631	BMP4,CAV1,CCND1,DAB2IP,ETS2,FHL2,FOXQ1,GATA3,GATA6,HDAC9,ID1,MITF,SMAD3,SPDEF,TLE4
negative regulation of macromolecule biosynthetic process	1659	21	6.29e-05	0.00055382	BMP4,CAV1,CCND1,DAB2IP,ETS2,FHL2,FMR1,FOXQ1,GATA3,GATA6,HBEGF,HDAC9,ID1,JAK3,MITF,MUC1,SHC1,SMAD3,SPDEF,TLE4,YAP1
negative regulation of nucleobase-containing compound metabolic process	1568	20	8.78e-05	0.000744158	BMP4,CAV1,CCND1,DAB2IP,ETS2,FHL2,FMR1,FOXQ1,GATA3,GATA6,HDAC9,ID1,MITF,MUC1,MYD88,SHC1,SMAD3,SPDEF,TLE4,YAP1
negative regulation of cellular macromolecule biosynthetic process	1602	20	0.000117917	0.000957352	BMP4,CAV1,CCND1,DAB2IP,ETS2,FHL2,FMR1,FOXQ1,GATA3,GATA6,HBEGF,HDAC9,ID1,JAK3,MITF,MUC1,SHC1,SMAD3,SPDEF,TLE4
cellular nitrogen compound biosynthetic process	4960	42	0.000117633	0.000957352	ACTN4,ARHGEF2,BMP4,CAV1,CCND1,CDH1,DAB2IP,ETS2,FHL2,FMR1,FOSL1,FOXJ2,FOXQ1,GATA3,GATA6,HDAC9,ID1,IL18,ILK,ITGA6,KLF6,MACC1,MAP2K1,MET,MICAL2,MITF,MUC1,MYD88,PRRX2,PTP4A3,PTPN14,QKI,RHOG,SHC1,SMAD3,SOD2,SPDEF,TBK1,TGFB3,TLE4,XBP1,YAP1
negative regulation of nucleic acid-templated transcription	1364	18	0.00013803	0.00108345	BMP4,CAV1,CCND1,DAB2IP,ETS2,FHL2,FOXQ1,GATA3,GATA6,HDAC9,ID1,MITF,MUC1,SHC1,SMAD3,SPDEF,TLE4,YAP1
negative regulation of RNA biosynthetic process	1366	18	0.000140593	0.00110144	BMP4,CAV1,CCND1,DAB2IP,ETS2,FHL2,FOXQ1,GATA3,GATA6,HDAC9,ID1,MITF,MUC1,SHC1,SMAD3,SPDEF,TLE4,YAP1
negative regulation of transcription, DNA-templated	1321	17	0.000292642	0.00205862	BMP4,CAV1,CCND1,DAB2IP,ETS2,FHL2,FOXQ1,GATA3,GATA6,HDAC9,ID1,MITF,MUC1,SHC1,SMAD3,SPDEF,TLE4
RNA metabolic process	5213	42	0.000380594	0.00255784	ACTN4,ARHGEF2,BMP4,CAV1,CCND1,CDH1,DAB2IP,ETS2,FHL2,FMR1,FOSL1,FOXJ2,FOXQ1,GATA3,GATA6,HDAC9,ID1,IL18,ILK,ITGA6,KLF6,MACC1,MAP2K1,MET,MICAL2,MITF,MUC1,MYD88,PRRX2,PTP4A3,PTPN14,QKI,RHOG,SHC1,SMAD3,SOD2,SPDEF,TBK1,TGFB3,TLE4,XBP1,YAP1
negative regulation of gene expression	2766	27	0.000395258	0.00264329	BMP4,CAV1,CCND1,CD274,CEACAM1,DAB2IP,ERRFI1,ETS2,FHL2,FMR1,FOXQ1,GATA3,GATA6,HDAC9,ID1,JAK3,MAP2K1,MITF,MUC1,MYD88,SHC1,SMAD3,SPDEF,TBK1,TGFB3,TLE4,YAP1
Annotation Cluster 19	Enrichment Score: 5.45364532979688
Term	Annotated	Significant	Pvalue	Padj	GeneID
ameboidal-type cell migration	481	17	2.52e-10	8.84e-09	ADAM17,BMP4,CEACAM1,DAB2IP,GATA3,HBEGF,HDAC9,ID1,ILK,MET,NF1,NRP2,PIK3CA,PTP4A3,RHOB,TGFBR2,TIMP1
epithelial cell migration	365	15	4.06e-10	1.39e-08	ADAM17,BMP4,CEACAM1,DAB2IP,GATA3,HBEGF,HDAC9,ID1,MET,NF1,NRP2,PIK3CA,PTP4A3,RHOB,TGFBR2
epithelium migration	368	15	4.54e-10	1.53e-08	ADAM17,BMP4,CEACAM1,DAB2IP,GATA3,HBEGF,HDAC9,ID1,MET,NF1,NRP2,PIK3CA,PTP4A3,RHOB,TGFBR2
tissue migration	374	15	5.68e-10	1.86e-08	ADAM17,BMP4,CEACAM1,DAB2IP,GATA3,HBEGF,HDAC9,ID1,MET,NF1,NRP2,PIK3CA,PTP4A3,RHOB,TGFBR2
tissue morphogenesis	664	19	6.9e-10	2.17e-08	ADAM17,ADM,BMP4,CEACAM1,FOXQ1,GATA3,HBEGF,ILK,MET,MICAL2,NRP2,PGF,RHOB,RHOC,SMAD3,ST14,TGFBR2,TIAM1,YAP1
endothelial cell migration	286	13	1.96e-09	5.9e-08	ADAM17,BMP4,CEACAM1,DAB2IP,GATA3,HDAC9,ID1,MET,NF1,NRP2,PIK3CA,PTP4A3,RHOB
regulation of epithelial cell migration	301	12	3.67e-08	8.15e-07	ADAM17,BMP4,CEACAM1,DAB2IP,GATA3,HBEGF,HDAC9,MET,NF1,NRP2,RHOB,TGFBR2
positive regulation of epithelial cell migration	176	9	2.57e-07	4.85e-06	ADAM17,BMP4,GATA3,HBEGF,HDAC9,MET,NRP2,RHOB,TGFBR2
regulation of endothelial cell migration	238	10	3.34e-07	6.15e-06	ADAM17,BMP4,CEACAM1,DAB2IP,GATA3,HDAC9,MET,NF1,NRP2,RHOB
positive regulation of endothelial cell migration	132	7	4.63e-06	6.43e-05	ADAM17,BMP4,GATA3,HDAC9,MET,NRP2,RHOB
leukocyte differentiation	538	12	1.63e-05	0.000179668	ADAM17,BMP4,CEACAM1,GATA3,HDAC9,IL18,JAK3,KLF6,MITF,NF1,TGFBR2,XBP1
lymphocyte differentiation	368	9	9.95e-05	0.000831099	ADAM17,BMP4,GATA3,HDAC9,IL18,JAK3,KLF6,TGFBR2,XBP1
negative regulation of epithelial cell proliferation	175	6	0.00025677	0.00185111	BMP4,CAV1,CEACAM1,DAB2IP,GATA3,NF1
cardiac septum development	114	5	0.000277243	0.00196731	BMP4,GATA3,GATA6,NRP2,TGFBR2
myeloid leukocyte differentiation	210	6	0.000675897	0.00412023	BMP4,CEACAM1,GATA3,MITF,NF1,TGFBR2
Annotation Cluster 20	Enrichment Score: 5.30359301178049
Term	Annotated	Significant	Pvalue	Padj	GeneID
epithelial cell proliferation	453	18	1.02e-11	4.52e-10	ADAM17,BMP4,CAV1,CCND1,CEACAM1,DAB2IP,ERRFI1,F3,GATA3,ID1,IGFBP3,MAP2K1,NF1,NRP2,PGF,SMAD3,XBP1,YAP1
regulation of epithelial cell proliferation	395	16	1.23e-10	4.51e-09	ADAM17,BMP4,CAV1,CCND1,CEACAM1,DAB2IP,ERRFI1,F3,GATA3,ID1,NF1,NRP2,PGF,SMAD3,XBP1,YAP1
positive regulation of epithelial cell proliferation	211	10	1.09e-07	2.26e-06	ADAM17,BMP4,CCND1,F3,ID1,NF1,NRP2,PGF,XBP1,YAP1
regulation of epithelial cell differentiation	171	9	2.01e-07	3.88e-06	BMP4,CAV1,CCND1,CEACAM1,ERRFI1,FOXJ2,GATA3,ID1,YAP1
negative regulation of cell differentiation	770	17	2.63e-07	4.93e-06	ACTN4,ARHGEF2,BMP4,CAV1,CCND1,CEACAM1,DAB2IP,FOXJ2,GATA3,ID1,IL18,JAK3,NF1,SMAD3,SPDEF,XBP1,YAP1
negative regulation of developmental process	1082	19	1.55e-06	2.42e-05	ACTN4,ARHGEF2,BMP4,CAV1,CCND1,CEACAM1,DAB2IP,FOXJ2,GATA3,ID1,IL18,JAK3,NF1,SMAD3,SPDEF,TGFBR2,TIMP1,XBP1,YAP1
endothelial cell proliferation	199	8	7.38e-06	9.53e-05	ADAM17,BMP4,CAV1,F3,NF1,NRP2,PGF,XBP1
regulation of leukocyte differentiation	290	9	1.57e-05	0.000174412	BMP4,CEACAM1,GATA3,IL18,JAK3,MITF,NF1,TGFBR2,XBP1
positive regulation of endothelial cell proliferation	113	6	2.28e-05	0.000237341	ADAM17,BMP4,F3,NF1,NRP2,PGF
regulation of endothelial cell proliferation	184	7	4.02e-05	0.000382348	ADAM17,BMP4,CAV1,F3,NF1,NRP2,PGF
regulation of hemopoiesis	498	10	0.000203782	0.00152593	BMP4,CEACAM1,GATA3,IL18,JAK3,MITF,NF1,TGFBR2,XBP1,YAP1
negative regulation of MAP kinase activity	79	4	0.000679147	0.00412767	BMP4,CAV1,DAB2IP,NF1
Annotation Cluster 21	Enrichment Score: 4.91346583314125
Term	Annotated	Significant	Pvalue	Padj	GeneID
positive regulation of neuron differentiation	380	9	0.000126871	0.00101348	ARHGEF2,BMP4,DAB2IP,FMR1,ILK,ITGA6,MAP2K1,TIAM1,TIMP2
positive regulation of nervous system development	552	10	0.000460789	0.00300733	ARHGEF2,BMP4,DAB2IP,FMR1,ILK,ITGA6,MAP2K1,TIAM1,TIMP2,TPBG
positive regulation of neurogenesis	485	9	0.000756063	0.00447117	ARHGEF2,BMP4,DAB2IP,FMR1,ILK,ITGA6,MAP2K1,TIAM1,TIMP2
positive regulation of cell projection organization	394	8	0.00084199	0.00485607	DAB2IP,FMR1,ILK,ITGA6,LCN2,MAP2K1,TGFB3,TIAM1
regulation of ERK1 and ERK2 cascade	306	7	0.000901087	0.00508988	BMP4,CEACAM1,DAB2IP,ERRFI1,MAP2K1,SHC1,TIAM1
ERK1 and ERK2 cascade	325	7	0.00127702	0.00682307	BMP4,CEACAM1,DAB2IP,ERRFI1,MAP2K1,SHC1,TIAM1
Annotation Cluster 22	Enrichment Score: 4.8034107589255
Term	Annotated	Significant	Pvalue	Padj	GeneID
response to wounding	656	24	1.24e-14	9.34e-13	ADAM17,ADM,CAV1,CEACAM1,CLDN4,EHD1,EHD2,F3,GATA3,GATA6,HBEGF,ILK,MAP2K1,NF1,PIK3CA,PLAUR,RHOC,SDC1,SMAD3,TGFB3,TGFBR2,TIMP1,TMPRSS4,XBP1
wound healing	536	21	1.96e-13	1.28e-11	ADAM17,CAV1,CEACAM1,CLDN4,EHD1,EHD2,F3,GATA3,GATA6,HBEGF,ILK,NF1,PIK3CA,PLAUR,RHOC,SDC1,SMAD3,TGFB3,TGFBR2,TIMP1,XBP1
regulation of body fluid levels	513	16	5.4e-09	1.44e-07	ADM,AGR2,CAV1,CCND1,CEACAM1,CLDN4,EHD1,EHD2,F3,GATA3,GATA6,ILK,MET,PIK3CA,PLAUR,XBP1
regulation of response to wounding	183	9	3.58e-07	6.5e-06	CAV1,CEACAM1,CLDN4,F3,HBEGF,MAP2K1,PLAUR,SMAD3,XBP1
regulation of wound healing	151	8	9.44e-07	1.52e-05	CAV1,CEACAM1,CLDN4,F3,HBEGF,PLAUR,SMAD3,XBP1
blood coagulation	343	10	8.9e-06	0.000111296	CAV1,CEACAM1,EHD1,EHD2,F3,GATA3,GATA6,ILK,PIK3CA,PLAUR
hemostasis	348	10	1.01e-05	0.000122478	CAV1,CEACAM1,EHD1,EHD2,F3,GATA3,GATA6,ILK,PIK3CA,PLAUR
coagulation	349	10	1.03e-05	0.000125199	CAV1,CEACAM1,EHD1,EHD2,F3,GATA3,GATA6,ILK,PIK3CA,PLAUR
insulin receptor internalization	2	2	2.51e-05	0.000258277	CAV1,CEACAM1
positive regulation of wound healing	61	4	0.000252747	0.00182859	CLDN4,F3,HBEGF,XBP1
positive regulation of response to wounding	74	4	0.000530159	0.00336816	CLDN4,F3,HBEGF,XBP1
regulation of blood coagulation	82	4	0.000781561	0.00458033	CAV1,CEACAM1,F3,PLAUR
regulation of hemostasis	83	4	0.000817995	0.00473785	CAV1,CEACAM1,F3,PLAUR
regulation of coagulation	88	4	0.00101833	0.00564107	CAV1,CEACAM1,F3,PLAUR
Annotation Cluster 23	Enrichment Score: 4.45429402402116
Term	Annotated	Significant	Pvalue	Padj	GeneID
epidermal growth factor receptor signaling pathway	123	9	1.16e-08	2.95e-07	ADAM17,AGR2,CEACAM1,DAB2IP,ERRFI1,HBEGF,PIK3CA,PLAUR,SHC1
regulation of epidermal growth factor receptor signaling pathway	90	8	1.69e-08	4.12e-07	ADAM17,AGR2,CEACAM1,DAB2IP,ERRFI1,HBEGF,PLAUR,SHC1
regulation of ERBB signaling pathway	97	8	3.07e-08	6.89e-07	ADAM17,AGR2,CEACAM1,DAB2IP,ERRFI1,HBEGF,PLAUR,SHC1
ERBB signaling pathway	145	9	4.89e-08	1.06e-06	ADAM17,AGR2,CEACAM1,DAB2IP,ERRFI1,HBEGF,PIK3CA,PLAUR,SHC1
regulation of epidermal growth factor-activated receptor activity	30	4	1.5e-05	0.000168902	ADAM17,ERRFI1,HBEGF,SHC1
positive regulation of epidermal growth factor receptor signaling pathway	36	4	3.14e-05	0.000315328	ADAM17,AGR2,HBEGF,PLAUR
positive regulation of ERBB signaling pathway	38	4	3.91e-05	0.000372782	ADAM17,AGR2,HBEGF,PLAUR
regulation of protein tyrosine kinase activity	93	5	0.00010665	0.000883175	ADAM17,CAV1,ERRFI1,HBEGF,SHC1
regulation of peptidyl-tyrosine phosphorylation	263	7	0.000367531	0.00250461	ADAM17,ARHGEF2,CAV1,ERRFI1,HBEGF,IL18,SHC1
ERBB2 signaling pathway	32	3	0.000551853	0.00348963	HBEGF,PIK3CA,SHC1
regulation of signaling receptor activity	174	5	0.00186981	0.00921982	ADAM17,ERRFI1,HBEGF,PHLDA2,SHC1
positive regulation of epidermal growth factor-activated receptor activity	13	2	0.00188761	0.00921982	ADAM17,HBEGF
negative regulation of epidermal growth factor receptor signaling pathway	49	3	0.00192698	0.0093275	DAB2IP,ERRFI1,HBEGF
Annotation Cluster 24	Enrichment Score: 4.42011273142183
Term	Annotated	Significant	Pvalue	Padj	GeneID
muscle structure development	681	21	1.87e-11	7.9e-10	ADM,BMP4,CAV1,EHD1,EHD2,FHL2,GATA6,HBEGF,HDAC9,IGFBP3,IGSF8,IL18,ILK,NF1,QKI,SDC1,SMAD3,SOD2,TGFBR2,XBP1,YAP1
digestive system development	147	9	5.5e-08	1.18e-06	AGR2,BMP4,GATA6,SMAD3,SPDEF,TGFB3,TGFBR2,XBP1,YAP1
digestive tract development	135	8	4.02e-07	7.2e-06	AGR2,BMP4,GATA6,SMAD3,SPDEF,TGFB3,TGFBR2,YAP1
heart morphogenesis	258	10	7e-07	1.17e-05	BMP4,FHL2,GATA3,GATA6,ILK,MICAL2,NRP2,SMAD3,TGFBR2,YAP1
muscle cell differentiation	390	11	4.22e-06	5.9e-05	ADM,BMP4,EHD1,EHD2,FHL2,GATA6,HDAC9,QKI,SDC1,SOD2,XBP1
muscle organ development	407	11	6.33e-06	8.28e-05	BMP4,CAV1,GATA6,HBEGF,HDAC9,IGSF8,NF1,SMAD3,TGFBR2,XBP1,YAP1
striated muscle tissue development	389	10	2.63e-05	0.000270251	BMP4,CAV1,FHL2,GATA6,HDAC9,IGSF8,NF1,SMAD3,TGFBR2,YAP1
muscle tissue development	409	10	4.02e-05	0.000382348	BMP4,CAV1,FHL2,GATA6,HDAC9,IGSF8,NF1,SMAD3,TGFBR2,YAP1
regulation of striated muscle tissue development	153	6	0.00012372	0.000996129	BMP4,GATA6,HDAC9,SMAD3,TGFBR2,YAP1
regulation of muscle tissue development	156	6	0.000137604	0.0010822	BMP4,GATA6,HDAC9,SMAD3,TGFBR2,YAP1
regulation of muscle organ development	157	6	0.000142497	0.00111422	BMP4,GATA6,HDAC9,SMAD3,TGFBR2,YAP1
regulation of cardiac muscle tissue development	102	4	0.00175906	0.00878668	BMP4,GATA6,TGFBR2,YAP1
Annotation Cluster 25	Enrichment Score: 4.38239668206363
Term	Annotated	Significant	Pvalue	Padj	GeneID
chemotaxis	655	18	3.9e-09	1.12e-07	ADAM10,ADAM17,BMP4,CXCL16,F3,FOSL1,GATA3,HBEGF,MAP2K1,MET,NRP2,PGF,PIK3CA,PLAUR,RHOG,SHC1,SMAD3,TIAM1
taxis	657	18	4.09e-09	1.17e-07	ADAM10,ADAM17,BMP4,CXCL16,F3,FOSL1,GATA3,HBEGF,MAP2K1,MET,NRP2,PGF,PIK3CA,PLAUR,RHOG,SHC1,SMAD3,TIAM1
positive regulation of cellular component organization	1217	24	5.02e-09	1.37e-07	ACTN4,CAV1,DAB2IP,EHD1,EHD2,FMR1,GATA3,ID1,ILK,ITGA6,LCN2,MAP2K1,MET,MUC1,PLAUR,RHOC,SDC1,SMAD3,TGFB3,TIAM1,TNFSF10,TP53BP2,TPBG,YWHAG
neurogenesis	1674	26	1.32e-07	2.65e-06	ADAM10,ADM,ARHGEF2,BMP4,CDH1,DAB2IP,EHD1,FMR1,GATA3,HDAC9,ID1,ILK,ITGA6,MAP2K1,MET,NDRG1,NF1,NRP2,PIK3CA,RHOG,SHC1,TIAM1,TIMP2,XBP1,YAP1,YWHAG
generation of neurons	1570	25	1.53e-07	3.06e-06	ADAM10,ADM,ARHGEF2,BMP4,CDH1,DAB2IP,EHD1,FMR1,GATA3,HDAC9,ID1,ILK,ITGA6,MAP2K1,MET,NF1,NRP2,PIK3CA,RHOG,SHC1,TIAM1,TIMP2,XBP1,YAP1,YWHAG
nervous system development	2449	32	1.67e-07	3.29e-06	ADAM10,ADM,ARHGEF2,BMP4,CDH1,DAB2IP,EHD1,FMR1,GATA3,HDAC9,ID1,IGSF8,ILK,ITGA6,MAP2K1,MET,MST1R,NDRG1,NF1,NRP2,PIK3CA,QKI,RHOG,SHC1,ST14,TGFBR2,TIAM1,TIMP2,TPBG,XBP1,YAP1,YWHAG
neuron differentiation	1406	23	3.41e-07	6.25e-06	ADAM10,ADM,ARHGEF2,BMP4,CDH1,DAB2IP,EHD1,FMR1,GATA3,HDAC9,ID1,ILK,ITGA6,MAP2K1,MET,NRP2,PIK3CA,RHOG,SHC1,TIAM1,TIMP2,XBP1,YWHAG
cell morphogenesis	1041	19	8.72e-07	1.41e-05	ACTN4,ADAM10,ARHGEF2,CLDN4,DAB2IP,GATA3,ID1,ILK,MAP2K1,MET,NRP2,PIK3CA,RHOB,RHOC,RHOG,SHC1,ST14,TIAM1,YAP1
regulation of cell development	983	17	7.36e-06	9.52e-05	ACTN4,ADAM10,ARHGEF2,BMP4,DAB2IP,FMR1,GATA3,HDAC9,ID1,ILK,ITGA6,MAP2K1,NF1,TIAM1,TIMP2,YAP1,YWHAG
regulation of neurogenesis	845	15	2.01e-05	0.000215865	ADAM10,ARHGEF2,BMP4,DAB2IP,FMR1,GATA3,ID1,ILK,ITGA6,MAP2K1,NF1,TIAM1,TIMP2,YAP1,YWHAG
regulation of nervous system development	957	16	2.15e-05	0.000227512	ADAM10,ARHGEF2,BMP4,DAB2IP,FMR1,GATA3,ID1,ILK,ITGA6,MAP2K1,NF1,TIAM1,TIMP2,TPBG,YAP1,YWHAG
regulation of neuron differentiation	675	13	3.29e-05	0.000326667	ADAM10,ARHGEF2,BMP4,DAB2IP,FMR1,GATA3,ID1,ILK,ITGA6,MAP2K1,TIAM1,TIMP2,YWHAG
cell projection organization	1589	21	3.35e-05	0.000328836	ADAM10,ADM,CAV1,CDH1,DAB2IP,EHD1,EHD2,FMR1,GATA3,ID1,ILK,ITGA6,LCN2,MAP2K1,NRP2,PIK3CA,RHOG,SHC1,TGFB3,TIAM1,YWHAG
neuron projection development	1010	16	4.13e-05	0.000391227	ADAM10,ADM,CDH1,DAB2IP,EHD1,FMR1,GATA3,ID1,ILK,ITGA6,MAP2K1,NRP2,PIK3CA,RHOG,SHC1,TIAM1
neuron development	1143	17	5.08e-05	0.000467733	ADAM10,ADM,CDH1,DAB2IP,EHD1,FMR1,GATA3,ID1,ILK,ITGA6,MAP2K1,NRP2,PIK3CA,RHOG,SHC1,TIAM1,XBP1
regulation of cell projection organization	706	13	5.23e-05	0.000478493	ADAM10,CAV1,DAB2IP,FMR1,GATA3,ID1,ILK,ITGA6,LCN2,MAP2K1,RHOG,TGFB3,TIAM1
plasma membrane bounded cell projection organization	1547	20	7.29e-05	0.000633305	ADAM10,ADM,CAV1,CDH1,DAB2IP,EHD1,EHD2,FMR1,GATA3,ID1,ILK,ITGA6,MAP2K1,NRP2,PIK3CA,RHOG,SHC1,TGFB3,TIAM1,YWHAG
cell morphogenesis involved in differentiation	753	13	0.000100227	0.000835086	ACTN4,ADAM10,GATA3,ID1,ILK,MAP2K1,MET,NRP2,PIK3CA,RHOG,SHC1,ST14,TIAM1
regulation of dendrite development	155	6	0.000132845	0.00105087	ADAM10,DAB2IP,FMR1,ID1,ILK,TIAM1
regulation of plasma membrane bounded cell projection organization	696	12	0.000191687	0.00144333	ADAM10,CAV1,DAB2IP,FMR1,GATA3,ID1,ILK,ITGA6,MAP2K1,RHOG,TGFB3,TIAM1
regulation of cell morphogenesis	499	10	0.000207094	0.00154787	ACTN4,ADAM10,CLDN4,ID1,ILK,MAP2K1,RHOB,RHOC,RHOG,TIAM1
neuron projection morphogenesis	667	11	0.000523546	0.00333136	ADAM10,DAB2IP,GATA3,ID1,ILK,MAP2K1,NRP2,PIK3CA,RHOG,SHC1,TIAM1
positive regulation of dendrite development	75	4	0.000557884	0.00350596	DAB2IP,FMR1,ILK,TIAM1
plasma membrane bounded cell projection morphogenesis	681	11	0.000622078	0.00386163	ADAM10,DAB2IP,GATA3,ID1,ILK,MAP2K1,NRP2,PIK3CA,RHOG,SHC1,TIAM1
cell projection morphogenesis	685	11	0.000652922	0.00401631	ADAM10,DAB2IP,GATA3,ID1,ILK,MAP2K1,NRP2,PIK3CA,RHOG,SHC1,TIAM1
cell part morphogenesis	705	11	0.000826993	0.00478315	ADAM10,DAB2IP,GATA3,ID1,ILK,MAP2K1,NRP2,PIK3CA,RHOG,SHC1,TIAM1
cell morphogenesis involved in neuron differentiation	604	10	0.000921533	0.00517535	ADAM10,GATA3,ID1,ILK,MAP2K1,NRP2,PIK3CA,RHOG,SHC1,TIAM1
regulation of neuron projection development	517	9	0.00118367	0.00638303	ADAM10,DAB2IP,FMR1,GATA3,ID1,ILK,ITGA6,MAP2K1,TIAM1
regulation of dendrite morphogenesis	95	4	0.00135352	0.00713802	ADAM10,ID1,ILK,TIAM1
dendrite development	247	6	0.00155967	0.00801616	ADAM10,DAB2IP,FMR1,ID1,ILK,TIAM1
Annotation Cluster 26	Enrichment Score: 4.3471774468749
Term	Annotated	Significant	Pvalue	Padj	GeneID
regulation of cellular component organization	2429	36	6.01e-10	1.91e-08	ACTN4,ADAM10,ADAM17,ARHGEF2,BMP4,CAV1,CEACAM1,CXCL16,DAB2IP,EHD1,EHD2,FMR1,GATA3,HBEGF,ID1,IGFBP3,ILK,ITGA6,LCN2,MAP2K1,MET,MUC1,NRP2,PLAUR,RHOB,RHOC,RHOG,SDC1,SMAD3,TGFB3,TIAM1,TJP1,TNFSF10,TP53BP2,TPBG,YWHAG
cellular component organization	6526	55	2.77e-06	4.04e-05	ACTN4,ADAM10,ADAM17,ADM,ALDOB,ARHGEF2,BMP4,CAV1,CDH1,CEACAM1,CLDN4,CXCL16,DAB2IP,EHD1,EHD2,FMR1,FOSL1,GATA3,HBEGF,HDAC9,ID1,IGFBP3,ILK,ITGA6,LCN2,MAP2K1,MET,MICAL2,MITF,MUC1,NDRG1,NF1,NRP2,PIK3CA,PLAUR,PLS3,RAB43,RHOB,RHOC,RHOG,SDC1,SHC1,SMAD3,SOD2,TGFB3,TIAM1,TIMP1,TIMP2,TJP1,TLE4,TNFSF10,TP53BP2,TPBG,YAP1,YWHAG
regulation of organelle organization	1311	20	6.71e-06	8.72e-05	ARHGEF2,BMP4,FMR1,GATA3,ID1,ILK,MAP2K1,MET,MUC1,PLAUR,RHOB,RHOC,RHOG,SDC1,SMAD3,TGFB3,TJP1,TNFSF10,TP53BP2,YWHAG
cellular component organization or biogenesis	6717	55	7.48e-06	9.6e-05	ACTN4,ADAM10,ADAM17,ADM,ALDOB,ARHGEF2,BMP4,CAV1,CDH1,CEACAM1,CLDN4,CXCL16,DAB2IP,EHD1,EHD2,FMR1,FOSL1,GATA3,HBEGF,HDAC9,ID1,IGFBP3,ILK,ITGA6,LCN2,MAP2K1,MET,MICAL2,MITF,MUC1,NDRG1,NF1,NRP2,PIK3CA,PLAUR,PLS3,RAB43,RHOB,RHOC,RHOG,SDC1,SHC1,SMAD3,SOD2,TGFB3,TIAM1,TIMP1,TIMP2,TJP1,TLE4,TNFSF10,TP53BP2,TPBG,YAP1,YWHAG
cellular component assembly	3012	30	0.000113103	0.000929044	ACTN4,ADAM10,ALDOB,ARHGEF2,CAV1,CDH1,CLDN4,DAB2IP,EHD1,EHD2,FMR1,ID1,ILK,ITGA6,MET,MITF,PLS3,RAB43,RHOC,RHOG,SDC1,SMAD3,SOD2,TGFB3,TIAM1,TJP1,TLE4,TPBG,YAP1,YWHAG
cellular component biogenesis	3257	30	0.00046039	0.00300733	ACTN4,ADAM10,ALDOB,ARHGEF2,CAV1,CDH1,CLDN4,DAB2IP,EHD1,EHD2,FMR1,ID1,ILK,ITGA6,MET,MITF,PLS3,RAB43,RHOC,RHOG,SDC1,SMAD3,SOD2,TGFB3,TIAM1,TJP1,TLE4,TPBG,YAP1,YWHAG
regulation of cellular component biogenesis	982	13	0.00126041	0.00675211	ARHGEF2,CAV1,DAB2IP,FMR1,ID1,MET,RHOC,RHOG,SDC1,SMAD3,TGFB3,TJP1,TPBG
Annotation Cluster 27	Enrichment Score: 4.32442101387805
Term	Annotated	Significant	Pvalue	Padj	GeneID
trachea formation	6	3	2.45e-06	3.63e-05	BMP4,MAP2K1,TGFBR2
trachea morphogenesis	11	3	1.98e-05	0.000213772	BMP4,MAP2K1,TGFBR2
trachea development	19	3	0.000113048	0.000929044	BMP4,MAP2K1,TGFBR2
Annotation Cluster 28	Enrichment Score: 4.20940437054497
Term	Annotated	Significant	Pvalue	Padj	GeneID
epithelial tube morphogenesis	331	12	1.04e-07	2.15e-06	ADM,BMP4,GATA3,ILK,MET,MICAL2,PGF,RHOB,SMAD3,ST14,TGFBR2,YAP1
regulation of epithelial to mesenchymal transition	99	7	6.7e-07	1.13e-05	BMP4,DAB2IP,GATA3,SMAD3,TGFB3,TGFBR2,TIAM1
in utero embryonic development	383	11	3.55e-06	5.05e-05	ADAM10,ADM,FOSL1,GATA3,GATA6,MAP2K1,PHLDA2,SMAD3,ST14,TGFB3,TGFBR2
epithelial to mesenchymal transition	152	7	1.17e-05	0.000139319	BMP4,DAB2IP,GATA3,SMAD3,TGFB3,TGFBR2,TIAM1
mesenchyme development	290	9	1.57e-05	0.000174412	BMP4,DAB2IP,GATA3,NRP2,SMAD3,TGFB3,TGFBR2,TIAM1,YAP1
embryonic organ development	451	11	1.66e-05	0.000182438	ADM,BMP4,GATA3,MAP2K1,MICAL2,PHLDA2,SMAD3,ST14,TGFB3,TGFBR2,YAP1
chordate embryonic development	645	13	2.05e-05	0.000219597	ADAM10,ADM,BMP4,FOSL1,GATA3,GATA6,MAP2K1,NF1,PHLDA2,SMAD3,ST14,TGFB3,TGFBR2
embryo development ending in birth or egg hatching	663	13	2.73e-05	0.000279409	ADAM10,ADM,BMP4,FOSL1,GATA3,GATA6,MAP2K1,NF1,PHLDA2,SMAD3,ST14,TGFB3,TGFBR2
developmental growth	670	13	3.05e-05	0.000307721	ADM,AGR2,BMP4,GATA3,GATA6,ILK,NRP2,PHLDA2,PIK3CA,SMAD3,TGFBR2,TIAM1,YAP1
embryonic morphogenesis	602	11	0.000219628	0.00162958	ADM,BMP4,ETS2,GATA3,GATA6,MICAL2,SMAD3,ST14,TGFB3,TGFBR2,YAP1
embryonic organ morphogenesis	302	7	0.000834477	0.00481958	BMP4,GATA3,MICAL2,SMAD3,TGFB3,TGFBR2,YAP1
developmental process involved in reproduction	1002	13	0.00151064	0.00780463	ADAM10,ADM,BMP4,CCND1,FOSL1,GATA3,GATA6,MAP2K1,PHLDA2,QKI,SDC1,ST14,TNFSF10
Annotation Cluster 29	Enrichment Score: 4.20214979863691
Term	Annotated	Significant	Pvalue	Padj	GeneID
positive regulation of organelle organization	638	13	1.83e-05	0.000199527	FMR1,GATA3,ID1,MET,MUC1,PLAUR,RHOC,SDC1,SMAD3,TGFB3,TNFSF10,TP53BP2,YWHAG
regulation of actin filament-based process	405	10	3.7e-05	0.00035609	CAV1,ID1,ILK,MET,RHOB,RHOC,RHOG,SMAD3,TGFB3,TJP1
regulation of actin cytoskeleton organization	360	9	8.42e-05	0.000716437	ID1,ILK,MET,RHOB,RHOC,RHOG,SMAD3,TGFB3,TJP1
regulation of cytoskeleton organization	554	10	0.000473979	0.00307859	ARHGEF2,ID1,ILK,MET,RHOB,RHOC,RHOG,SMAD3,TGFB3,TJP1
Annotation Cluster 30	Enrichment Score: 4.19404048335239
Term	Annotated	Significant	Pvalue	Padj	GeneID
negative regulation of nitrogen compound metabolic process	2572	32	5.14e-07	8.86e-06	BMP4,CAV1,CCND1,CEACAM1,DAB2IP,ERRFI1,ETS2,FHL2,FMR1,FOXQ1,GATA3,GATA6,HBEGF,HDAC9,ID1,IGFBP3,ILK,JAK3,MGAT3,MITF,MUC1,MYD88,NF1,PLAUR,SHC1,SMAD3,SPDEF,TIMP1,TIMP2,TLE4,YAP1,YWHAG
negative regulation of biosynthetic process	1755	23	1.47e-05	0.000167299	BMP4,CAV1,CCND1,CEACAM1,DAB2IP,ERRFI1,ETS2,FHL2,FMR1,FOXQ1,GATA3,GATA6,HBEGF,HDAC9,ID1,JAK3,MITF,MUC1,SHC1,SMAD3,SPDEF,TLE4,YAP1
cell surface receptor signaling pathway involved in cell-cell signaling	626	12	7.09e-05	0.00061891	BMP4,CAV1,CCND1,DAB2IP,GATA3,ILK,MITF,SDC1,SMAD3,TIAM1,TLE4,YAP1
negative regulation of cellular protein metabolic process	1149	14	0.00178402	0.0089004	BMP4,CAV1,CEACAM1,DAB2IP,ERRFI1,FMR1,IGFBP3,ILK,MGAT3,NF1,PLAUR,TIMP1,TIMP2,YWHAG
Annotation Cluster 31	Enrichment Score: 4.18721594680311
Term	Annotated	Significant	Pvalue	Padj	GeneID
response to progesterone	46	5	3.39e-06	4.85e-05	CAV1,CLDN4,FOSL1,TGFB3,YAP1
response to organic cyclic compound	946	16	1.86e-05	0.00020275	ADM,BMP4,CAV1,CCND1,CDH1,CLDN4,ERRFI1,FOSL1,ID1,IL18,ITGA6,SDC1,TGFB3,TGFBR2,TIAM1,YAP1
response to ketone	200	7	6.81e-05	0.00059654	CAV1,CCND1,CLDN4,ERRFI1,FOSL1,TGFB3,YAP1
Annotation Cluster 32	Enrichment Score: 4.04311456183459
Term	Annotated	Significant	Pvalue	Padj	GeneID
regulation of smooth muscle cell proliferation	173	9	2.22e-07	4.25e-06	BMP4,FOXJ2,HBEGF,IGFBP3,IL18,ILK,SOD2,TGFB3,TGFBR2
smooth muscle cell proliferation	175	9	2.45e-07	4.64e-06	BMP4,FOXJ2,HBEGF,IGFBP3,IL18,ILK,SOD2,TGFB3,TGFBR2
ureteric bud development	98	6	1.01e-05	0.000122478	BMP4,GATA3,ILK,PGF,SDC1,SMAD3
mesonephric epithelium development	99	6	1.07e-05	0.000128515	BMP4,GATA3,ILK,PGF,SDC1,SMAD3
mesonephric tubule development	99	6	1.07e-05	0.000128515	BMP4,GATA3,ILK,PGF,SDC1,SMAD3
mesonephros development	103	6	1.34e-05	0.000156727	BMP4,GATA3,ILK,PGF,SDC1,SMAD3
myoblast differentiation	86	5	7.35e-05	0.000636997	BMP4,IGFBP3,IL18,ILK,SDC1
regulation of myoblast differentiation	53	4	0.000146249	0.00113483	BMP4,IGFBP3,IL18,ILK
Annotation Cluster 33	Enrichment Score: 3.90538763821797
Term	Annotated	Significant	Pvalue	Padj	GeneID
muscle cell proliferation	244	11	4.06e-08	8.86e-07	BMP4,FOXJ2,GATA6,HBEGF,IGFBP3,IL18,ILK,SOD2,TGFB3,TGFBR2,YAP1
osteoblast differentiation	231	7	0.00016692	0.00127335	BMP4,FHL2,ID1,IGFBP3,ILK,NF1,SMAD3
positive regulation of smooth muscle cell proliferation	103	5	0.000172673	0.00131477	BMP4,FOXJ2,HBEGF,IL18,TGFBR2
negative regulation of smooth muscle cell proliferation	69	4	0.000406037	0.00270204	IGFBP3,ILK,SOD2,TGFB3
Annotation Cluster 34	Enrichment Score: 3.83710751808928
Term	Annotated	Significant	Pvalue	Padj	GeneID
actin filament bundle assembly	157	8	1.27e-06	2e-05	ACTN4,ID1,MET,PLS3,RHOC,SMAD3,TGFB3,TJP1
actin filament bundle organization	161	8	1.53e-06	2.39e-05	ACTN4,ID1,MET,PLS3,RHOC,SMAD3,TGFB3,TJP1
regulation of actin filament bundle assembly	104	6	1.42e-05	0.000163306	ID1,MET,RHOC,SMAD3,TGFB3,TJP1
positive regulation of actin filament bundle assembly	62	4	0.000269142	0.00191317	ID1,RHOC,SMAD3,TGFB3
positive regulation of cellular component biogenesis	551	10	0.00045431	0.0029794	CAV1,DAB2IP,FMR1,ID1,MET,RHOC,SDC1,SMAD3,TGFB3,TPBG
Annotation Cluster 35	Enrichment Score: 3.7972486353434
Term	Annotated	Significant	Pvalue	Padj	GeneID
negative regulation of molecular function	1197	15	0.000910989	0.00513031	BMP4,CAV1,CEACAM1,DAB2IP,ERRFI1,FMR1,HDAC9,ID1,ILK,MET,NF1,PLAUR,TIMP1,TIMP2,YWHAG
negative regulation of catalytic activity	839	12	0.00101671	0.00563978	BMP4,CAV1,CEACAM1,DAB2IP,ERRFI1,HDAC9,ILK,NF1,PLAUR,TIMP1,TIMP2,YWHAG
mammary gland morphogenesis	45	3	0.00150586	0.00778985	BMP4,CAV1,TGFBR2
Annotation Cluster 36	Enrichment Score: 3.78773400612301
Term	Annotated	Significant	Pvalue	Padj	GeneID
growth	983	22	2.54e-09	7.53e-08	ADAM10,ADAM17,ADM,AGR2,BMP4,CEACAM1,CXCL16,DAB2IP,GATA3,GATA6,HBEGF,IGFBP3,ILK,NRP2,PHLDA2,PIK3CA,SHC1,SMAD3,TGFBR2,TIAM1,TMPRSS4,YAP1
regulation of growth	686	18	8.01e-09	2.09e-07	ADAM10,ADAM17,AGR2,BMP4,CEACAM1,CXCL16,DAB2IP,GATA6,HBEGF,IGFBP3,ILK,PHLDA2,PIK3CA,SHC1,SMAD3,TGFBR2,TMPRSS4,YAP1
positive regulation of growth	274	9	9.96e-06	0.000122348	ADAM10,ADAM17,AGR2,CXCL16,GATA6,HBEGF,ILK,TGFBR2,YAP1
cell growth	490	11	3.55e-05	0.000342415	ADAM10,ADAM17,CEACAM1,CXCL16,HBEGF,IGFBP3,ILK,NRP2,SMAD3,TGFBR2,TIAM1
T cell chemotaxis	28	3	0.000369843	0.00250461	ADAM10,ADAM17,CXCL16
regulation of developmental growth	353	8	0.000409954	0.00272365	AGR2,BMP4,GATA6,ILK,PHLDA2,PIK3CA,TGFBR2,YAP1
regulation of cell growth	420	8	0.00126799	0.00678374	ADAM10,ADAM17,CEACAM1,CXCL16,HBEGF,IGFBP3,ILK,SMAD3
positive regulation of cell growth	171	5	0.00173264	0.00866534	ADAM10,ADAM17,CXCL16,HBEGF,ILK
Annotation Cluster 37	Enrichment Score: 3.78374960492534
Term	Annotated	Significant	Pvalue	Padj	GeneID
lung epithelium development	37	7	5.97e-10	1.91e-08	AGR2,BMP4,ERRFI1,GATA6,MAP2K1,SPDEF,YAP1
bronchus development	11	4	1.94e-07	3.77e-06	AGR2,BMP4,SPDEF,TGFBR2
lung epithelial cell differentiation	22	4	4.12e-06	5.77e-05	AGR2,GATA6,SPDEF,YAP1
lung cell differentiation	23	4	4.96e-06	6.81e-05	AGR2,GATA6,SPDEF,YAP1
lung secretory cell differentiation	10	3	1.45e-05	0.000165711	AGR2,GATA6,SPDEF
glandular epithelial cell differentiation	49	4	0.00010746	0.000888074	AGR2,BMP4,GATA6,SPDEF
lung goblet cell differentiation	4	2	0.000149557	0.00115389	AGR2,SPDEF
lobar bronchus epithelium development	5	2	0.000248443	0.0018071	AGR2,SPDEF
intestinal epithelial cell differentiation	25	3	0.000262514	0.0018792	GATA6,SPDEF,YAP1
lobar bronchus development	6	2	0.000371441	0.00250461	AGR2,SPDEF
columnar/cuboidal epithelial cell differentiation	121	5	0.000365186	0.00250461	AGR2,BMP4,GATA6,SPDEF,YAP1
Annotation Cluster 38	Enrichment Score: 3.7448081444324
Term	Annotated	Significant	Pvalue	Padj	GeneID
positive regulation of chemotaxis	144	7	8.23e-06	0.000103562	ADAM10,ADAM17,F3,MET,PGF,SMAD3,TIAM1
regulation of response to external stimulus	1097	17	3.03e-05	0.000306906	ADAM10,ADAM17,CAV1,CEACAM1,F3,GATA3,IL18,MAP2K1,MET,MUC1,MYD88,PGF,PLAUR,SMAD3,TBK1,TGFBR2,TIAM1
positive regulation of response to external stimulus	529	11	7.07e-05	0.000618099	ADAM10,ADAM17,F3,IL18,MET,MUC1,MYD88,PGF,SMAD3,TBK1,TIAM1
regulation of chemotaxis	229	7	0.000158218	0.0012138	ADAM10,ADAM17,F3,MET,PGF,SMAD3,TIAM1
cell chemotaxis	311	8	0.000174813	0.00132858	ADAM10,ADAM17,CXCL16,HBEGF,MET,PGF,RHOG,TIAM1
positive regulation of positive chemotaxis	25	3	0.000262514	0.0018792	F3,PGF,SMAD3
regulation of positive chemotaxis	26	3	0.000295675	0.00207636	F3,PGF,SMAD3
Annotation Cluster 39	Enrichment Score: 3.69571949825161
Term	Annotated	Significant	Pvalue	Padj	GeneID
response to hypoxia	359	11	1.9e-06	2.89e-05	ACTN4,ADAM17,ADM,CAV1,GATA6,NDRG1,NF1,PGF,SMAD3,TGFB3,TGFBR2
response to decreased oxygen levels	371	11	2.62e-06	3.83e-05	ACTN4,ADAM17,ADM,CAV1,GATA6,NDRG1,NF1,PGF,SMAD3,TGFB3,TGFBR2
response to abiotic stimulus	1239	20	2.87e-06	4.15e-05	ACTN4,ADAM17,ADM,ARHGEF2,CAV1,CCND1,ERRFI1,FMR1,FOSL1,GATA3,GATA6,MYD88,NDRG1,NF1,PGF,RHOB,SMAD3,TGFB3,TGFBR2,YAP1
response to oxygen levels	396	11	4.88e-06	6.73e-05	ACTN4,ADAM17,ADM,CAV1,GATA6,NDRG1,NF1,PGF,SMAD3,TGFB3,TGFBR2
negative regulation of transforming growth factor beta receptor signaling pathway	87	6	5.05e-06	6.87e-05	ADAM17,CAV1,PEG10,SMAD3,TGFB3,TGFBR2
negative regulation of cellular response to transforming growth factor beta stimulus	89	6	5.77e-06	7.67e-05	ADAM17,CAV1,PEG10,SMAD3,TGFB3,TGFBR2
regulation of transforming growth factor beta receptor signaling pathway	127	6	4.4e-05	0.000414324	ADAM17,CAV1,PEG10,SMAD3,TGFB3,TGFBR2
regulation of cellular response to transforming growth factor beta stimulus	129	6	4.8e-05	0.000449125	ADAM17,CAV1,PEG10,SMAD3,TGFB3,TGFBR2
negative regulation of transmembrane receptor protein serine/threonine kinase signaling pathway	133	6	5.7e-05	0.000512684	ADAM17,CAV1,PEG10,SMAD3,TGFB3,TGFBR2
transforming growth factor beta receptor signaling pathway	202	7	7.25e-05	0.000630979	ADAM17,CAV1,ID1,PEG10,SMAD3,TGFB3,TGFBR2
cellular response to transforming growth factor beta stimulus	252	7	0.000283979	0.00200811	ADAM17,CAV1,ID1,PEG10,SMAD3,TGFB3,TGFBR2
response to transforming growth factor beta	258	7	0.000327404	0.0022756	ADAM17,CAV1,ID1,PEG10,SMAD3,TGFB3,TGFBR2
Annotation Cluster 40	Enrichment Score: 3.62065151304562
Term	Annotated	Significant	Pvalue	Padj	GeneID
lung development	177	10	2.08e-08	4.94e-07	AGR2,BMP4,ERRFI1,GATA6,ID1,MAP2K1,SPDEF,TGFB3,TGFBR2,YAP1
respiratory tube development	181	10	2.57e-08	6.01e-07	AGR2,BMP4,ERRFI1,GATA6,ID1,MAP2K1,SPDEF,TGFB3,TGFBR2,YAP1
respiratory system development	204	10	7.97e-08	1.7e-06	AGR2,BMP4,ERRFI1,GATA6,ID1,MAP2K1,SPDEF,TGFB3,TGFBR2,YAP1
positive regulation of epithelial to mesenchymal transition	50	5	5.16e-06	6.97e-05	BMP4,SMAD3,TGFB3,TGFBR2,TIAM1
lung morphogenesis	52	5	6.27e-06	8.23e-05	BMP4,ID1,MAP2K1,TGFBR2,YAP1
lung alveolus development	41	4	5.3e-05	0.00048289	BMP4,ERRFI1,GATA6,TGFB3
embryonic cranial skeleton morphogenesis	48	4	9.91e-05	0.000828829	BMP4,SMAD3,TGFB3,TGFBR2
animal organ formation	65	4	0.000322909	0.0022482	BMP4,GATA6,MAP2K1,TGFBR2
cranial skeletal system development	68	4	0.000383969	0.00257626	BMP4,SMAD3,TGFB3,TGFBR2
bud elongation involved in lung branching	7	2	0.000518311	0.00330322	BMP4,YAP1
cell fate commitment involved in formation of primary germ layer	34	3	0.000660952	0.00404733	BMP4,ETS2,GATA6
embryonic skeletal system morphogenesis	97	4	0.0014619	0.00757207	BMP4,SMAD3,TGFB3,TGFBR2
digestive tract morphogenesis	50	3	0.00204255	0.00982842	AGR2,BMP4,SMAD3
Annotation Cluster 41	Enrichment Score: 3.50953476114058
Term	Annotated	Significant	Pvalue	Padj	GeneID
T cell activation	483	12	5.51e-06	7.35e-05	ADAM17,BMP4,CAV1,CD274,CEACAM1,GATA3,IL18,JAK3,PIK3CA,SMAD3,TGFBR2,XBP1
regulation of leukocyte cell-cell adhesion	329	10	6.18e-06	8.13e-05	BMP4,CAV1,CD274,CEACAM1,GATA3,IL18,JAK3,PIK3CA,TGFBR2,XBP1
lymphocyte activation	765	15	6.18e-06	8.13e-05	ADAM17,BMP4,CAV1,CD274,CEACAM1,GATA3,HDAC9,IL18,JAK3,KLF6,PIK3CA,SMAD3,TBK1,TGFBR2,XBP1
regulation of T cell activation	332	10	6.69e-06	8.72e-05	BMP4,CAV1,CD274,CEACAM1,GATA3,IL18,JAK3,PIK3CA,TGFBR2,XBP1
mammary gland development	142	7	7.5e-06	9.6e-05	BMP4,CAV1,CCND1,GATA3,TGFB3,TGFBR2,XBP1
leukocyte cell-cell adhesion	364	10	1.49e-05	0.000168699	BMP4,CAV1,CD274,CEACAM1,GATA3,IL18,JAK3,PIK3CA,TGFBR2,XBP1
mesenchymal cell differentiation	229	8	2.05e-05	0.000219477	BMP4,DAB2IP,GATA3,NRP2,SMAD3,TGFB3,TGFBR2,TIAM1
gland morphogenesis	124	6	3.85e-05	0.000369097	BMP4,CAV1,CEACAM1,TGFB3,TGFBR2,XBP1
immune system development	1024	16	4.87e-05	0.000453071	ADAM17,BMP4,CD274,CEACAM1,GATA3,HDAC9,IL18,JAK3,KLF6,MAP2K1,MITF,NF1,SMAD3,TGFBR2,XBP1,YAP1
regulation of T cell differentiation	150	6	0.000110972	0.000915235	BMP4,GATA3,IL18,JAK3,TGFBR2,XBP1
regulation of lymphocyte activation	515	10	0.000266581	0.00190212	BMP4,CAV1,CD274,CEACAM1,GATA3,IL18,JAK3,PIK3CA,TGFBR2,XBP1
T cell differentiation	253	7	0.000290875	0.00204974	ADAM17,BMP4,GATA3,IL18,JAK3,TGFBR2,XBP1
regulation of lymphocyte differentiation	181	6	0.000307729	0.00215358	BMP4,GATA3,IL18,JAK3,TGFBR2,XBP1
hematopoietic or lymphoid organ development	967	14	0.000332957	0.00231024	ADAM17,BMP4,CEACAM1,GATA3,HDAC9,IL18,JAK3,KLF6,MAP2K1,MITF,NF1,TGFBR2,XBP1,YAP1
B cell differentiation	137	5	0.000644253	0.00396899	ADAM17,HDAC9,JAK3,KLF6,XBP1
negative regulation of animal organ morphogenesis	35	3	0.000720288	0.00428798	BMP4,CEACAM1,GATA3
hemopoiesis	926	13	0.000736755	0.00437321	ADAM17,BMP4,CEACAM1,GATA3,HDAC9,IL18,JAK3,KLF6,MITF,NF1,TGFBR2,XBP1,YAP1
lens development in camera-type eye	83	4	0.000817995	0.00473785	BMP4,GATA3,SMAD3,TGFBR2
positive regulation of animal organ morphogenesis	85	4	0.000894434	0.00506514	BMP4,GATA3,TGFBR2,XBP1
regulation of leukocyte activation	605	10	0.000933168	0.00523346	BMP4,CAV1,CD274,CEACAM1,GATA3,IL18,JAK3,PIK3CA,TGFBR2,XBP1
positive regulation of T cell differentiation	92	4	0.00120167	0.00646297	GATA3,IL18,TGFBR2,XBP1
positive regulation of immune system process	1110	14	0.00128873	0.00686761	ADAM10,ADAM17,CAV1,CD274,CEACAM1,GATA3,IL18,JAK3,MUC1,PGF,PIK3CA,TBK1,TGFBR2,XBP1
regulation of cell activation	650	10	0.00159696	0.00808667	BMP4,CAV1,CD274,CEACAM1,GATA3,IL18,JAK3,PIK3CA,TGFBR2,XBP1
regulation of animal organ morphogenesis	254	6	0.00179646	0.00895149	BMP4,CEACAM1,GATA3,TGFBR2,TIAM1,XBP1
positive regulation of lymphocyte differentiation	105	4	0.00195618	0.00944637	GATA3,IL18,TGFBR2,XBP1
Annotation Cluster 42	Enrichment Score: 3.44744959544417
Term	Annotated	Significant	Pvalue	Padj	GeneID
regulation of cellular response to growth factor stimulus	310	11	4.52e-07	8e-06	ADAM17,BMP4,CAV1,DAB2IP,GATA3,ILK,PEG10,PTP4A3,SMAD3,TGFB3,TGFBR2
response to estrogen	75	6	2.12e-06	3.16e-05	CAV1,CCND1,GATA3,GATA6,TGFB3,TGFBR2
negative regulation of cellular response to growth factor stimulus	182	8	3.82e-06	5.42e-05	ADAM17,CAV1,DAB2IP,GATA3,PEG10,SMAD3,TGFB3,TGFBR2
response to BMP	168	7	2.24e-05	0.000234363	BMP4,GATA3,GATA6,ID1,ILK,SMAD3,TGFB3
cellular response to BMP stimulus	168	7	2.24e-05	0.000234363	BMP4,GATA3,GATA6,ID1,ILK,SMAD3,TGFB3
regulation of transmembrane receptor protein serine/threonine kinase signaling pathway	254	8	4.28e-05	0.000404914	ADAM17,BMP4,CAV1,ILK,PEG10,SMAD3,TGFB3,TGFBR2
transmembrane receptor protein serine/threonine kinase signaling pathway	359	9	8.25e-05	0.00070882	ADAM17,BMP4,CAV1,ID1,ILK,PEG10,SMAD3,TGFB3,TGFBR2
regulation of pri-miRNA transcription by RNA polymerase II	51	4	0.000125774	0.00100669	BMP4,FOSL1,GATA3,SMAD3
pri-miRNA transcription by RNA polymerase II	53	4	0.000146249	0.00113483	BMP4,FOSL1,GATA3,SMAD3
regulation of protein import into nucleus	59	4	0.000222128	0.00164213	BMP4,CDH1,NF1,SMAD3
ossification	412	9	0.000231995	0.00170577	BMP4,FHL2,ID1,IGFBP3,ILK,NF1,SMAD3,TGFB3,TUFT1
regulation of protein import	62	4	0.000269142	0.00191317	BMP4,CDH1,NF1,SMAD3
cranial suture morphogenesis	8	2	0.000688815	0.00414308	BMP4,TGFB3
positive regulation of bone mineralization	40	3	0.00106771	0.0058508	BMP4,SMAD3,TGFB3
BMP signaling pathway	155	5	0.00112218	0.00609996	BMP4,ID1,ILK,SMAD3,TGFB3
positive regulation of ossification	94	4	0.0013015	0.0069175	BMP4,ILK,SMAD3,TGFB3
regulation of collagen biosynthetic process	44	3	0.00141058	0.00740556	BMP4,ERRFI1,TGFB3
positive regulation of biomineral tissue development	48	3	0.00181558	0.00901361	BMP4,SMAD3,TGFB3
positive regulation of biomineralization	48	3	0.00181558	0.00901361	BMP4,SMAD3,TGFB3
production of miRNAs involved in gene silencing by miRNA	49	3	0.00192698	0.0093275	BMP4,MAP2K1,SMAD3
regulation of collagen metabolic process	49	3	0.00192698	0.0093275	BMP4,ERRFI1,TGFB3
Annotation Cluster 43	Enrichment Score: 3.44569447185785
Term	Annotated	Significant	Pvalue	Padj	GeneID
regulation of cytokine production	795	16	2.08e-06	3.12e-05	ADAM17,ARHGEF2,CD274,CEACAM1,ERRFI1,F3,GATA3,GATA6,HDAC9,IL18,JAK3,MYD88,SMAD3,TBK1,TGFB3,XBP1
negative regulation of multicellular organismal process	1382	21	4e-06	5.62e-05	ADAM17,ADM,ARHGEF2,BMP4,CD274,CEACAM1,DAB2IP,ERRFI1,FOXJ2,GATA3,GATA6,HDAC9,ID1,JAK3,NF1,PLAUR,SMAD3,TBK1,TGFB3,TGFBR2,TIMP1
cytokine production	863	16	5.94e-06	7.87e-05	ADAM17,ARHGEF2,CD274,CEACAM1,ERRFI1,F3,GATA3,GATA6,HDAC9,IL18,JAK3,MYD88,SMAD3,TBK1,TGFB3,XBP1
negative regulation of cytokine production	360	9	8.42e-05	0.000716437	CD274,CEACAM1,ERRFI1,GATA3,GATA6,HDAC9,JAK3,TBK1,TGFB3
positive regulation of cytokine production	447	10	8.45e-05	0.000717005	ADAM17,ARHGEF2,CD274,F3,GATA3,IL18,MYD88,SMAD3,TBK1,XBP1
regulation of adaptive immune response based on somatic recombination of immune receptors built from immunoglobulin superfamily domains	153	5	0.00105903	0.0058347	CD274,CEACAM1,GATA3,IL18,JAK3
regulation of adaptive immune response	168	5	0.00160301	0.00808667	CD274,CEACAM1,GATA3,IL18,JAK3
Annotation Cluster 44	Enrichment Score: 3.36466336448225
Term	Annotated	Significant	Pvalue	Padj	GeneID
actin cytoskeleton organization	707	16	4.46e-07	7.93e-06	ACTN4,ARHGEF2,EHD2,ID1,ILK,MET,MICAL2,NF1,PLS3,RHOB,RHOC,RHOG,SHC1,SMAD3,TGFB3,TJP1
actin filament-based process	807	17	5.08e-07	8.78e-06	ACTN4,ARHGEF2,CAV1,EHD2,ID1,ILK,MET,MICAL2,NF1,PLS3,RHOB,RHOC,RHOG,SHC1,SMAD3,TGFB3,TJP1
cell-cell junction organization	210	9	1.14e-06	1.8e-05	ACTN4,ADAM10,CAV1,CDH1,CLDN4,RHOC,SMAD3,TGFB3,TJP1
actin filament organization	434	12	1.84e-06	2.81e-05	ACTN4,ARHGEF2,ID1,MET,MICAL2,PLS3,RHOB,RHOC,RHOG,SMAD3,TGFB3,TJP1
supramolecular fiber organization	718	14	1.39e-05	0.000160687	ACTN4,ARHGEF2,ID1,ILK,MET,MICAL2,NF1,PLS3,RHOB,RHOC,RHOG,SMAD3,TGFB3,TJP1
regulation of stress fiber assembly	91	5	9.62e-05	0.000808077	MET,RHOC,SMAD3,TGFB3,TJP1
regulation of actomyosin structure organization	102	5	0.000164942	0.00126063	MET,RHOC,SMAD3,TGFB3,TJP1
stress fiber assembly	106	5	0.000197535	0.00148188	MET,RHOC,SMAD3,TGFB3,TJP1
contractile actin filament bundle assembly	106	5	0.000197535	0.00148188	MET,RHOC,SMAD3,TGFB3,TJP1
establishment or maintenance of cell polarity	220	6	0.000861205	0.00493192	ARHGEF2,GATA3,ILK,RHOB,RHOC,RHOG
cytoskeleton organization	1399	16	0.00158907	0.00808667	ACTN4,ARHGEF2,EHD2,ID1,ILK,MET,MICAL2,NF1,PLS3,RHOB,RHOC,RHOG,SHC1,SMAD3,TGFB3,TJP1
Annotation Cluster 45	Enrichment Score: 3.35602224625206
Term	Annotated	Significant	Pvalue	Padj	GeneID
striated muscle cell differentiation	295	8	0.000121723	0.000983949	BMP4,EHD1,EHD2,FHL2,GATA6,HDAC9,SDC1,XBP1
cholesterol homeostasis	101	5	0.000157479	0.00121041	CAV1,EHD1,HDAC9,IL18,XBP1
sterol homeostasis	102	5	0.000164942	0.00126063	CAV1,EHD1,HDAC9,IL18,XBP1
regulation of myotube differentiation	63	4	0.000286288	0.00202091	EHD1,EHD2,HDAC9,XBP1
regulation of striated muscle cell differentiation	119	5	0.000338169	0.00233843	BMP4,EHD1,EHD2,HDAC9,XBP1
regulation of muscle cell differentiation	186	6	0.000355986	0.00245329	BMP4,EHD1,EHD2,HDAC9,SOD2,XBP1
positive regulation of endocytic recycling	6	2	0.000371441	0.00250461	EHD1,EHD2
lipid homeostasis	163	5	0.00140302	0.00737994	CAV1,EHD1,HDAC9,IL18,XBP1
regulation of endocytic recycling	12	2	0.00160245	0.00808667	EHD1,EHD2
Annotation Cluster 46	Enrichment Score: 3.35517949874925
Term	Annotated	Significant	Pvalue	Padj	GeneID
regulation of neuron death	321	10	4.97e-06	6.81e-05	FOXQ1,GATA3,ILK,MCL1,NF1,PIK3CA,SOD2,TBK1,TGFB3,TP53BP2
regulation of neuron apoptotic process	214	8	1.25e-05	0.000147825	FOXQ1,GATA3,ILK,MCL1,NF1,PIK3CA,SOD2,TGFB3
neuron death	360	10	1.35e-05	0.000157535	FOXQ1,GATA3,ILK,MCL1,NF1,PIK3CA,SOD2,TBK1,TGFB3,TP53BP2
neuron apoptotic process	245	8	3.32e-05	0.000328004	FOXQ1,GATA3,ILK,MCL1,NF1,PIK3CA,SOD2,TGFB3
negative regulation of neuron apoptotic process	149	5	0.000940692	0.00526115	FOXQ1,ILK,PIK3CA,SOD2,TGFB3
Annotation Cluster 47	Enrichment Score: 3.30636587017818
Term	Annotated	Significant	Pvalue	Padj	GeneID
morphogenesis of an epithelium	554	18	2.73e-10	9.5e-09	ADAM17,ADM,BMP4,CEACAM1,FOXQ1,GATA3,HBEGF,ILK,MET,MICAL2,PGF,RHOB,RHOC,SMAD3,ST14,TGFBR2,TIAM1,YAP1
morphogenesis of a branching epithelium	187	8	4.67e-06	6.46e-05	ADM,BMP4,ILK,MET,PGF,ST14,TGFBR2,YAP1
kidney epithelium development	142	7	7.5e-06	9.6e-05	BMP4,GATA3,ILK,PGF,SDC1,SMAD3,YAP1
morphogenesis of a branching structure	201	8	7.94e-06	0.000100627	ADM,BMP4,ILK,MET,PGF,ST14,TGFBR2,YAP1
outflow tract morphogenesis	80	5	5.19e-05	0.000476713	BMP4,GATA6,ILK,NRP2,TGFBR2
canonical Wnt signaling pathway	339	9	5.31e-05	0.000483233	CAV1,DAB2IP,GATA3,ILK,MITF,SDC1,SMAD3,TLE4,YAP1
cell fate determination	42	4	5.83e-05	0.000522301	BMP4,GATA3,GATA6,MCL1
Wnt signaling pathway	519	11	5.96e-05	0.000531372	CAV1,CCND1,DAB2IP,GATA3,ILK,MITF,SDC1,SMAD3,TIAM1,TLE4,YAP1
cell-cell signaling by wnt	521	11	6.17e-05	0.000546416	CAV1,CCND1,DAB2IP,GATA3,ILK,MITF,SDC1,SMAD3,TIAM1,TLE4,YAP1
kidney development	283	8	9.13e-05	0.000772122	BMP4,GATA3,ILK,NF1,PGF,SDC1,SMAD3,YAP1
nephron tubule development	93	5	0.00010665	0.000883175	BMP4,GATA3,ILK,PGF,YAP1
renal system development	292	8	0.00011344	0.000929924	BMP4,GATA3,ILK,NF1,PGF,SDC1,SMAD3,YAP1
renal tubule development	95	5	0.000117962	0.000957352	BMP4,GATA3,ILK,PGF,YAP1
branching morphogenesis of an epithelial tube	155	6	0.000132845	0.00105087	BMP4,ILK,MET,PGF,TGFBR2,YAP1
cell proliferation involved in mesonephros development	4	2	0.000149557	0.00115389	BMP4,GATA3
negative regulation of mesonephros development	4	2	0.000149557	0.00115389	BMP4,GATA3
nephron epithelium development	110	5	0.000234824	0.00172346	BMP4,GATA3,ILK,PGF,YAP1
nephric duct formation	5	2	0.000248443	0.0018071	BMP4,GATA3
urogenital system development	330	8	0.000261275	0.0018792	BMP4,GATA3,ILK,NF1,PGF,SDC1,SMAD3,YAP1
ureteric bud morphogenesis	65	4	0.000322909	0.0022482	BMP4,GATA3,ILK,PGF
mesonephric tubule morphogenesis	66	4	0.000342425	0.00236384	BMP4,GATA3,ILK,PGF
negative regulation of cell proliferation involved in kidney development	6	2	0.000371441	0.00250461	BMP4,GATA3
nephron tubule morphogenesis	73	4	0.000503428	0.00323883	BMP4,GATA3,ILK,PGF
ureter morphogenesis	7	2	0.000518311	0.00330322	BMP4,GATA3
regeneration	201	6	0.000537058	0.00340667	ADM,CCND1,MAP2K1,PGF,TGFBR2,YAP1
nephron epithelium morphogenesis	75	4	0.000557884	0.00350596	BMP4,GATA3,ILK,PGF
renal tubule morphogenesis	77	4	0.000616401	0.00383224	BMP4,GATA3,ILK,PGF
nephron morphogenesis	77	4	0.000616401	0.00383224	BMP4,GATA3,ILK,PGF
nephron development	143	5	0.00078202	0.00458033	BMP4,GATA3,ILK,PGF,YAP1
tube formation	150	5	0.000969303	0.00540629	ADM,BMP4,DAB2IP,GATA3,ST14
metanephros development	91	4	0.00115383	0.00624379	BMP4,GATA3,NF1,YAP1
developmental growth involved in morphogenesis	236	6	0.00123657	0.00663309	BMP4,ILK,NRP2,TGFBR2,TIAM1,YAP1
kidney morphogenesis	94	4	0.0013015	0.0069175	BMP4,GATA3,ILK,PGF
nephric duct morphogenesis	12	2	0.00160245	0.00808667	BMP4,GATA3
epithelial cell differentiation involved in kidney development	47	3	0.0017083	0.00856466	BMP4,GATA3,YAP1
regulation of nephron tubule epithelial cell differentiation	13	2	0.00188761	0.00921982	GATA3,YAP1
Annotation Cluster 48	Enrichment Score: 3.2730207730694
Term	Annotated	Significant	Pvalue	Padj	GeneID
positive regulation of cell-cell adhesion	279	11	1.58e-07	3.13e-06	CAV1,CD274,GATA3,IL18,ITGA6,JAK3,PIK3CA,PLAUR,TGFBR2,TJP1,XBP1
positive regulation of T cell activation	214	8	1.25e-05	0.000147825	CAV1,CD274,GATA3,IL18,JAK3,PIK3CA,TGFBR2,XBP1
regulation of CD4-positive, alpha-beta T cell activation	63	5	1.62e-05	0.000179668	CD274,GATA3,IL18,JAK3,TGFBR2
negative regulation of cell adhesion	301	9	2.1e-05	0.000223625	ACTN4,ADAM10,BMP4,CD274,CDH1,CEACAM1,JAK3,MUC1,NF1
positive regulation of leukocyte cell-cell adhesion	235	8	2.46e-05	0.000255447	CAV1,CD274,GATA3,IL18,JAK3,PIK3CA,TGFBR2,XBP1
regulation of alpha-beta T cell activation	97	5	0.000130172	0.00103375	CD274,GATA3,IL18,JAK3,TGFBR2
CD4-positive, alpha-beta T cell activation	97	5	0.000130172	0.00103375	CD274,GATA3,IL18,JAK3,TGFBR2
regulation of alpha-beta T cell differentiation	64	4	0.000304203	0.00213257	GATA3,IL18,JAK3,TGFBR2
common-partner SMAD protein phosphorylation	6	2	0.000371441	0.00250461	BMP4,TGFBR2
positive regulation of lymphocyte activation	357	8	0.000441739	0.00290633	CAV1,CD274,GATA3,IL18,JAK3,PIK3CA,TGFBR2,XBP1
negative regulation of thymocyte apoptotic process	7	2	0.000518311	0.00330322	BMP4,JAK3
cellular response to interleukin-4	32	3	0.000551853	0.00348963	GATA3,JAK3,XBP1
regulation of alpha-beta T cell proliferation	33	3	0.000604831	0.00377764	CD274,IL18,TGFBR2
regulation of T cell apoptotic process	34	3	0.000660952	0.00404733	BMP4,CD274,JAK3
response to interleukin-4	35	3	0.000720288	0.00428798	GATA3,JAK3,XBP1
alpha-beta T cell proliferation	36	3	0.000782914	0.00458033	CD274,IL18,TGFBR2
regulation of production of molecular mediator of immune response	144	5	0.000806962	0.004694	GATA3,IL18,JAK3,TGFB3,XBP1
regulation of cytokine production involved in immune response	83	4	0.000817995	0.00473785	GATA3,IL18,JAK3,TGFB3
alpha-beta T cell activation	146	5	0.000858625	0.00492407	CD274,GATA3,IL18,JAK3,TGFBR2
positive regulation of tolerance induction	9	2	0.000882715	0.00502777	CD274,TGFBR2
regulation of leukocyte apoptotic process	86	4	0.000934481	0.00523361	ADAM17,BMP4,CD274,JAK3
positive regulation of leukocyte activation	406	8	0.00102133	0.00564996	CAV1,CD274,GATA3,IL18,JAK3,PIK3CA,TGFBR2,XBP1
membranous septum morphogenesis	10	2	0.00109978	0.00599422	BMP4,TGFBR2
positive regulation of cell activation	421	8	0.00128728	0.00686761	CAV1,CD274,GATA3,IL18,JAK3,PIK3CA,TGFBR2,XBP1
regulation of T cell proliferation	167	5	0.00156143	0.00801616	BMP4,CD274,IL18,JAK3,TGFBR2
regulation of thymocyte apoptotic process	12	2	0.00160245	0.00808667	BMP4,JAK3
CD4-positive, alpha-beta T cell proliferation	12	2	0.00160245	0.00808667	CD274,TGFBR2
regulation of CD4-positive, alpha-beta T cell proliferation	12	2	0.00160245	0.00808667	CD274,TGFBR2
positive regulation of T cell proliferation	101	4	0.00169655	0.00853734	CD274,IL18,JAK3,TGFBR2
regulation of CD4-positive, alpha-beta T cell differentiation	48	3	0.00181558	0.00901361	GATA3,IL18,JAK3
cytokine production involved in immune response	104	4	0.00188886	0.00921982	GATA3,IL18,JAK3,TGFB3
T cell apoptotic process	49	3	0.00192698	0.0093275	BMP4,CD274,JAK3
negative regulation of leukocyte differentiation	105	4	0.00195618	0.00944637	BMP4,CEACAM1,JAK3,NF1
alpha-beta T cell differentiation	106	4	0.00202515	0.00975623	GATA3,IL18,JAK3,TGFBR2
Annotation Cluster 49	Enrichment Score: 3.25733191069966
Term	Annotated	Significant	Pvalue	Padj	GeneID
regulation of cellular localization	1012	18	2.56e-06	3.76e-05	ADAM10,AGR2,BMP4,CAV1,CDH1,CEACAM1,EHD1,EHD2,FMR1,MAP2K1,MGAT3,NF1,PTPN14,RHOG,SMAD3,TIAM1,TP53BP2,YWHAG
regulation of protein localization	950	16	1.96e-05	0.000212949	ADAM10,AGR2,BMP4,CDH1,HDAC9,MGAT3,NF1,PTP4A3,PTPN14,RHOG,SMAD3,TGFB3,TIAM1,TP53BP2,XBP1,YWHAG
regulation of transport	1821	20	0.000638459	0.00395125	ACTN4,BMP4,CAV1,CDH1,CEACAM1,EHD1,EHD2,FMR1,HDAC9,MAP2K1,NF1,PRSS8,PTPN14,SDC1,SMAD3,TGFB3,TIAM1,TP53BP2,XBP1,YWHAG
protein localization	2788	26	0.00105438	0.00581697	ACTN4,ADAM10,AGR2,ARHGEF2,BMP4,CAV1,CDH1,EHD1,EHD2,HDAC9,ID1,MCL1,MGAT3,NF1,PTP4A3,PTPN14,RAB43,RHOB,RHOG,SMAD3,TGFB3,TIAM1,TJP1,TP53BP2,XBP1,YWHAG
Annotation Cluster 50	Enrichment Score: 3.1679002622048
Term	Annotated	Significant	Pvalue	Padj	GeneID
reproductive process	1500	20	4.73e-05	0.000443546	ADAM10,ADM,BMP4,CCND1,CLDN4,FOSL1,GATA3,GATA6,IGSF8,MAP2K1,MST1R,PGF,PHLDA2,QKI,SDC1,ST14,TGFB3,TGFBR2,TIMP1,TNFSF10
reproduction	1503	20	4.87e-05	0.000453071	ADAM10,ADM,BMP4,CCND1,CLDN4,FOSL1,GATA3,GATA6,IGSF8,MAP2K1,MST1R,PGF,PHLDA2,QKI,SDC1,ST14,TGFB3,TGFBR2,TIMP1,TNFSF10
female pregnancy	196	7	5.99e-05	0.00053327	ADM,CLDN4,FOSL1,PGF,TGFB3,TGFBR2,TIMP1
multi-multicellular organism process	226	7	0.000145858	0.00113483	ADM,CLDN4,FOSL1,PGF,TGFB3,TGFBR2,TIMP1
animal organ regeneration	75	4	0.000557884	0.00350596	ADM,CCND1,PGF,TGFBR2
multi-organism process	1123	14	0.00143901	0.00749485	ADAM10,ADM,BMP4,CAV1,CLDN4,FMR1,FOSL1,IGSF8,MST1R,PGF,QKI,TGFB3,TGFBR2,TIMP1
Annotation Cluster 51	Enrichment Score: 3.14071739659484
Term	Annotated	Significant	Pvalue	Padj	GeneID
wound healing, spreading of cells	33	4	2.21e-05	0.000231905	ADAM17,CEACAM1,HBEGF,RHOC
epiboly involved in wound healing	33	4	2.21e-05	0.000231905	ADAM17,CEACAM1,HBEGF,RHOC
epiboly	34	4	2.49e-05	0.000257818	ADAM17,CEACAM1,HBEGF,RHOC
morphogenesis of an epithelial sheet	58	4	0.000207866	0.00154795	ADAM17,CEACAM1,HBEGF,RHOC
Annotation Cluster 52	Enrichment Score: 3.11233685475527
Term	Annotated	Significant	Pvalue	Padj	GeneID
phosphatidylinositol 3-kinase signaling	154	6	0.000128218	0.00102223	CEACAM1,DAB2IP,GATA3,IL18,NF1,PIK3CA
phosphatidylinositol-mediated signaling	192	6	0.000421508	0.00279584	CEACAM1,DAB2IP,GATA3,IL18,NF1,PIK3CA
inositol lipid-mediated signaling	196	6	0.000470177	0.00306369	CEACAM1,DAB2IP,GATA3,IL18,NF1,PIK3CA
Annotation Cluster 53	Enrichment Score: 2.99983681461901
Term	Annotated	Significant	Pvalue	Padj	GeneID
reproductive structure development	443	11	1.4e-05	0.000161972	ADM,BMP4,CCND1,FOSL1,GATA3,GATA6,MAP2K1,PHLDA2,SDC1,ST14,TNFSF10
reproductive system development	447	11	1.52e-05	0.000171692	ADM,BMP4,CCND1,FOSL1,GATA3,GATA6,MAP2K1,PHLDA2,SDC1,ST14,TNFSF10
male gonad development	141	5	0.000733867	0.00436243	CCND1,GATA3,GATA6,SDC1,TNFSF10
development of primary male sexual characteristics	142	5	0.000757657	0.00447117	CCND1,GATA3,GATA6,SDC1,TNFSF10
male sex differentiation	164	5	0.00144146	0.00749485	CCND1,GATA3,GATA6,SDC1,TNFSF10
Annotation Cluster 54	Enrichment Score: 2.99505861921739
Term	Annotated	Significant	Pvalue	Padj	GeneID
endocrine system development	125	7	3.23e-06	4.64e-05	BMP4,CDH1,GATA3,GATA6,MAP2K1,NF1,SMAD3
embryonic placenta development	89	4	0.00106218	0.00583627	ADM,MAP2K1,PHLDA2,ST14
placenta development	156	5	0.00115478	0.00624379	ADM,FOSL1,MAP2K1,PHLDA2,ST14
branching involved in labyrinthine layer morphogenesis	12	2	0.00160245	0.00808667	ADM,ST14
labyrinthine layer development	49	3	0.00192698	0.0093275	ADM,MAP2K1,ST14
Annotation Cluster 55	Enrichment Score: 2.97712112686806
Term	Annotated	Significant	Pvalue	Padj	GeneID
positive regulation of gene silencing by miRNA	24	3	0.000231857	0.00170577	BMP4,FMR1,MAP2K1
positive regulation of posttranscriptional gene silencing	25	3	0.000262514	0.0018792	BMP4,FMR1,MAP2K1
epithelial cell proliferation involved in lung morphogenesis	10	2	0.00109978	0.00599422	BMP4,MAP2K1
positive regulation of production of miRNAs involved in gene silencing by miRNA	11	2	0.00133977	0.00708386	BMP4,MAP2K1
Annotation Cluster 56	Enrichment Score: 2.96996376957156
Term	Annotated	Significant	Pvalue	Padj	GeneID
regulation of small GTPase mediated signal transduction	323	11	6.79e-07	1.15e-05	ARHGEF12,ARHGEF2,DAB2IP,MET,NF1,RHOB,RHOC,RHOG,SHC1,TIAM1,TIMP2
Ras protein signal transduction	346	10	9.6e-06	0.000118972	ARHGEF12,ARHGEF2,DAB2IP,MET,NF1,RHOB,RHOG,SHC1,TIAM1,TIMP2
small GTPase mediated signal transduction	509	11	5e-05	0.000461674	ARHGEF12,ARHGEF2,DAB2IP,MET,NF1,RHOB,RHOC,RHOG,SHC1,TIAM1,TIMP2
negative regulation of Ras protein signal transduction	52	4	0.000135732	0.00106955	DAB2IP,MET,NF1,TIMP2
negative regulation of small GTPase mediated signal transduction	59	4	0.000222128	0.00164213	DAB2IP,MET,NF1,TIMP2
regulation of Ras protein signal transduction	194	6	0.000445324	0.00292518	ARHGEF2,DAB2IP,MET,NF1,SHC1,TIMP2
Rho protein signal transduction	140	5	0.00071064	0.00425203	ARHGEF12,ARHGEF2,MET,RHOB,RHOG
positive regulation of adenylate cyclase activity	9	2	0.000882715	0.00502777	NF1,TIMP2
extrinsic apoptotic signaling pathway via death domain receptors	89	4	0.00106218	0.00583627	ARHGEF2,DAB2IP,NF1,TNFSF10
Annotation Cluster 57	Enrichment Score: 2.96079134990667
Term	Annotated	Significant	Pvalue	Padj	GeneID
cell junction organization	713	16	5e-07	8.68e-06	ACTN4,ADAM10,CAV1,CDH1,CLDN4,DAB2IP,ILK,ITGA6,NDRG1,NRP2,RHOC,SMAD3,TGFB3,TIAM1,TJP1,TPBG
cell junction assembly	434	10	6.61e-05	0.000580815	ACTN4,CAV1,CDH1,CLDN4,ILK,ITGA6,RHOC,SMAD3,TJP1,TPBG
protein localization to bicellular tight junction	6	2	0.000371441	0.00250461	ACTN4,TJP1
tight junction organization	82	4	0.000781561	0.00458033	ACTN4,CLDN4,TGFB3,TJP1
cell-cell junction assembly	147	5	0.000885362	0.00502777	ACTN4,CAV1,CLDN4,RHOC,TJP1
apical junction assembly	85	4	0.000894434	0.00506514	ACTN4,CLDN4,RHOC,TJP1
regulation of pinocytosis	13	2	0.00188761	0.00921982	ACTN4,CAV1
protein localization to cell-cell junction	13	2	0.00188761	0.00921982	ACTN4,TJP1
Annotation Cluster 58	Enrichment Score: 2.84077092391509
Term	Annotated	Significant	Pvalue	Padj	GeneID
regulation of intracellular transport	358	10	1.29e-05	0.000151187	BMP4,CDH1,EHD1,EHD2,MAP2K1,NF1,PTPN14,SMAD3,TP53BP2,YWHAG
regulation of establishment of protein localization	658	12	0.000113668	0.000929924	BMP4,CDH1,HDAC9,NF1,PTP4A3,PTPN14,SMAD3,TGFB3,TIAM1,TP53BP2,XBP1,YWHAG
regulation of cellular protein localization	560	11	0.000117062	0.000955771	ADAM10,AGR2,BMP4,CDH1,MGAT3,NF1,PTPN14,RHOG,SMAD3,TP53BP2,YWHAG
regulation of nucleocytoplasmic transport	112	5	0.000255364	0.00184425	BMP4,CDH1,NF1,PTPN14,SMAD3
regulation of protein transport	633	11	0.000337281	0.00233626	BMP4,CDH1,HDAC9,NF1,PTPN14,SMAD3,TGFB3,TIAM1,TP53BP2,XBP1,YWHAG
regulation of intracellular protein transport	264	7	0.000376011	0.00253122	BMP4,CDH1,NF1,PTPN14,SMAD3,TP53BP2,YWHAG
regulation of peptide transport	664	11	0.000504234	0.00323889	BMP4,CDH1,HDAC9,NF1,PTPN14,SMAD3,TGFB3,TIAM1,TP53BP2,XBP1,YWHAG
positive regulation of transport	921	13	0.000700677	0.004202	ACTN4,CAV1,CDH1,EHD1,EHD2,FMR1,PRSS8,SDC1,SMAD3,TGFB3,TP53BP2,XBP1,YWHAG
positive regulation of intracellular transport	222	6	0.000902558	0.00508988	CDH1,EHD1,EHD2,SMAD3,TP53BP2,YWHAG
positive regulation of cellular protein localization	338	7	0.00159823	0.00808667	AGR2,CDH1,MGAT3,RHOG,SMAD3,TP53BP2,YWHAG
protein localization to cell periphery	340	7	0.00165278	0.00832738	ADAM10,AGR2,CAV1,CDH1,EHD1,EHD2,RHOG
protein localization to membrane	657	10	0.00172829	0.00865421	ADAM10,AGR2,CAV1,CDH1,EHD1,EHD2,RHOG,TIAM1,TP53BP2,YWHAG
Annotation Cluster 59	Enrichment Score: 2.79421428018449
Term	Annotated	Significant	Pvalue	Padj	GeneID
response to lipopolysaccharide	334	8	0.000283331	0.00200701	ADAM17,ADM,CD274,DAB2IP,IL18,LCN2,MYD88,XBP1
response to molecule of bacterial origin	356	8	0.000433611	0.00285747	ADAM17,ADM,CD274,DAB2IP,IL18,LCN2,MYD88,XBP1
cellular response to lipopolysaccharide	208	6	0.000642877	0.00396652	CD274,DAB2IP,IL18,LCN2,MYD88,XBP1
cellular response to molecule of bacterial origin	222	6	0.000902558	0.00508988	CD274,DAB2IP,IL18,LCN2,MYD88,XBP1
cellular response to biotic stimulus	246	6	0.0015279	0.00786383	CD274,DAB2IP,IL18,LCN2,MYD88,XBP1
Annotation Cluster 60	Enrichment Score: 2.71541104666836
Term	Annotated	Significant	Pvalue	Padj	GeneID
negative regulation of catabolic process	323	10	5.25e-06	7.05e-05	DAB2IP,FMR1,MCL1,MET,MGAT3,MYD88,PIK3CA,SMAD3,TIMP1,TIMP2
negative regulation of cellular catabolic process	265	9	7.62e-06	9.68e-05	DAB2IP,FMR1,MCL1,MET,MGAT3,MYD88,PIK3CA,TIMP1,TIMP2
negative regulation of protein catabolic process	133	5	0.000563105	0.00353331	DAB2IP,MGAT3,SMAD3,TIMP1,TIMP2
regulation of catabolic process	1032	14	0.000637091	0.0039488	CAV1,CDH1,DAB2IP,FMR1,MCL1,MET,MGAT3,MYD88,PIK3CA,SMAD3,TBK1,TIMP1,TIMP2,XBP1
negative regulation of membrane protein ectodomain proteolysis	8	2	0.000688815	0.00414308	TIMP1,TIMP2
extracellular matrix organization	395	8	0.000855889	0.00492407	ADAM10,CAV1,CDH1,ITGA6,NF1,SMAD3,TIMP1,TIMP2
extracellular structure organization	396	8	0.000869972	0.00497512	ADAM10,CAV1,CDH1,ITGA6,NF1,SMAD3,TIMP1,TIMP2
regulation of protein catabolic process	397	8	0.000884241	0.00502777	CAV1,CDH1,DAB2IP,FMR1,MGAT3,SMAD3,TIMP1,TIMP2
regulation of cellular catabolic process	874	12	0.00144143	0.00749485	CAV1,DAB2IP,FMR1,MCL1,MET,MGAT3,MYD88,PIK3CA,TBK1,TIMP1,TIMP2,XBP1
Annotation Cluster 61	Enrichment Score: 2.66194411795433
Term	Annotated	Significant	Pvalue	Padj	GeneID
positive regulation of endoplasmic reticulum unfolded protein response	13	3	3.41e-05	0.000331196	AGR2,DAB2IP,XBP1
positive regulation of response to endoplasmic reticulum stress	38	4	3.91e-05	0.000372782	AGR2,CAV1,DAB2IP,XBP1
IRE1-mediated unfolded protein response	67	4	0.000362772	0.00249582	AGR2,DAB2IP,SHC1,XBP1
regulation of endoplasmic reticulum unfolded protein response	28	3	0.000369843	0.00250461	AGR2,DAB2IP,XBP1
endoplasmic reticulum unfolded protein response	125	5	0.000424087	0.0028038	AGR2,CCND1,DAB2IP,SHC1,XBP1
positive regulation of IRE1-mediated unfolded protein response	7	2	0.000518311	0.00330322	AGR2,DAB2IP
cellular response to unfolded protein	146	5	0.000858625	0.00492407	AGR2,CCND1,DAB2IP,SHC1,XBP1
regulation of response to endoplasmic reticulum stress	92	4	0.00120167	0.00646297	AGR2,CAV1,DAB2IP,XBP1
body fluid secretion	95	4	0.00135352	0.00713802	AGR2,CAV1,CCND1,XBP1
cellular response to topologically incorrect protein	166	5	0.00152066	0.00783649	AGR2,CCND1,DAB2IP,SHC1,XBP1
lactation	49	3	0.00192698	0.0093275	CAV1,CCND1,XBP1
Annotation Cluster 62	Enrichment Score: 2.52081226063056
Term	Annotated	Significant	Pvalue	Padj	GeneID
membrane protein ectodomain proteolysis	42	4	5.83e-05	0.000522301	ADAM10,ADAM17,TIMP1,TIMP2
membrane protein proteolysis	61	4	0.000252747	0.00182859	ADAM10,ADAM17,TIMP1,TIMP2
regulation of metallopeptidase activity	33	3	0.000604831	0.00377764	CLDN4,TIMP1,TIMP2
Notch receptor processing	10	2	0.00109978	0.00599422	ADAM10,ADAM17
Annotation Cluster 63	Enrichment Score: 2.48902977463816
Term	Annotated	Significant	Pvalue	Padj	GeneID
multicellular organismal homeostasis	519	11	5.96e-05	0.000531372	ADAM17,CAV1,CLDN4,ID1,IL18,LCN2,MET,NF1,PIK3CA,TJP1,YAP1
homeostatic process	1963	22	0.000242089	0.0017672	ADAM17,ADM,BMP4,CAV1,CLDN4,EHD1,GATA3,HDAC9,ID1,IL18,JAK3,LCN2,MCL1,MET,NF1,PIK3CA,SMAD3,SOD2,TIAM1,TJP1,XBP1,YAP1
cold-induced thermogenesis	144	5	0.000806962	0.004694	ADAM17,CAV1,ID1,IL18,LCN2
regulation of cold-induced thermogenesis	144	5	0.000806962	0.004694	ADAM17,CAV1,ID1,IL18,LCN2
adaptive thermogenesis	155	5	0.00112218	0.00609996	ADAM17,CAV1,ID1,IL18,LCN2
temperature homeostasis	174	5	0.00186981	0.00921982	ADAM17,CAV1,ID1,IL18,LCN2
Annotation Cluster 64	Enrichment Score: 2.45547172682556
Term	Annotated	Significant	Pvalue	Padj	GeneID
regulation of vascular permeability	45	4	7.67e-05	0.00066388	ADM,CEACAM1,PTP4A3,TJP1
vascular process in circulatory system	190	6	0.0003987	0.00266193	ADM,CAV1,CEACAM1,PTP4A3,SOD2,TJP1
circulatory system process	576	10	0.000641031	0.00396114	ADM,CAV1,CEACAM1,HBEGF,PIK3CA,PTP4A3,SMAD3,SOD2,TJP1,YAP1
positive regulation of vasculogenesis	12	2	0.00160245	0.00808667	ADM,CEACAM1
blood circulation	555	9	0.00192661	0.0093275	ADM,CAV1,CEACAM1,HBEGF,PIK3CA,PTP4A3,SMAD3,SOD2,TJP1
Annotation Cluster 65	Enrichment Score: 2.44432045371071
Term	Annotated	Significant	Pvalue	Padj	GeneID
muscle hypertrophy in response to stress	31	3	0.000501942	0.00323883	ERRFI1,GATA6,SMAD3
cardiac muscle hypertrophy in response to stress	31	3	0.000501942	0.00323883	ERRFI1,GATA6,SMAD3
cardiac muscle adaptation	31	3	0.000501942	0.00323883	ERRFI1,GATA6,SMAD3
regulation of transforming growth factor beta2 production	8	2	0.000688815	0.00414308	GATA6,SMAD3
negative regulation of cardiac muscle hypertrophy in response to stress	8	2	0.000688815	0.00414308	ERRFI1,SMAD3
transforming growth factor beta2 production	8	2	0.000688815	0.00414308	GATA6,SMAD3
negative regulation of cardiac muscle adaptation	8	2	0.000688815	0.00414308	ERRFI1,SMAD3
negative regulation of muscle adaptation	12	2	0.00160245	0.00808667	ERRFI1,SMAD3
cardiac muscle hypertrophy	104	4	0.00188886	0.00921982	ERRFI1,GATA6,SMAD3,TIAM1
